# Supplementary material for: RBFOX1 Dysfunction Unlocks APOE4‐Associated Microglial Genesis and Exacerbates Alzheimer's Pathology in Human Cerebral Organoids
Source: Exploration (Beijing). 2026 Apr 2;6(2):70160. doi: 10.1002/exp2.70160 (PMC13094536; doi:10.1002/exp2.70160)
Supplement: Supplementary file 4 — Supporting File 4: exp270160‐sup‐0004‐TableS3.xlsx. [file EXP2-6-70160-s005.xlsx]

## Sheet: Sheet1
	Supplementary Table S3. Gene expression heatmap of microglia signature genes in APOE3, APOE3_RBFOX1-KO, APOE4, and APOE4_RBFOX1-KO organoids at Day 60 from RNA-seq data. (two biological replicates per genotype, with three organoids pooled per replicate). A pseudo-count was used for FPKM values (FPKM +1), log2-transformed, and each gene was normalized in their respective row.
GeneID	APOE3	APOE3_RBFOX1-KO	P value	APOE4	APOE4_RBFOX1-KO	P value
AIF1	1.8242	1.7346	0.780748	1.46984	2.88301	0.00117135
CD45	0.128779	0.116844	0.892935	0.0872176	0.257798	0.000511792
TMEM119	0.802926	0.898724	0.711695	1.20577	1.77456	0.0402968
LYVE1	0	0.013852	0.574237	0.0118704	0.12853	0.041032
HBZ	0.115063	0.0244512	0.489004	0.128988	0.409157	0.0143685
CH25H	0.147544	0.163229	0.90518	0.254132	0.777273	0.00202491
APOC1	1.23124	2.02671	0.728995	1.35679	2.62271	0.024741
VSIR	0.397489	0.322487	0.957987	0.183383	0.42067	0.0150409
CSF1	4.93376	4.65132	0.738073	2.94238	6.45946	0.0140763
CD68	3.99537	4.15345	0.837795	2.52658	5.38492	0.00255613
SLC2A5	0.866813	0.951907	0.380817	0.165045	0.761073	0.000281038
CD83	4.32676	4.45654	0.72266	3.27456	5.44393	0.0269957
OLFML3	3.27248	5.45161	0.000248626	3.57141	4.80997	0.0836156
CD38	0.035707	0.0714181	0.505634	0.0416945	0.12227	0.0127308
CD36	0.0913779	0.0440734	1	0.129647	0.397143	0.0103844
PADI2	0.970834	1.27471	0.521507	0.702787	1.35634	0.0107363
FLT3	0.158758	0.134402	1	0.0478925	0.271813	2.92973e-06
DAB2	4.50824	5.00039	0.385347	2.53392	4.86909	0.0289748
C3	0.442393	0.432613	1	0.191988	0.443502	0.0111217
GPNMB	11.1597	14.0102	0.0768507	2.03876	10.8063	2.06611e-10
