# Supplementary material for: RBFOX1 Dysfunction Unlocks APOE4‐Associated Microglial Genesis and Exacerbates Alzheimer's Pathology in Human Cerebral Organoids
Source: Exploration (Beijing). 2026 Apr 2;6(2):70160. doi: 10.1002/exp2.70160 (PMC13094536; doi:10.1002/exp2.70160)
Supplement: Supplementary file 5 — Supporting File 5: exp270160‐sup‐0005‐TableS4.xlsx. [file EXP2-6-70160-s008.xlsx]

## Sheet: APOE3_RBFOX1-KO vs APOE3
		Supplementary Table S4. GO pathway terms from DEG analysis of microglia in APOE3_RBFOX1-KO vs APOE3 organoids at Day 60
BP	GO.ID	Term	Annotated	Significant	pvalue	qvalue	ann.genes	UpGenes	UpGeneNum	DownGenes	DownGeneNum
1	GO:0006869	lipid transport	700	5	0.14154	0.199914	APOD|ATP10A|BDKRB2|ESYT3|GAL	APOD|BDKRB2|GAL	3	ATP10A|ESYT3	2
2	GO:0050727	regulation of inflammatory response	691	2	0.76126	0.54246	APOD|C7	APOD|C7	2		0
3	GO:0046651	lymphocyte proliferation	997	3	0.42071	0.373493	CD300A|GAL|PRDM1	GAL	1	CD300A|PRDM1	2
4	GO:0030595	leukocyte chemotaxis	1091	1	0.81255	0.563733	CXCL6		0	CXCL6	1
5	GO:0001837	epithelial to mesenchymal transition	779	3	0.09621	0.164685	FOXA1|GSC|TMEM100	FOXA1|TMEM100	2	GSC	1
6	GO:0007498	mesoderm development	1350	2	0.31652	0.31413	PAX2|POU4F1		0	PAX2|POU4F1	2
7	GO:0050764	regulation of phagocytosis	810	1	0.49815	0.416359	CD300A		0	CD300A	1
8	GO:1902106	negative regulation of leukocyte differentiation	1120	1	0.55847	0.44846	HOXA7		0	HOXA7	1
9	GO:0002275	myeloid cell activation involved in immune response	678	2	0.15275	0.208683	ANXA3|CD300A	ANXA3	1	CD300A	1
10	GO:0045807	positive regulation of endocytosis	1350	1	0.65542	0.491613	CAV3		0	CAV3	1

## Sheet: APOE4_RBFOX1-KO vs APOE4
		Supplementary Table S4. GO pathway terms from DEG analysis of microglia in APOE4_RBFOX1-KO vs APOE4 organoids at Day 60
BP	GO.ID	Term	Annotated	Significant	pvalue	qvalue	ann.genes	UpGenes	UpGeneNum	DownGenes	DownGeneNum
1	GO:0006869	lipid transport	700	23	4.48e-06	5.21e-05	ABCA13|ABCA4|ABCA6|ABCA8|ABCD2|ANO3|ANO7|ANXA1|APOL1|APOL6|ATP10A|FABP6|GAL|LIPC|LIPG|PLA2G4A|RBP4|SHH|SLC10A4|SYK|THBS1|TNFAIP8L3|TRPV4	ABCA13|ABCA4|ABCA6|ABCA8|ABCD2|ANXA1|APOL1|APOL6|ATP10A|FABP6|LIPG|PLA2G4A|THBS1|TNFAIP8L3|TRPV4	15	ANO3|ANO7|GAL|LIPC|RBP4|SHH|SLC10A4|SYK	8
2	GO:0050729	positive regulation of inflammatory response	691	10	0.000181639	0.00113354	CCL18|CCR7|CX3CL1|LPL|OSMR|PLA2G4A|PRKCA|SERPINE1|TRPV4|WNT5A	CCL18|CX3CL1|LPL|OSMR|PLA2G4A|PRKCA|SERPINE1|TRPV4|WNT5A	9	CCR7	1
3	GO:0050672	negative regulation of lymphocyte proliferation	997	7	0.0086138	0.0246005	CLEC4G|FOXJ1|GAL|INPP5D|PRDM1|PTPN6|SHH	FOXJ1|PTPN6	2	CLEC4G|GAL|INPP5D|PRDM1|SHH	5
4	GO:0030595	leukocyte chemotaxis	1091	21	2.88e-06	3.58e-05	AIF1|ANXA1|C5AR1|CCL18|CCL25|CCR7|CX3CL1|CXCL10|CXCL14|EDNRB|F2RL1|FLT1|IL6R|PRKCA|SAA2|SERPINE1|SYK|THBS1|TREM1|TRPV4|WNT5A	AIF1|ANXA1|C5AR1|CCL18|CCL25|CX3CL1|CXCL10|CXCL14|EDNRB|F2RL1|IL6R|PRKCA|SAA2|SERPINE1|THBS1|TREM1|TRPV4|WNT5A	18	CCR7|FLT1|SYK	3
5	GO:0001837	epithelial to mesenchymal transition	779	11	0.00011499	0.00078513	BMP7|EOMES|FGFR2|HEYL|MSX1|MSX2|NOG|RGCC|SFRP1|TGFBR2|WNT5A	BMP7|EOMES|FGFR2|MSX1|MSX2|NOG|RGCC|SFRP1|TGFBR2|WNT5A	10	HEYL	1
6	GO:0007498	mesoderm development	1350	16	0.000612582	0.00301783	BMP7|DKK1|DLL3|EOMES|FGFR2|HCK|IRX3|MATK|NOG|NR4A3|PAX2|POU4F1|SHH|WLS|WNT5A|ZFPM2	BMP7|EOMES|FGFR2|NOG|NR4A3|WLS|WNT5A|ZFPM2	8	DKK1|DLL3|HCK|IRX3|MATK|PAX2|POU4F1|SHH	8
7	GO:0050764	regulation of phagocytosis	810	8	5.34e-06	6.09e-05	AHSG|ALOX15|C4A|C4B|F2RL1|GATA2|HCK|SYK	AHSG|ALOX15|C4A|C4B|F2RL1	5	GATA2|HCK|SYK	3
8	GO:1902106	negative regulation of leukocyte differentiation	1120	11	5.36e-05	0.000411593	ANXA1|CARTPT|CCL18|FOXJ1|GATA2|HOXA7|INPP5D|PRDM16|SFRP1|SHH|TJP2	ANXA1|CARTPT|CCL18|FOXJ1|PRDM16|SFRP1	6	GATA2|HOXA7|INPP5D|SHH|TJP2	5
9	GO:0002275	myeloid cell activation involved in immune response	678	6	0.000163999	0.00105103	CCL18|F2RL1|GATA2|IL13RA2|NR4A3|SYK	CCL18|F2RL1|IL13RA2|NR4A3	4	GATA2|SYK	2
10	GO:0045807	positive regulation of endocytosis	1350	11	0.000804392	0.00374717	AHSG|B2M|C4A|C4B|F2RL1|GATA2|PCSK9|SERPINE1|SYK|VTN|WNT5A	AHSG|B2M|C4A|C4B|F2RL1|PCSK9|SERPINE1|WNT5A	8	GATA2|SYK|VTN	3
