# Supplementary material for: RBFOX1 Dysfunction Unlocks APOE4‐Associated Microglial Genesis and Exacerbates Alzheimer's Pathology in Human Cerebral Organoids
Source: Exploration (Beijing). 2026 Apr 2;6(2):70160. doi: 10.1002/exp2.70160 (PMC13094536; doi:10.1002/exp2.70160)
Supplement: Supplementary file 6 — Supporting File 6: exp270160‐sup‐0006‐TableS5.xlsx. [file EXP2-6-70160-s003.xlsx]

## Sheet: Sheet1
	Supplementary Table S5: Lists of DAM markers for APOE4_RBFOX1-KO vs APOE4 organoids at Day 60
gene_name	APOE4_RBFOX1-KO	APOE4	Log2 (FoldChange)	pvalue	qvalue
SCIN	588.591	66.4726	3.14418	3.6602e-11	2.09791e-08
GPNMB	1034.47	138.299	2.90197	2.06611e-10	9.10941e-08
RBM47	2424.34	378.437	2.67909	1.43108e-09	4.28052e-07
SERPINE1	219.202	40.7436	2.42428	7.02539e-07	6.11367e-05
MITF	1697.69	347.348	2.28874	1.6946e-07	1.89568e-05
CAPG	282.633	56.8242	2.31201	1.02847e-06	8.22533e-05
TYMP	417.889	112.57	1.89122	2.66671e-05	0.00122933
HLA-B	3368.33	1008.8	1.73928	4.19308e-05	0.00177329
SPP1	1961.67	6357.21	-1.69624	5.98653e-05	0.00234484
IQGAP2	2607.17	866.216	1.58956	0.000177291	0.00573826
MAMDC2	238.791	71.8328	1.73144	0.00018649	0.0059604
IRF8	52.2311	10.7264	2.27146	0.000277866	0.00820947
SLC2A5	55.9623	11.7985	2.23477	0.000281038	0.00827474
RGS10	143.645	435.255	-1.59843	0.000286281	0.00840035
KLHL6	21.4487	2.15021	3.24964	0.000506526	0.0132568
CNTNAP2	10245.9	3754.3	1.4484	0.000550343	0.0139574
B4GALT1	1834.81	667.888	1.4578	0.000578301	0.0145082
HLA-E	5520.3	2047.61	1.43076	0.000652834	0.0159227
MLXIPL	309.684	107.21	1.52936	0.000710996	0.0170139
IGSF6	74.6183	20.3748	1.86688	0.000835787	0.0190602
PDK4	421.62	152.236	1.46896	0.000890358	0.0198883
GAS7	3823.54	1456.91	1.39193	0.000919258	0.0204749
PLA2G4A	126.855	40.7436	1.63582	0.000955912	0.021073
PDGFC	1096.03	414.886	1.40126	0.00101262	0.0220126
IPCEF1	161.369	54.6801	1.55931	0.00107564	0.0231194
B2M	7835.51	3046.75	1.36272	0.00113035	0.0240566
ZFYVE16	9470.71	3684.61	1.36193	0.00113183	0.0240566
AIF1	61.5591	17.1587	1.83614	0.00117135	0.024657
BST2	617.508	235.855	1.38813	0.00132026	0.0273516
PRKCA	3076.37	1251.08	1.29798	0.0019748	0.0369095
CH25H	37.3063	8.58236	2.10519	0.00202491	0.0375198
PARVG	20.5159	3.22221	2.62761	0.00237037	0.0423685
CD68	340.466	135.083	1.33295	0.00255613	0.044085
HLA-C	6740.4	2858.07	1.23776	0.00302497	0.0505288
XYLT1	2801.19	1259.65	1.15294	0.00584904	0.081635
TMEM163	392.703	170.461	1.20347	0.00607382	0.0838406
SAMD4A	1318.97	596.061	1.14574	0.00658577	0.0887479
SYT17	575.532	261.584	1.13729	0.00819957	0.102449
SLC47A1	152.041	64.3285	1.2395	0.00928247	0.11304
NRP2	5458.74	2609.36	1.06484	0.0104971	0.125433
PADI2	206.143	92.2016	1.15984	0.0107363	0.127405
MERTK	868.431	410.598	1.08048	0.0109099	0.128579
CXCL16	121.258	51.464	1.23467	0.0110413	0.129241
C3	79.2823	32.1673	1.29846	0.0111217	0.129828
IER3	786.344	374.149	1.07133	0.0116058	0.133486
CTSH	699.594	334.483	1.06434	0.012661	0.139693
NFATC2	151.108	69.6887	1.11537	0.0179708	0.180601
HSPB1	6295.46	3191.47	0.980065	0.0182569	0.182729
EPB41L3	4342.18	8339.42	-0.941506	0.0231468	0.216544
IRAK2	127.788	61.1124	1.06289	0.0249924	0.229075
S100A11	152.041	73.9769	1.03823	0.0261277	0.23658
CD83	458.932	236.927	0.953523	0.0269957	0.241433
IL1RAP	405.762	209.054	0.956402	0.0271094	0.241652
ZFP36	536.354	279.809	0.938483	0.0283516	0.249875
SH3RF3	903.877	475.993	0.925036	0.0284687	0.250778
HLA-A	8863.46	4762.02	0.896282	0.0304801	0.262446
NAALADL2	92.3415	43.9597	1.06894	0.030667	0.263775
CPVL	174.428	88.9855	0.970144	0.0335729	0.280781
CEBPB	1088.57	586.413	0.892328	0.0340236	0.282587
HMOX1	178.159	92.2016	0.949502	0.0375621	0.30323
MECOM	270.506	143.66	0.912511	0.039231	0.312015
OLR1	5.59102	1.38778e-17	5.51988	0.0409646	0.313236
NPL	107.266	53.6081	0.999236	0.0426397	0.322423
CD53	13.0535	3.22221	1.9805	0.0439913	0.329169
TSPO	976.636	542.459	0.848183	0.0441503	0.330047
NOTCH2	15967.7	9095.21	0.811967	0.0494315	0.358337
C10orf11	27.9783	10.7264	1.37397	0.0506208	0.36415
C12orf75	916.004	518.874	0.819844	0.0517411	0.369319
TCF4	8579.88	4928.18	0.79989	0.0531065	0.377029
ALOX5	7.45664	20.3748	-1.43355	0.05801	0.402373
ADAM9	4993.27	2907.38	0.780243	0.0595373	0.410977
CD37	266.775	151.164	0.819083	0.0626554	0.424826
CYBA	421.62	242.287	0.798962	0.0646427	0.433008
JDP2	478.521	279.809	0.77392	0.0707178	0.460429
CLK1	5033.38	3001.72	0.745717	0.0715722	0.464409
ID2	1617.47	961.627	0.750126	0.0721003	0.46602
NAIP	39.1719	73.9769	-0.914774	0.0730914	0.47001
ITM2B	13887.5	8317.98	0.739477	0.0732782	0.470575
RAB20	59.6935	31.0952	0.938532	0.0770633	0.481331
LYN	959.845	579.981	0.726698	0.0836366	0.509073
ITGB2	13.0535	4.29423	1.57899	0.0883316	0.525547
HLA-DRA	11.1879	3.22221	1.76038	0.0923262	0.538734
SPI1	11.1879	3.22221	1.76038	0.0923262	0.538734
GPR34	3.72538	1.38778e-17	4.95055	0.139845	0.660386
MSR1	3.72538	1.38778e-17	4.95055	0.139845	0.660386
GPR183	4.6582	1.07821	2.00052	0.245788	0.887801
LGALS9	95.1399	67.5446	0.493652	0.323847	0.978979
ADGRG1	11448.2	9058.76	0.337739	0.4115	1
HSPA5	22606.4	19324.6	0.226289	0.581629	1
FCGBP	175.361	121.147	0.533229	0.240654	0.879219
CD14	11.1879	17.1587	-0.610227	0.450755	1
CALR	16079.6	13646	0.236749	0.56445	1
HSP90B1	24874	18577.4	0.421089	0.305729	0.965193
LAP3	1059.65	1019.52	0.0557169	0.895883	1
PTPN2	791.008	925.178	-0.225985	0.59035	1
PDIA6	5405.57	5002.15	0.111898	0.786021	1
FCGR1A	0.926897	4.29423	-2.06106	0.398816	1
PPIB	1476.62	1526.59	-0.0480059	0.9094	1
APOE	2736.83	2011.16	0.444463	0.282627	0.930677
FCGR1B	5.59102	2.15021	1.33447	0.325869	0.978979
C1QB	1.38778e-17	3.22221	-4.74369	0.264706	0.912377
TMEM176B	325.541	514.586	-0.660326	0.121082	0.632635
PDIA3	10237.5	9715.92	0.0754374	0.854523	1
SPATA6	917.869	1136.37	-0.308018	0.460477	1
BIN1	4269.42	7060.47	-0.725706	0.0790952	0.489576
CPEB4	4454.11	3800.39	0.228986	0.578542	1
FPR1	1.38778e-17	2.15021	-4.18541	0.509804	1
NCK2	2734.03	3514.16	-0.36213	0.380342	1
DNAJC3	2789.07	2449.62	0.18722	0.65067	1
RNASET2	680.938	617.502	0.141079	0.741619	1
FCER1G	1.85971	5.36626	-1.46248	0.483528	1
CD63	7124.72	6534.1	0.124844	0.761663	1
C1orf162	131.519	115.787	0.183756	0.697654	1
MS4A6A	3.72538	1.38778e-17	4.95055	0.139845	0.660386
STAB1	10.2551	13.9426	-0.437154	0.616742	1
ALOX5AP	1.85971	1.38778e-17	3.99647	0.509804	1
PFN1	4611.76	5186.54	-0.16945	0.680843	1
HLA-DRB1	194.017	279.809	-0.527904	0.226709	0.855833
CD74	194.017	150.092	0.370163	0.4096	1
ACER3	1667.84	1727.07	-0.050328	0.90465	1
TBC1D14	5187.29	6095.63	-0.232787	0.571762	1
TUBB	69517.8	91711	-0.399712	0.330589	0.984155
CORO1A	598.852	709.698	-0.244933	0.561068	1
ENO1	18889.2	27965.3	-0.566073	0.169107	0.732812
ACTB	64968.6	84573.4	-0.380461	0.354346	1
IL4R	27.9783	28.9511	-0.0485063	1	1
HLA-DRB5	32.6423	50.392	-0.624094	0.28113	0.929549
GOLGA4	5978.31	4258.16	0.4895	0.235174	0.87125
HLA-DPA1	14.9191	10.7264	0.472669	0.635154	1
TUBA1B	39245.7	46597.4	-0.247714	0.546239	1
CTSZ	423.485	400.95	0.0789082	0.855417	1
NPC2	2213.53	1437.61	0.622637	0.133602	0.660386
GAS6	2859.03	2258.8	0.339958	0.410758	1
CTSC	1296.59	1133.15	0.194368	0.641192	1
DENND3	1096.03	1078.48	0.0233058	0.957773	1
TPI1	8922.22	11796.8	-0.402908	0.3274	0.980297
IL17RA	704.258	875.864	-0.314531	0.452145	1
MARCH1	1333.9	1506.22	-0.175262	0.67369	1
HSPA8	27642.6	22433.5	0.301233	0.463339	1
HCST	10.2551	8.58236	0.255311	1	1
CST3	2567.99	2572.91	-0.00275163	0.995746	1
CUL1	2824.51	2937.4	-0.0565302	0.891787	1
CFL1	13076	17183.8	-0.394123	0.337792	0.992928
HLA-DQB1	83.9463	66.4726	0.336372	0.517319	1
LAPTM5	24.2471	17.1587	0.496666	0.488736	1
CANX	33492.2	31741	0.0774755	0.850308	1
FSCN1	19072	20717.2	-0.119371	0.771297	1
RUNX1	60.6263	97.5618	-0.685028	0.155741	0.697568
RBMS1	1766.72	1286.46	0.457642	0.270399	0.920147
LAIR1	3.72538	1.38778e-17	4.95055	0.139845	0.660386
RPLP0	49233.2	49048.1	0.00543456	0.989487	1
TLR2	48.4999	38.5995	0.328843	0.565002	1
CD164	6295.46	4689.12	0.424989	0.302344	0.961141
HDAC4	2448.59	2803.39	-0.195206	0.636751	1
TNFRSF1A	1501.8	1226.42	0.292225	0.482136	1
LCP2	2.79255	1.38778e-17	4.55099	0.264706	0.912377
LAT2	22.3815	42.8877	-0.933863	0.0985996	0.561769
CD81	7619.1	7132.3	0.0952543	0.817025	1
PIK3AP1	48.4999	48.2479	0.00784444	1	1
HLA-DPB1	274.237	270.161	0.0216605	0.97038	1
SERF2	4600.56	3591.35	0.357279	0.386189	1
SND1	8623.73	7717.63	0.160152	0.696992	1
DPYD	335.802	292.673	0.198295	0.650811	1
PKM	20818.2	26808.6	-0.364844	0.374617	1
PTPRE	436.545	1223.21	-1.48618	0.000485804	0.0127533
PGK1	9328.92	12784.1	-0.454562	0.269339	0.918691
LCP1	11.1879	18.2307	-0.697077	0.37618	1
ATP11A	2819.85	2124.79	0.408281	0.323435	0.978979
SLC11A1	28.9111	23.5909	0.292643	0.70327	1
ARPC1B	449.604	365.572	0.298447	0.486186	1
CHST11	1181.85	727.922	0.699116	0.0948022	0.547573
FCGR2A	10.2551	8.58236	0.255311	1	1
GRB2	4308.6	4499.36	-0.0624981	0.87984	1
ATP5E	1527.92	1661.67	-0.121045	0.771308	1
SSR1	5272.18	4994.65	0.0780173	0.850036	1
PLSCR1	334.869	256.224	0.386086	0.370655	1
ITGAV	5663.95	5388.09	0.0720375	0.861387	1
PRKD3	2320.8	2444.26	-0.0747654	0.857233	1
AKR1A1	2689.26	2079.77	0.370773	0.36992	1
ASCC3	1967.27	1875.01	0.0693023	0.868121	1
PPARD	1414.12	1271.45	0.15343	0.712907	1
SRP14	5657.42	6263.95	-0.146921	0.721207	1
MGAT5	3590.34	3508.8	0.0331469	0.936601	1
SLC2A3	2487.77	2314.54	0.104127	0.801748	1
DUSP1	1383.34	1386.16	-0.00292538	0.996345	1
SRGN	1.85971	1.38778e-17	3.99647	0.509804	1
RHOB	4400.01	4272.09	0.0425667	0.91822	1
MCL1	9875.54	10029	-0.0222374	0.957089	1
IER2	2542.81	3319.05	-0.384325	0.352043	1
JUNB	673.476	1112.79	-0.724352	0.0833385	0.508338
CDKN1A	1382.4	1386.16	-0.00389844	0.994469	1
DDIT4	6647.12	6820.34	-0.0371092	0.928443	1
P4HA1	5984.84	4035.17	0.568671	0.168197	0.730656
ACSL1	1803.1	1508.37	0.257478	0.534888	1
SAT1	5357.06	5196.19	0.0439895	0.915316	1
MCF2L2	319.012	279.809	0.189146	0.667776	1
GLUL	11441.7	12279.2	-0.101908	0.804201	1
HSPD1	15210.2	12331.7	0.302668	0.461471	1
SIPA1L1	3179.91	2409.96	0.399967	0.333002	0.986678
PEAK1	3754.51	4038.39	-0.105146	0.798991	1
DNAJA1	9418.47	9051.25	0.0573763	0.88919	1
B3GNT5	1249.01	1350.78	-0.112979	0.787013	1
ATP1B3	3824.47	3400.52	0.169503	0.681228	1
VMP1	1734.07	1787.1	-0.0434462	0.917779	1
SQSTM1	5618.25	4011.59	0.485938	0.238674	0.876518
SYTL3	111.93	65.4006	0.774289	0.111369	0.604059
PDE4DIP	6190.05	4001.94	0.629241	0.127545	0.650724
ATP13A3	6284.27	5185.47	0.277266	0.500647	1
ENSA	3846.86	4037.31	-0.0697084	0.866148	1
FAM49A	1999.92	1553.39	0.364499	0.379195	1
ZC3HAV1	994.359	616.43	0.689741	0.100444	0.568323
FNIP2	1973.8	2194.48	-0.152884	0.712252	1
LGMN	2470.05	1537.31	0.684092	0.0993188	0.564184
TSC22D2	2543.74	2356.35	0.110396	0.789975	1
SKIL	3231.21	4168.1	-0.367299	0.373202	1
MGAT1	3380.46	3280.45	0.0433277	0.917019	1
RANBP2	8398.92	8728.57	-0.0555383	0.892755	1
BTG1	6439.11	6211.42	0.0519408	0.89986	1
NFKBIA	951.45	1006.65	-0.0813395	0.847482	1
CHSY1	2298.41	2173.03	0.0809297	0.84567	1
RAPGEF1	4675.19	4799.54	-0.0378669	0.927207	1
PTGES3	12135.7	10809.4	0.166972	0.684537	1
TAL1	12.1207	4.29423	1.47312	0.123085	0.637291
DNAJB6	3326.36	3901.17	-0.229949	0.577164	1
MAP3K8	340.466	277.665	0.294103	0.496853	1
C3AR1	3.72538	4.29423	-0.194649	1	1
SERPINB9	514.9	519.946	-0.0140351	0.978813	1
STAT3	5001.67	3768.23	0.408513	0.321781	0.978979
ST3GAL1	934.66	670.032	0.480156	0.251269	0.89839
SPAG9	15531.1	14058.8	0.143691	0.726511	1
CD86	0.926897	4.29423	-2.06106	0.398816	1
MAP4K3	2663.14	2664.03	-0.000477048	1	1
MSN	10188	12153.7	-0.254521	0.535767	1
UBASH3B	480.386	436.327	0.138784	0.747612	1
IRS2	3608.06	2933.11	0.298786	0.469042	1
BCL2	1379.6	1388.3	-0.00905119	0.984535	1
ELF1	653.887	571.404	0.194517	0.643982	1
GRAMD1B	2666.87	2174.11	0.294716	0.475946	1
MYO1E	1035.4	702.193	0.560188	0.17986	0.757793
JARID2	2768.54	2649.02	0.0636712	0.878218	1
TRA2B	5049.24	6790.32	-0.427401	0.29949	0.956319
RNF149	1397.33	1254.29	0.155792	0.708716	1
CCNH	1074.58	870.504	0.303828	0.467449	1
AFF4	14864.2	13863.6	0.100531	0.806727	1
LIMS1	1513	1411.88	0.099788	0.811242	1
CCNL1	4814.17	5150.09	-0.097305	0.813465	1
PRKCH	52.2311	42.8877	0.283956	0.631219	1
FMNL2	5475.53	5150.09	0.0884003	0.830263	1
IL10RA	57.8279	45.0318	0.360274	0.500315	1
PNRC1	2679.93	2535.38	0.079992	0.847154	1
RLF	2989.62	3354.42	-0.166093	0.687527	1
FMNL1	514.9	434.183	0.245959	0.56255	1
PDE8A	1347.89	1238.21	0.122443	0.769572	1
CYTH1	1701.42	1766.73	-0.0543286	0.896934	1
INTS6	1637.06	1555.54	0.0736958	0.860229	1
CTNNB1	18887.3	20055.8	-0.0865973	0.833019	1
ZFP36L1	12623.6	8872.22	0.508748	0.216617	0.836024
HAVCR2	43.8359	36.4554	0.265574	0.681795	1
MAN1A1	4040.88	3693.19	0.129803	0.753126	1
CMTM6	2294.68	2569.69	-0.163285	0.693139	1
BNIP3L	8505.26	9441.48	-0.150653	0.714085	1
MBNL2	2564.26	2191.26	0.226778	0.583487	1
MYO9B	5922.34	9273.17	-0.646882	0.116917	0.619507
OGFRL1	2641.68	2338.13	0.176101	0.670328	1
PDE4B	1457.03	1539.46	-0.0793767	0.849589	1
COPA	12482.7	10677.5	0.225352	0.583472	1
STK4	2193.94	2191.26	0.0017708	0.997862	1
ABHD3	532.623	437.399	0.284126	0.500621	1
ETV6	508.37	586.413	-0.205959	0.62779	1
TPM3	5071.63	6168.53	-0.28247	0.492654	1
ARIH1	6843.94	6016.3	0.18595	0.651391	1
SEC14L1	6570.63	6958.63	-0.0827663	0.840761	1
PDE3B	706.124	884.44	-0.324771	0.439206	1
IFNGR2	1838.54	1719.56	0.0965249	0.816759	1
SRGAP1	2085.73	2520.38	-0.273061	0.509085	1
SYT1	6916.7	9738.43	-0.493595	0.230729	0.864092
PCDH9	1524.19	1202.84	0.341582	0.411218	1
LSAMP	7620.97	6951.12	0.132728	0.74704	1
CALM1	20650.3	17953.5	0.201899	0.622995	1
KCNIP4	68.0887	87.9134	-0.367855	0.454597	1
PEBP1	10042.5	11419.4	-0.185362	0.651999	1
RPL39	5579.07	5830.84	-0.0636753	0.877363	1
RPL9	16580.5	17370.3	-0.0671329	0.87023	1
DYNLL1	4043.68	3874.36	0.0617116	0.881473	1
NDUFA4	3067.97	3356.57	-0.129691	0.753607	1
RPS27	6618.21	7383.16	-0.157792	0.701358	1
RTN3	16477	17167.7	-0.0592432	0.885389	1
RPL18A	23335.8	23299.8	0.0022331	0.995779	1
RPS18	20555.2	20316.3	0.0168663	0.967353	1
RPL31	12450.1	13182.9	-0.0825121	0.840919	1
RPS15A	11850.3	12288.8	-0.0524233	0.898619	1
RPLP2	13923.9	14675.2	-0.0758141	0.853659	1
COX4I1	5387.84	5594.99	-0.0544234	0.895166	1
RPS6	25209.8	25998.1	-0.044418	0.913901	1
COX7C	2845.03	3090.7	-0.119479	0.77265	1
RPL30	10920.3	11556.6	-0.0817068	0.842504	1
TMSB10	12151.6	16878.2	-0.474015	0.249301	0.894989
TMA7	877.759	978.78	-0.157121	0.708297	1
RPL35	8548.17	9684.83	-0.180107	0.661348	1
RPS4X	39851.1	40472.8	-0.022334	0.956652	1
RPL10A	17495.6	18375.9	-0.0708206	0.863148	1
EEF1B2	4700.37	4035.17	0.220143	0.593212	1
RPS15	15202.8	17240.6	-0.181472	0.658629	1
RPS24	18175.6	19370.7	-0.0918741	0.82301	1
PPIA	13204.7	15965.9	-0.27394	0.50498	1
TOMM7	1346.96	1106.35	0.283877	0.495386	1
RPL27A	17459.2	18708.2	-0.0996818	0.808252	1
FAU	6400.86	6792.46	-0.0856636	0.83527	1
PFDN5	3489.6	3762.87	-0.108765	0.792305	1
BTF3	8939.95	9807.04	-0.133549	0.745343	1
RPL6	36247.7	39874.6	-0.137581	0.737461	1
PTMA	24292.9	32672.6	-0.427545	0.298307	0.954641
RPL14	13407.1	14497.2	-0.112775	0.783729	1
RPS8	33950.2	34027.7	-0.00328963	0.993684	1
NACA	19482.4	20427.8	-0.0683549	0.867849	1
RPS11	22814.4	21734.6	0.0699533	0.864765	1
RPL15	40968.6	43726.4	-0.0939884	0.818858	1
RPL7A	37322.2	35403.1	0.0761596	0.852808	1
UBB	16941.5	18616	-0.13598	0.740578	1
RPS19	16161.7	16657.4	-0.0435838	0.915597	1
GPX4	5106.14	5367.72	-0.0720713	0.861355	1
RPL18	18860.3	19485.4	-0.0470448	0.908876	1
MYL6	6235.76	8123.94	-0.381605	0.353887	1
RPS9	13240.2	13679.3	-0.0470686	0.908916	1
EEF1A1	442193	422473	0.0658147	0.872515	1
TPT1	41665.4	37235.2	0.16218	0.692737	1
TMSB4X	31676	31188.9	0.0223574	0.956631	1
EIF1	22894.6	23528.1	-0.0393751	0.923671	1
LAMTOR4	860.036	819.046	0.0704617	0.868787	1
ACTG1	104543	138225	-0.402925	0.326696	0.980297
SEPT7	7548.21	9279.6	-0.297922	0.468863	1
SLC25A6	309.684	281.953	0.135341	0.757865	1
HNRNPA1	50288.2	55711.9	-0.147765	0.718783	1
GPX1	2928.98	2595.42	0.174432	0.673024	1
RPSA	23028.9	23810.1	-0.0481211	0.90676	1
NUCKS1	25740.6	26910.4	-0.0641171	0.875929	1
FTH1	46564.4	41764.6	0.156947	0.70215	1
YWHAE	24753.7	27417.5	-0.14745	0.719473	1
HSP90AB1	63632.8	60016.1	0.0844204	0.836995	1
LINGO1	4418.67	7006.87	-0.665141	0.107241	0.591977
ATP2B1	3992.38	4926.04	-0.303167	0.46189	1
EEF1D	8604.14	8681.4	-0.0128949	0.975273	1
EIF4A2	24904.8	22564.3	0.14238	0.728758	1
EEF2	126622	114096	0.150275	0.714153	1
NAV2	3203.23	3808.97	-0.249861	0.544687	1
HMGB1	14592.7	18239.7	-0.321832	0.43354	1
ARPC3	2662.2	2704.77	-0.0228758	0.95675	1
ARHGDIB	42.9031	49.3199	-0.200179	0.758209	1
NBEAL1	1014.88	621.79	0.70672	0.0922763	0.538734
NAP1L1	28438.3	30239.1	-0.0885806	0.829167	1
LST1	10.2551	10.7264	-0.0624756	1	1
MORF4L1	11809.2	12170.9	-0.0435177	0.915811	1
ARL6IP5	3730.26	3429.47	0.121292	0.768992	1
DPYSL2	16769.9	20611.1	-0.297546	0.468921	1
SEC62	5432.62	4873.51	0.156687	0.703681	1
CIRBP	13513.5	14798.5	-0.131048	0.74975	1
TYROBP	1.38778e-17	2.15021	-4.18541	0.509804	1
PLEKHA7	1533.52	1829.98	-0.254956	0.538773	1
FTL	31356.1	28869	0.119222	0.771485	1
SLC27A4	890.818	1209.27	-0.440863	0.291164	0.942679
APOO	920.668	1014.16	-0.139494	0.739726	1
ZNF90	281.7	276.593	0.0264437	0.961529	1
TXNRD1	5160.24	4293.53	0.26527	0.519629	1
PPM1G	3281.58	3771.45	-0.200715	0.626596	1
ARMC9	1044.73	963.771	0.116369	0.781986	1
NHSL2	92.3415	113.642	-0.298921	0.51911	1
RPL19	16513.3	17291	-0.0663846	0.871667	1
COMMD6	1735	1138.51	0.607743	0.143977	0.666583
SNRPD2	2207	2444.26	-0.147298	0.72207	1
SIK3	1996.19	2466.77	-0.305355	0.460384	1
AMBRA1	1960.74	2409.96	-0.297584	0.471952	1
OST4	889.885	868.36	0.0353404	0.933949	1
SH3BGRL3	1773.25	2512.87	-0.502906	0.224534	0.850699
DBI	1102.56	1376.51	-0.320105	0.441753	1
NDUFA11	1152.93	1541.6	-0.419068	0.313355	0.97136
GTF3A	1568.03	1909.31	-0.284069	0.493206	1
NDUFS5	1916.9	1931.83	-0.0111819	0.97982	1
GNG5	1656.65	1884.66	-0.186012	0.653936	1
RPL37	5726.45	5999.15	-0.0671128	0.870753	1
NDUFB2	744.368	942.331	-0.340146	0.416287	1
COX6B1	1643.59	1672.39	-0.0250522	0.953311	1
GSTP1	7675.07	7095.85	0.113205	0.783273	1
COX7B	1191.18	1114.93	0.0954427	0.820299	1
TRMT112	2884.21	2337.06	0.303476	0.462697	1
HINT1	3070.77	3493.79	-0.18618	0.651951	1
GYPC	232.261	339.843	-0.548814	0.203199	0.815925
NDUFB11	1544.71	1877.15	-0.281178	0.497693	1
RPL22	11798	12843.1	-0.122439	0.765757	1
COX7A2	1652.92	1801.04	-0.123796	0.765965	1
BRK1	2687.39	3126.08	-0.218134	0.59737	1
NPM1	17833.3	18467	-0.0503777	0.902453	1
COX5B	1745.26	1721.7	0.0196143	0.963751	1
EIF3E	15917.3	14855.3	0.0996181	0.808425	1
EDF1	3104.35	3014.59	0.0423351	0.919035	1
POMP	1208.9	1657.38	-0.455156	0.273226	0.92319
SKP1	7854.17	8550.61	-0.122565	0.765747	1
ST13	15764.3	15809.4	-0.00412018	0.992166	1
PSMA7	3654.7	4373.94	-0.259166	0.529537	1
EIF3L	19587.9	19826.3	-0.0174585	0.966206	1
BRI3	843.245	900.521	-0.094775	0.823589	1
SEC11A	2760.15	2853.78	-0.0481207	0.907983	1
SERP1	7044.5	5757.94	0.29094	0.479636	1
RBX1	1028.87	1204.98	-0.227906	0.584895	1
SNX6	2695.79	3053.18	-0.179594	0.663789	1
PCBP1	8360.68	10738.6	-0.361114	0.379999	1
GLRX	361.921	572.476	-0.661322	0.120513	0.631005
HMGN1	8362.54	9603.36	-0.199592	0.627368	1
BAX	563.405	752.579	-0.417564	0.321097	0.978979
RPS27L	599.784	584.269	0.0378326	0.930421	1
MARCKS	29396.2	39078.1	-0.410726	0.31761	0.976452
SPCS1	2100.66	1929.68	0.12248	0.767984	1
TMIGD3	1.38778e-17	3.22221	-4.74369	0.264706	0.912377
SNX3	4245.17	3730.71	0.186368	0.651291	1
BCAS3	1517.66	1969.35	-0.375832	0.364571	1
SUB1	4428.93	4727.71	-0.0941781	0.819457	1
EIF3H	7739.43	9089.85	-0.232023	0.572607	1
TBCA	2034.43	2192.33	-0.107827	0.795082	1
ARPC5	3359.94	4350.35	-0.37268	0.366167	1
H3F3B	23488.8	33544.2	-0.514086	0.21144	0.829704
BCAP31	2372.1	2553.61	-0.106359	0.797484	1
RAC1	9258.96	10000	-0.111076	0.78708	1
ANXA5	4726.49	3652.45	0.371897	0.367044	1
CLTA	3206.03	3548.46	-0.146398	0.722917	1
ARL6IP4	2251.77	2397.09	-0.0902116	0.82798	1
EIF2S2	3652.84	3554.9	0.0392134	0.924869	1
NINJ1	755.562	656.096	0.203632	0.627413	1
MGST3	1693.03	1884.66	-0.154677	0.709493	1
SPCS2	1890.78	2259.87	-0.257235	0.534318	1
ARPC2	3806.75	4249.58	-0.158751	0.700275	1
FCGRT	569.935	423.462	0.428489	0.314123	0.97199
GIMAP4	1.85971	2.15021	-0.188934	1	1
RHOA	11112.4	11250	-0.0177497	0.965764	1
HNRNPK	22343.3	26444.1	-0.243097	0.553865	1
CNPY3	1176.25	919.818	0.354754	0.395131	1
CSDE1	24244.4	26454.8	-0.125876	0.759146	1
CREG1	1338.56	1181.4	0.180187	0.665665	1
PCBP2	24082.1	28401.6	-0.238011	0.562161	1
KCTD12	4285.28	2690.83	0.671317	0.104645	0.583266
SDCBP	6008.16	5166.17	0.217824	0.596759	1
CD99	3612.73	3189.33	0.179833	0.663046	1
CAP1	4563.25	5292.68	-0.213927	0.603492	1
PPT1	2349.72	2703.7	-0.202429	0.624408	1
COTL1	5593.99	5826.55	-0.0587597	0.886799	1
CCNI	18349.1	25644.3	-0.482927	0.24038	0.879051
CTSS	16.7847	33.2393	-0.979721	0.130687	0.660386
AGRN	16612.2	22683.3	-0.449384	0.274514	0.92319
CNBP	12055.5	11699.2	0.0432825	0.916274	1
PTPRG	4441.99	4219.56	0.0741133	0.857648	1
CD9	1165.06	1132.08	0.0414372	0.922815	1
LGALS1	958.912	663.6	0.531024	0.205691	0.820812
PLA2G7	10.2551	26.8071	-1.37442	0.041904	0.317978
STARD13	477.588	678.608	-0.506672	0.229558	0.861864
PPARG	26.1127	42.8877	-0.712613	0.210377	0.829605
SUSD1	496.244	723.634	-0.544069	0.197317	0.801932
NHSL1	3623.92	4115.57	-0.183532	0.656288	1
GLDN	143.645	147.948	-0.0424236	0.946748	1
MAFB	373.114	398.806	-0.0959935	0.825203	1
LIPA	830.186	711.842	0.221864	0.598798	1
DHFR	1565.23	2111.93	-0.432145	0.297014	0.953006
ASAH1	2221.92	2363.86	-0.0893223	0.829689	1
RASGRP3	96.0727	72.9049	0.397721	0.419552	1
ATG7	617.508	697.905	-0.176515	0.674123	1
SPIRE1	4340.31	3165.75	0.455242	0.269975	0.919434
KCNMA1	773.285	829.766	-0.101668	0.808689	1
FARP1	5173.3	5362.36	-0.0517782	0.900289	1
PRKCE	957.98	1206.05	-0.332172	0.425608	1
ARID5B	1652.92	1040.96	0.667049	0.109232	0.597405
LITAF	2348.78	1582.34	0.569826	0.169339	0.733448
PIK3IP1	1030.74	1148.16	-0.155616	0.709946	1
ABCA1	1596.01	1568.4	0.025186	0.95319	1
TANC2	3470.01	3343.7	0.0534951	0.89742	1
FRMD4B	2536.28	2587.91	-0.0290701	0.944838	1
GPD2	2100.66	1837.49	0.193105	0.641274	1
ALCAM	1499	1423.68	0.0743865	0.859177	1
UGCG	1709.82	1689.54	0.017216	0.968416	1
DMXL2	7065.02	7212.7	-0.0298437	0.942477	1
ITGAX	1.85971	3.22221	-0.74722	1	1
RTTN	1289.12	1385.08	-0.103561	0.804451	1
MTSS1	3854.32	4651.59	-0.271236	0.510438	1
PLCL1	683.736	600.349	0.187628	0.655127	1
CHSY3	627.768	450.264	0.479382	0.255653	0.907046
SCARB2	19199.8	25510.3	-0.409985	0.318599	0.977457
CSTB	1210.77	1182.47	0.0341321	0.936694	1
ATP6V1B2	4327.25	5123.29	-0.24361	0.554268	1
HEXB	1601.61	1509.44	0.0855139	0.837908	1
RNF13	1332.03	1363.64	-0.0338215	0.936907	1
DSCAM	499.975	453.48	0.140816	0.746182	1
IGF2R	4654.66	5303.4	-0.188231	0.647685	1
NAGK	1686.5	2527.88	-0.583856	0.158853	0.707998
MFSD1	461.73	706.481	-0.613437	0.147429	0.676613
ATG16L2	798.471	652.879	0.290396	0.488628	1
PLD3	11738.3	11887.9	-0.0182605	0.964757	1
RHOQ	3883.24	3356.57	0.210271	0.610228	1
TMEM117	583.927	361.284	0.692502	0.10256	0.574996
SOCS6	1458.89	1790.32	-0.295307	0.476549	1
P2RX4	363.786	424.535	-0.222678	0.608995	1
CPQ	348.861	239.071	0.545036	0.20687	0.822648
SMS	5277.77	5510.3	-0.0621967	0.880242	1
STEAP1B	27.0455	13.9426	0.950603	0.162312	0.715997
ATP1B1	3807.68	3059.61	0.315557	0.44436	1
GRN	2918.72	2188.04	0.415683	0.314658	0.972379
PSAP	55705.9	40039.7	0.476397	0.246592	0.888317
RNF130	2585.71	2831.27	-0.130873	0.751754	1
GSAP	124.057	134.011	-0.111116	0.822231	1
OSBPL3	855.372	1150.31	-0.427324	0.305613	0.965193
SCPEP1	712.653	444.903	0.679587	0.107578	0.593077
HM13	2832.91	2448.55	0.210352	0.610801	1
SOAT1	1268.6	947.691	0.420718	0.31279	0.970835
PLEKHA2	956.114	1032.38	-0.110692	0.79248	1
RGS12	2527.88	2786.24	-0.140379	0.734358	1
GPRIN3	369.383	281.953	0.389565	0.368458	1
BCL2L1	2429.94	3267.59	-0.427283	0.30101	0.958495
DTNA	4301.13	4161.67	0.0475562	0.908621	1
NCOA7	1033.54	929.466	0.153113	0.71512	1
NSMAF	952.383	1036.67	-0.122312	0.771	1
KLF6	3242.41	2345.63	0.467072	0.258452	0.910274
AP2A2	4234.9	4610.86	-0.122698	0.76607	1
DPP7	1592.28	1500.86	0.0853074	0.838316	1
SLC25A13	890.818	1490.14	-0.742153	0.0755987	0.47477
TMCC1	2142.63	2478.57	-0.210101	0.611562	1
ATP6AP2	4017.56	3554.9	0.176512	0.668713	1
RABEP1	4131.36	4922.82	-0.252857	0.539401	1
CTSB	8367.21	7240.58	0.20864	0.611973	1
TFEC	219.202	152.236	0.525687	0.236682	0.872716
SWAP70	1170.66	781.524	0.582898	0.16337	0.719189
ELL2	2104.39	3323.34	-0.659192	0.111397	0.604059
DHRS3	2464.45	1996.15	0.304038	0.462375	1
STK10	533.556	723.634	-0.439506	0.294291	0.948962
JUN	7019.31	7588.99	-0.112574	0.78445	1
PTPN12	4142.56	4273.16	-0.0447778	0.913966	1
SH3BGRL2	4417.73	5740.79	-0.37793	0.35898	1
ARAP1	4543.66	3396.23	0.41991	0.308685	0.966797
OSBPL8	7315.01	6278.95	0.220334	0.59231	1
SLC11A2	2834.77	2684.4	0.0786366	0.849633	1
LAMP2	6161.14	5081.48	0.277943	0.499629	1
MAP3K2	5155.58	4525.09	0.188185	0.647822	1
SLC1A3	6165.8	6891.09	-0.160439	0.696656	1
RPS2	47677.2	42145.2	0.177933	0.664623	1
GAA	2897.27	2699.41	0.102053	0.805337	1
RGL1	1270.47	1156.74	0.135296	0.746257	1
NUAK1	1961.67	2578.27	-0.394288	0.340489	0.995529
RPL36AL	1015.81	1228.57	-0.274294	0.510564	1
ABHD12	1644.52	2043.32	-0.313216	0.449638	1
FKBP15	1465.42	1528.74	-0.0610077	0.884533	1
ATP6V0B	2972.83	3316.9	-0.15799	0.702071	1
ATP6V0A1	4691.98	6195.33	-0.400974	0.330395	0.983919
LRP1	22744.4	25917.7	-0.188421	0.6463	1
RPL8	31560.3	30260.5	0.0606757	0.882522	1
GAB1	2141.7	1952.19	0.133662	0.747337	1
GALNT1	2702.31	3167.89	-0.229311	0.578677	1
FOXP1	1753.66	2195.55	-0.324184	0.433642	1
CNTLN	1242.48	1286.46	-0.0501573	0.905762	1
RPL7	33906.3	36493.4	-0.106079	0.796062	1
MYO5A	5843.98	7212.7	-0.303579	0.460737	1
ANKRD10	4332.85	4946.41	-0.191056	0.642856	1
RAD51B	216.404	181.181	0.256218	0.569504	1
GNB4	2557.73	1965.06	0.380279	0.357971	1
H2AFY	5324.41	7161.24	-0.427576	0.299227	0.956319
GNA13	5126.66	5365.57	-0.0657085	0.87353	1
RASGEF1B	1008.35	1149.23	-0.188638	0.651708	1
RPS14	16981.6	16463.3	0.044716	0.913409	1
MAP4	15849.2	16845	-0.0879092	0.830573	1
ANOS1	2501.76	3985.86	-0.671913	0.10441	0.582145
BMP2K	1124.95	1075.26	0.0651789	0.877653	1
ZEB2	6015.62	6674.54	-0.149949	0.71564	1
PILRA	54.0967	70.7608	-0.386354	0.445282	1
NPEPPS	6140.61	6172.82	-0.0075444	0.985802	1
ITGB1	8175.98	8140.02	0.00636202	0.987989	1
SIRPA	741.57	607.854	0.286831	0.495069	1
NLK	1872.12	1946.83	-0.0564419	0.892674	1
LAMP1	3212.56	4016.95	-0.322362	0.434459	1
VPS41	3270.39	4232.43	-0.372005	0.36709	1
CREBL2	1578.29	1797.82	-0.187861	0.650892	1
DRAM2	1451.43	1330.41	0.125606	0.763442	1
SGK1	836.716	608.926	0.458415	0.27463	0.923399
SRGAP3	7776.74	9226	-0.246533	0.548841	1
STX7	4084.72	4520.81	-0.146333	0.722659	1
LRCH1	963.576	974.492	-0.0162318	0.971653	1
LCORL	1767.65	1478.35	0.257834	0.534413	1
NR3C1	1520.46	1198.55	0.343198	0.409024	1
RPS17	90.4759	100.778	-0.155195	0.742847	1
APBA1	2319.87	3024.24	-0.382504	0.354583	1
ATXN1	1814.29	1351.85	0.424446	0.306442	0.965193
RPL13	43444.2	44149.9	-0.023246	0.954874	1
