# Supplementary material for: RBFOX1 Dysfunction Unlocks APOE4‐Associated Microglial Genesis and Exacerbates Alzheimer's Pathology in Human Cerebral Organoids
Source: Exploration (Beijing). 2026 Apr 2;6(2):70160. doi: 10.1002/exp2.70160 (PMC13094536; doi:10.1002/exp2.70160)
Supplement: Supplementary file 7 — Supporting File 7: exp270160‐sup‐0007‐TableS6.xlsx. [file EXP2-6-70160-s010.xlsx]

## Sheet: Inflammatary respons-GO
	Supplementary Table S6. GO analysis for inflammation in APOE4_RBFOX1-KO vs APOE4 organoids at Day 60
BP	GO.ID	Term	Annotated	Significant	pvalue	qvalue	ann.genes	UpGenes	UpGeneNum	DownGenes	DownGeneNum
1	GO:0007267	cell-cell signaling	1630	130	3.9e-07	2.20886e-05	ABHD6|ACVR1C|ADRA2B|ANO1|ANXA1|AQP1|ASIC2|ATP2B2|BST2|CA2|CAPS|CARTPT|CCKAR|CCL18|CDH8|CELSR1|CHRM2|CHRM3|CHRM5|CHRNA1|CHRNA3|CHRNA5|CHRNA6|CHRNB3|CHRNB4|CNTN2|CPLX1|CPLX3|CPLX4|CRHR2|CTGF|CX3CL1|CXCL10|CXCL14|DCDC2|DKK1|DLGAP1|DRD5|EDA|EGR2|EGR3|FFAR1|FGFR2|FGFR3|FOLR1|GABRA4|GABRG2|GAL|GDF5|GIPR|GLI1|GNAT2|GPC4|GRIA4|GRIN2B|GRM1|GRM2|GRM6|GRM7|GRM8|HCRT|HOXA5|HOXB9|HTR1E|HTR2C|HTR7|IGFBP6|ISL1|…	ABHD6|ACVR1C|ANXA1|AQP1|ATP2B2|BST2|CA2|CAPS|CARTPT|CCKAR|CCL18|CDH8|CELSR1|CHRM2|CHRM3|CRHR2|CTGF|CX3CL1|CXCL10|CXCL14|DCDC2|DLGAP1|EDA|EGR2|EGR3|FGFR2|FGFR3|FOLR1|GABRA4|GABRG2|GDF5|GIPR|GPC4|GRIN2B|GRM1|GRM7|GRM8|HTR1E|HTR2C|HTR7|IGFBP6|ITPR1|KCNC2|LGI1|LHX1|LHX5|LIM2|MYCBPAP|MYOC|NEUROD2|NOG|NOS1|NR4A2|NR5A1|NTF4|OPRM1|OXTR|PMCH|PNOC|PRKCA|PSMB9|PTGS1|RAPSN|RSPO2|RSPO3|RYR2|SCN4B|SFRP1|SFRP5|…	83	ADRA2B|ANO1|ASIC2|CHRM5|CHRNA1|CHRNA3|CHRNA5|CHRNA6|CHRNB3|CHRNB4|CNTN2|CPLX1|CPLX3|CPLX4|DKK1|DRD5|FFAR1|GAL|GLI1|GNAT2|GRIA4|GRM2|GRM6|HCRT|HOXA5|HOXB9|ISL1|KCNK3|LGR5|MCC|NEUROD1|NKX6-1|NTRK1|P2RX3|PDE1C|RBP4|SHH|SIX3|SLC18A2|SLC6A2|SLC6A20|SLC6A5|SNCG|SSTR5|TFAP2B|TRPM2|UCN2	47
2	GO:0051046	regulation of secretion	758	69	4e-06	0.000156732	ACVR1C|ADRA2B|ANO1|ANXA1|ANXA4|AQP1|BTNL2|CACNA1I|CARTPT|CCK|CCKAR|CCL18|CCR7|CHRNA3|CHRNA6|CHRNB4|CPLX1|CPLX3|CPLX4|CRHR2|CSF1R|CX3CL1|EDNRB|EXPH5|F2RL1|FFAR1|GAL|GBP1|GIPR|GRM7|HCRT|HLA-E|HTR2C|IGF1|IL13RA2|IL1A|ISL1|ITPR1|KCNA2|KCNC2|LPL|NEUROD1|NKX6-1|NLRP3|NOS1|OPRM1|OXTR|PCP4|PDE1C|PRKCA|PTGS1|RBP4|RGCC|SAA2|SCIN|SFRP1|SNCG|SSTR5|STXBP6|SYK|SYN2|SYTL1|TC2N|TFAP2B|TRPM2|TRPV4|UCN2|WLS|WNT5A	ACVR1C|ANXA1|ANXA4|AQP1|CACNA1I|CARTPT|CCK|CCKAR|CCL18|CRHR2|CSF1R|CX3CL1|EDNRB|EXPH5|F2RL1|GBP1|GIPR|GRM7|HLA-E|HTR2C|IGF1|IL13RA2|IL1A|ITPR1|KCNC2|LPL|NLRP3|NOS1|OPRM1|OXTR|PCP4|PRKCA|PTGS1|RGCC|SAA2|SCIN|SFRP1|STXBP6|SYN2|SYTL1|TC2N|TRPV4|WLS|WNT5A	44	ADRA2B|ANO1|BTNL2|CCR7|CHRNA3|CHRNA6|CHRNB4|CPLX1|CPLX3|CPLX4|FFAR1|GAL|HCRT|ISL1|KCNA2|NEUROD1|NKX6-1|PDE1C|RBP4|SNCG|SSTR5|SYK|TFAP2B|TRPM2|UCN2	25
3	GO:0002526	acute inflammatory response	157	20	0.00019	0.00376981	AHSG|B4GALT1|C4A|C4B|C5AR1|CCR7|CFB|EDNRB|ICAM1|IL1A|IL6R|MASP1|NLRP3|OPRM1|OSMR|PLA2G4A|SAA2|SERPINA3|VNN1|VTN	AHSG|B4GALT1|C4A|C4B|C5AR1|CFB|EDNRB|ICAM1|IL1A|IL6R|MASP1|NLRP3|OPRM1|OSMR|PLA2G4A|SAA2|SERPINA3|VNN1	18	CCR7|VTN	2
4	GO:0034341	response to interferon-gamma	164	18	0.00225	0.0249426	AIF1|B2M|BST2|CCL18|CCL25|CX3CL1|GBP1|HCK|HLA-B|HLA-E|HLA-F|ICAM1|IFI30|IRF6|IRF8|NLRC5|TRIM38|WNT5A	AIF1|B2M|BST2|CCL18|CCL25|CX3CL1|GBP1|HLA-B|HLA-E|HLA-F|ICAM1|IFI30|IRF6|IRF8|NLRC5|TRIM38|WNT5A	17	HCK	1
5	GO:0019221	cytokine-mediated signaling pathway	567	45	0.00325	0.0322933	ACKR1|ACKR4|B2M|BST2|CCL18|CCL25|CCR7|CSF1R|CX3CL1|CXCL10|EDA|EDA2R|F2RL1|FAM43B|FLT3|GBP1|HCK|HLA-B|HLA-E|HLA-F|ICAM1|IFI30|IFNLR1|IL13RA2|IL1A|IL1RAPL2|IL5RA|IL6R|IRF6|IRF8|KRT18|KRT8|LRRTM4|NLRC5|OSMR|PLP2|PLVAP|PSMB9|PTPN6|RTN4RL1|SLIT3|SYK|TJP2|TRIM38|WNT5A	ACKR4|B2M|BST2|CCL18|CCL25|CSF1R|CX3CL1|CXCL10|EDA|F2RL1|FAM43B|FLT3|GBP1|HLA-B|HLA-E|HLA-F|ICAM1|IFI30|IFNLR1|IL13RA2|IL1A|IL1RAPL2|IL5RA|IL6R|IRF6|IRF8|KRT18|KRT8|LRRTM4|NLRC5|OSMR|PLP2|PLVAP|PSMB9|PTPN6|SLIT3|TRIM38|WNT5A	38	ACKR1|CCR7|EDA2R|HCK|RTN4RL1|SYK|TJP2	7
6	GO:0050707	regulation of cytokine secretion	168	17	0.00671	0.054861	ANXA1|ANXA4|BTNL2|CCL18|CCR7|CSF1R|CX3CL1|F2RL1|GBP1|IL1A|LPL|NLRP3|RGCC|SAA2|SYK|TRPV4|WNT5A	ANXA1|ANXA4|CCL18|CSF1R|CX3CL1|F2RL1|GBP1|IL1A|LPL|NLRP3|RGCC|SAA2|TRPV4|WNT5A	14	BTNL2|CCR7|SYK	3
7	GO:0071345	cellular response to cytokine stimulus	737	54	0.00702	0.0568801	ACKR1|ACKR4|AIF1|ALOX15|B2M|BST2|CCL18|CCL25|CCR7|CSF1R|CX3CL1|CXCL10|EDA|EDA2R|F2RL1|FAM43B|FLT3|GBP1|HCK|HLA-B|HLA-E|HLA-F|ICAM1|IFI30|IFNLR1|IL13RA2|IL1A|IL1RAPL2|IL5RA|IL6R|IRF6|IRF8|KLF2|KRT18|KRT8|LRRTM4|MT1F|MT1G|NKX6-1|NLRC5|NPNT|OSMR|PLP2|PLVAP|PSMB9|PTPN6|RTN4RL1|SFRP1|SLIT3|SYK|TJP2|TMEM173|TRIM38|WNT5A	ACKR4|AIF1|ALOX15|B2M|BST2|CCL18|CCL25|CSF1R|CX3CL1|CXCL10|EDA|F2RL1|FAM43B|FLT3|GBP1|HLA-B|HLA-E|HLA-F|ICAM1|IFI30|IFNLR1|IL13RA2|IL1A|IL1RAPL2|IL5RA|IL6R|IRF6|IRF8|KLF2|KRT18|KRT8|LRRTM4|MT1G|NLRC5|NPNT|OSMR|PLP2|PLVAP|PSMB9|PTPN6|SFRP1|SLIT3|TMEM173|TRIM38|WNT5A	45	ACKR1|CCR7|EDA2R|HCK|MT1F|NKX6-1|RTN4RL1|SYK|TJP2	9
8	GO:0098609	cell-cell adhesion	766	55	0.00968	0.0697197	AIF1|ALOX15|ANXA1|BMP7|BTNL2|CCL25|CCR7|CDH8|CDHR1|CDHR3|CDHR4|CELSR1|CLDN1|CLDN16|CLDN19|CLDN4|CLEC4G|CTNNA3|CX3CL1|DAB1|DPP4|DSP|EGR3|FOXJ1|GCNT1|HBB|HLA-E|ICAM1|IGF1|ITGAL|ITPKB|LAMB1|MYB|NLRP3|NPNT|NR4A3|PCDH11X|PCDH11Y|PCDHB1|PCDHGA8|PDCD1|PRKCA|PTPN6|PTPRR|RET|RGCC|ROBO2|SHH|STXBP6|SYK|TACSTD2|TGFBR2|TRPV4|VNN1|WNT5A	AIF1|ALOX15|ANXA1|BMP7|CCL25|CDH8|CDHR3|CDHR4|CELSR1|CLDN1|CLDN16|CLDN19|CLDN4|CX3CL1|DAB1|DPP4|EGR3|FOXJ1|GCNT1|HLA-E|ICAM1|IGF1|ITPKB|LAMB1|NLRP3|NPNT|NR4A3|PCDHB1|PCDHGA8|PDCD1|PRKCA|PTPN6|RGCC|STXBP6|TACSTD2|TGFBR2|TRPV4|VNN1|WNT5A	39	BTNL2|CCR7|CDHR1|CLEC4G|CTNNA3|DSP|HBB|ITGAL|MYB|PCDH11X|PCDH11Y|PTPRR|RET|ROBO2|SHH|SYK	16
9	GO:0050663	cytokine secretion	192	18	0.01152	0.080191	ANXA1|ANXA4|BTNL2|CCL18|CCR7|CSF1R|CX3CL1|F2RL1|GBP1|IL1A|LPL|NLRP3|RGCC|SAA2|SYK|TREM1|TRPV4|WNT5A	ANXA1|ANXA4|CCL18|CSF1R|CX3CL1|F2RL1|GBP1|IL1A|LPL|NLRP3|RGCC|SAA2|TREM1|TRPV4|WNT5A	15	BTNL2|CCR7|SYK	3
10	GO:0060337	type I interferon signaling pathway	84	10	0.01174	0.0809777	BST2|FAM43B|HLA-B|HLA-E|HLA-F|IRF6|IRF8|NLRC5|PTPN6|WNT5A	BST2|FAM43B|HLA-B|HLA-E|HLA-F|IRF6|IRF8|NLRC5|PTPN6|WNT5A	10		0
11	GO:0034097	response to cytokine	850	59	0.01457	0.0928998	AANAT|ACKR1|ACKR4|AIF1|ALOX15|ANXA1|B2M|BST2|CCL18|CCL25|CCR7|CSF1R|CX3CL1|CXCL10|EDA|EDA2R|F2RL1|FAM43B|FLT3|GBP1|HCK|HLA-B|HLA-E|HLA-F|ICAM1|IFI30|IFNLR1|IL13RA2|IL1A|IL1RAPL2|IL5RA|IL6R|IRF6|IRF8|KLF2|KRT18|KRT8|LRRTM4|MT1F|MT1G|NKX6-1|NLRC5|NPNT|OSMR|OXTR|PLP2|PLVAP|PRKCA|PSMB9|PTPN6|RTN4RL1|SFRP1|SLIT3|SYK|TIMP4|TJP2|TMEM173|TRIM38|WNT5A	ACKR4|AIF1|ALOX15|ANXA1|B2M|BST2|CCL18|CCL25|CSF1R|CX3CL1|CXCL10|EDA|F2RL1|FAM43B|FLT3|GBP1|HLA-B|HLA-E|HLA-F|ICAM1|IFI30|IFNLR1|IL13RA2|IL1A|IL1RAPL2|IL5RA|IL6R|IRF6|IRF8|KLF2|KRT18|KRT8|LRRTM4|MT1G|NLRC5|NPNT|OSMR|OXTR|PLP2|PLVAP|PRKCA|PSMB9|PTPN6|SFRP1|SLIT3|TMEM173|TRIM38|WNT5A	48	AANAT|ACKR1|CCR7|EDA2R|HCK|MT1F|NKX6-1|RTN4RL1|SYK|TIMP4|TJP2	11
12	GO:0034340	response to type I interferon	90	10	0.01845	0.106827	BST2|FAM43B|HLA-B|HLA-E|HLA-F|IRF6|IRF8|NLRC5|PTPN6|WNT5A	BST2|FAM43B|HLA-B|HLA-E|HLA-F|IRF6|IRF8|NLRC5|PTPN6|WNT5A	10		0
13	GO:0032612	interleukin-1 production	85	9	0.03247	0.155489	ANXA1|CCL18|CCR7|F2RL1|ISL1|NLRP3|S1PR3|SAA2|WNT5A	ANXA1|CCL18|F2RL1|NLRP3|SAA2|WNT5A	6	CCR7|ISL1|S1PR3	3
14	GO:0090196	regulation of chemokine secretion	14	3	0.03331	0.158054	CSF1R|F2RL1|LPL	CSF1R|F2RL1|LPL	3		0

## Sheet: Inflammatary respons-DEG
Supplementary Table S6. DEG analysis for inflammation in APOE4_RBFOX1-KO vs APOE4 organoids at Day 60
gene_name	APOE4_RBFOX1-KO	APOE4	Log2 (FoldChange)	pvalue	qvalue
AIF1	61.5591	17.1587	1.83614	0.00117135	0.024657
CSF1R	105.401	27.8791	1.91428	0.00021465	0.00666227
CCK	60.6263	15.0146	2.00532	0.000558249	0.0141163
B2M	7835.51	3046.75	1.36272	0.00113035	0.0240566
HLA-B	3368.33	1008.8	1.73928	4.19308e-05	0.00177329
IRF8	52.2311	10.7264	2.27146	0.000277866	0.00820947
IRF6	138.049	46.1038	1.57987	0.00113051	0.0240566
NLRP3	27.9783	2.15021	3.63103	5.75184e-05	0.00227763
LPL	949.584	183.325	2.37216	1.00654e-07	1.23625e-05
CX3CL1	999.023	347.348	1.52383	0.000387618	0.0106132
FLT3	36.3735	2.15021	4.00806	2.92973e-06	0.000193757
DKK1	74.6183	348.42	-2.2212	1.42567e-06	0.000105665
GLI1	27.9783	433.111	-3.94604	1.70009e-14	3.65412e-11
CHRNB3	152.973	1310.04	-3.09716	1.13422e-11	8.47953e-09
CCL18	76.4839	1.07821	6.00043	1.25887e-11	9.01929e-09
GRM6	180.025	1510.51	-3.06784	1.53545e-11	1.05125e-08
SHH	27.0455	298.034	-3.45565	1.58956e-11	1.05125e-08
CRHR2	1798.43	225.135	2.99722	3.36591e-11	1.99576e-08
SCIN	588.591	66.4726	3.14418	3.6602e-11	2.09791e-08
EDA2R	46.6343	408.454	-3.1271	9.54409e-11	4.68887e-08
PMCH	64.3575	1.07821	5.75185	1.92545e-10	8.71266e-08
TRPV4	822.724	112.57	2.86829	4.23108e-10	1.72943e-07
SERPINA3	301.289	34.3113	3.13003	4.32483e-10	1.72943e-07
RSPO2	3404.71	512.442	2.73179	6.35572e-10	2.32525e-07
SYK	63.4247	478.137	-2.9117	6.88265e-10	2.46556e-07
DSP	477.588	3033.88	-2.66699	1.44385e-09	4.28052e-07
C5AR1	205.21	22.5189	3.18123	1.47013e-09	4.28457e-07
DCDC2	630.567	90.0575	2.80613	1.50709e-09	4.31907e-07
CXCL14	3297.44	530.667	2.6352	2.12592e-09	5.71174e-07
HTR2C	10767.3	1769.95	2.6048	2.32447e-09	6.14911e-07
NEUROD2	1903.84	303.394	2.64918	2.39157e-09	6.23076e-07
LGI1	981.3	151.164	2.69764	2.50131e-09	6.32501e-07
NLRC5	369.383	50.392	2.87097	2.62654e-09	6.45191e-07
GCNT1	597.919	88.9855	2.7467	2.68039e-09	6.49146e-07
IL5RA	274.237	35.3834	2.95014	3.34336e-09	7.46611e-07
P2RX3	442.141	2685.47	-2.60223	3.41764e-09	7.53415e-07
FOLR1	1186.52	192.974	2.61953	4.69968e-09	9.18306e-07
CPLX4	24.2471	196.19	-3.0095	5.79974e-09	1.0695e-06
RSPO3	2310.54	409.526	2.49587	1.33789e-08	2.14978e-06
OPRM1	341.399	51.464	2.72705	1.36114e-08	2.14978e-06
TFAP2B	301.289	1691.69	-2.48872	1.66278e-08	2.55281e-06
TIMP4	5.59102	72.9049	-3.6739	2.95296e-08	4.33984e-06
SFRP5	116.594	12.8705	3.16772	3.26826e-08	4.73678e-06
CHRNA6	30.7767	205.838	-2.73633	4.31513e-08	5.93589e-06
ITPR1	1273.27	240.143	2.406	5.47123e-08	7.34983e-06
SLC6A2	27.9783	190.829	-2.76409	6.31104e-08	8.34756e-06
ALOX15	136.183	17.1587	2.97997	7.39869e-08	9.49406e-06
CHRNA3	1111.89	5548.89	-2.31905	7.93503e-08	1.01069e-05
SOSTDC1	763.957	144.732	2.39918	8.86729e-08	1.11294e-05
VTN	66.2231	368.788	-2.47501	1.20733e-07	1.44167e-05
TSHR	157.637	24.663	2.67046	3.00593e-07	3.11367e-05
IL13RA2	589.524	119.003	2.30744	3.0937e-07	3.16643e-05
GNAT2	41.9703	234.783	-2.48014	3.68117e-07	3.65883e-05
ACVR1C	228.53	40.7436	2.48437	3.78983e-07	3.74518e-05
CHRNB4	606.314	2779.81	-2.1966	3.83823e-07	3.77134e-05
HBB	9.32225	80.4091	-3.09069	3.92609e-07	3.83575e-05
CCKAR	36.3735	1.07821	4.93087	4.77852e-07	4.48998e-05
FGFR2	5879.43	1318.62	2.15655	5.1147e-07	4.67804e-05
CNTN2	9917.52	43178.6	-2.12225	6.86979e-07	6.02684e-05
FGFR3	14270.9	3280.45	2.12107	7.16163e-07	6.18816e-05
CHRM2	103.535	15.0146	2.77614	7.4833e-07	6.37007e-05
SLC18A2	1860	8069.26	-2.11706	7.68213e-07	6.44362e-05
IGF1	1368.41	308.754	2.14756	8.59172e-07	7.06865e-05
ISL1	882.423	3813.26	-2.11131	9.12818e-07	7.43881e-05
EDNRB	616.575	135.083	2.18947	1.08605e-06	8.63185e-05
NTF4	39.1719	2.15021	4.11462	1.16337e-06	9.01085e-05
SOST	40.1047	2.15021	4.14846	1.16337e-06	9.01085e-05
EXPH5	338.601	70.7608	2.2567	1.21567e-06	9.30316e-05
IL1RAPL2	72.7527	8.58236	3.06633	1.39491e-06	0.000103833
ATP2B2	3235.88	768.66	2.07357	1.43563e-06	0.000105947
ICAM1	243.455	50.392	2.26977	2.28951e-06	0.000157992
HOXB9	1550.31	6274.67	-2.01689	2.33065e-06	0.000159323
PCDH11Y	5.59102	52.5361	-3.2021	2.52371e-06	0.000170848
STXBP6	1723.81	421.318	2.03232	2.6741e-06	0.000180318
CLDN19	764.89	181.181	2.07712	2.71078e-06	0.000182078
LAMB1	14595.5	3674.96	1.98969	2.9925e-06	0.00019715
FOXJ1	2815.18	708.626	1.98996	3.57185e-06	0.000232644
KCNA2	94.2071	404.166	-2.09947	3.83876e-06	0.000247219
PTPN6	69.9543	9.65439	2.84221	5.38341e-06	0.000329423
NTRK1	566.204	2180.54	-1.94504	5.98793e-06	0.000360009
CLDN16	63.4247	8.58236	2.86875	7.77284e-06	0.000439651
SSTR5	4.6582	42.8877	-3.16685	1.04861e-05	0.000568797
SRD5A2	32.6423	2.15021	3.8525	1.05718e-05	0.000571644
EGR3	45.7015	4.29423	3.37656	1.11765e-05	0.000593145
TC2N	192.151	45.0318	2.09041	1.44071e-05	0.000734367
AQP1	5607.05	1563.04	1.84281	1.44354e-05	0.000734367
PLP2	556.876	147.948	1.91145	1.62998e-05	0.000821923
SFRP1	5911.15	1662.74	1.8298	1.63848e-05	0.000823789
TRIM38	97.0055	18.2307	2.40427	1.76077e-05	0.000870575
TFAP2C	958.912	262.656	1.86777	1.76191e-05	0.000870575
MYB	955.181	3385.51	-1.82538	1.79104e-05	0.000882432
KCNK3	590.456	2104.42	-1.83329	1.83721e-05	0.000900025
RBP4	59.6935	239.071	-1.99936	1.84966e-05	0.000903547
PNOC	81.1479	15.0146	2.42514	1.85858e-05	0.000905334
CELSR1	7474.52	2126.94	1.81315	1.90655e-05	0.000926079
SLC6A20	260.245	943.403	-1.85746	1.91273e-05	0.000926461
GRM1	280.767	71.8328	1.96495	2.2318e-05	0.00106011
CPLX3	272.372	959.483	-1.81617	2.79438e-05	0.00128333
GABRA4	169.764	40.7436	2.0558	2.79876e-05	0.00128333
LHX5	345.13	92.2016	1.90297	3.05575e-05	0.00137829
TMEM173	344.197	92.2016	1.89906	3.17931e-05	0.00140897
PSMB9	172.562	42.8877	2.00558	3.75731e-05	0.00163052
CLDN4	410.426	113.642	1.85157	3.76457e-05	0.00163052
SNCG	767.688	2588.99	-1.75362	3.82506e-05	0.00164842
GPC4	8111.62	2427.11	1.7407	3.87096e-05	0.00165722
NKX6-1	28.9111	125.435	-2.11212	3.99925e-05	0.00170216
CTNNA3	84.8791	309.826	-1.86632	4.66776e-05	0.00195761
KRT18	711.72	207.982	1.77429	4.83406e-05	0.00200293
IFI30	352.593	98.6339	1.83665	5.06391e-05	0.00207082
S1PR3	1871.19	6129.94	-1.71184	5.16887e-05	0.00210613
PCDHB1	40.1047	4.29423	3.18867	5.36474e-05	0.00216541
WLS	6617.27	2039.03	1.6983	5.8783e-05	0.00231829
SLIT3	2455.12	763.3	1.68533	7.4615e-05	0.00281979
HTR7	17.7175	1.38778e-17	7.16117	7.55368e-05	0.00284213
HLA-F	254.649	71.8328	1.82415	8.18228e-05	0.0030322
ITPKB	3259.2	1037.74	1.65096	9.68406e-05	0.0035239
TGFBR2	456.133	137.227	1.73205	9.92782e-05	0.00359387
SSTR1	274.237	79.3371	1.78789	0.000104988	0.0037374
NR4A2	427.217	129.723	1.71865	0.000112385	0.00395185
CFB	194.949	54.6801	1.83185	0.000120749	0.00416924
IL1A	85.8119	19.3028	2.14572	0.000122726	0.00421211
CPLX1	498.109	1549.11	-1.63663	0.000126132	0.00432041
CLEC4G	24.2471	98.6339	-2.01827	0.000131857	0.00449857
CA2	3701.34	1209.27	1.61382	0.0001346	0.004556
CHRNA5	503.706	1551.25	-1.62251	0.000141127	0.00472116
IFNLR1	127.788	34.3113	1.89348	0.000193418	0.00611998
VNN1	15.8519	1.38778e-17	7.00189	0.000193974	0.00611998
CDH8	418.821	132.939	1.65473	0.000194444	0.00612356
RET	228.53	695.761	-1.60563	0.000213532	0.00663956
ANXA1	404.829	129.723	1.64102	0.000227799	0.00701973
ADRA2B	38.2391	135.083	-1.81708	0.000230392	0.00708692
FFAR1	1.85971	24.663	-3.63822	0.000240916	0.00733196
MASP1	4270.35	1463.34	1.54501	0.000247135	0.00750794
ITGAL	4.6582	31.0952	-2.70448	0.000252157	0.00764699
CHRM3	197.748	60.0403	1.71776	0.000256462	0.00776383
SCN4B	263.977	82.5532	1.67565	0.000266911	0.00798181
C4B	814.328	273.377	1.57433	0.000269537	0.0080324
CARTPT	33.5751	4.29423	2.9332	0.000280171	0.00826336
GRM7	111.93	31.0952	1.84402	0.000291081	0.00848924
LIM2	14.9191	1.38778e-17	6.91513	0.000315208	0.00899813
MYOC	14.9191	1.38778e-17	6.91513	0.000315208	0.00899813
ANXA4	892.684	304.466	1.55152	0.000316164	0.00900074
RGCC	60.6263	13.9426	2.11132	0.000338325	0.00944398
OSMR	125.922	36.4554	1.78513	0.000397992	0.0108454
PLVAP	39.1719	6.43829	2.58352	0.000404469	0.0109698
OXTR	235.06	76.121	1.62521	0.000414497	0.0111683
SULF1	12664.6	4557.26	1.47454	0.000437746	0.0117244
DAB1	598.852	207.982	1.52523	0.000453087	0.0120446
ASIC2	194.017	560.684	-1.53034	0.000455489	0.0120866
NR5A1	58.7607	13.9426	2.06633	0.000480429	0.0126508
RAPSN	13.9863	1.38778e-17	6.82282	0.000517265	0.013431
NOG	344.197	117.931	1.54439	0.000533693	0.0136968
ACKR1	416.023	1157.81	-1.47636	0.000545223	0.0139097
SYTL1	127.788	38.5995	1.72414	0.000548778	0.0139574
TJP2	1221.03	3340.49	-1.45186	0.000561163	0.0141484
B4GALT1	1834.81	667.888	1.4578	0.000578301	0.0145082
CAPS	2068.01	753.651	1.45614	0.000579248	0.0145082
CCR7	3.72538	27.8791	-2.86017	0.000636793	0.0155784
NOS1	98.8711	28.9511	1.76793	0.000636906	0.0155784
HLA-E	5520.3	2047.61	1.43076	0.000652834	0.0159227
KLF2	152.973	48.2479	1.66243	0.000660364	0.0160608
LRRTM4	769.554	278.737	1.46475	0.000672505	0.0162412
NR4A3	750.898	272.305	1.46302	0.000704418	0.0168933
CXCL10	20.5159	2.15021	3.18589	0.000739506	0.0174428
HCK	1.85971	21.4468	-3.43767	0.000739506	0.0174428
HCRT	1.85971	21.4468	-3.43767	0.000739506	0.0174428
ROBO2	5100.54	13563.5	-1.41098	0.000749066	0.0176199
GABRG2	560.607	202.622	1.46769	0.000751737	0.0176586
HTR1E	44.7687	9.65439	2.1998	0.000785983	0.0183378
GBP1	240.657	82.5532	1.54229	0.00078759	0.0183494
UCN2	1.38778e-17	12.8705	-6.70273	0.00085757	0.0193262
CCL25	13.0535	1.38778e-17	6.72419	0.00085757	0.0193262
ABHD6	1666.91	627.15	1.41013	0.000881631	0.0198165
SAA2	16.7847	1.07821	3.82113	0.000884859	0.0198372
CLDN1	4696.64	1794.6	1.38791	0.000939047	0.0207277
PLA2G4A	126.855	40.7436	1.63582	0.000955912	0.021073
DPP4	82.0807	23.5909	1.79386	0.000961677	0.0211415
CHRNA1	98.8711	278.737	-1.494	0.000983248	0.0215101
F2RL1	159.503	53.6081	1.57105	0.00103251	0.0223885
LHX1	508.37	188.685	1.42936	0.00105071	0.0226972
RTN4RL1	360.988	953.051	-1.40026	0.00105249	0.0227071
SLC24A2	191.218	66.4726	1.5228	0.00114536	0.0242716
CDHR3	721.048	273.377	1.39884	0.00118471	0.0248151
DRD5	5.59102	28.9511	-2.34506	0.00118483	0.0248151
PCP4	924.399	354.852	1.38102	0.00123006	0.0257311
BST2	617.508	235.855	1.38813	0.00132026	0.0273516
HOXA5	300.356	778.308	-1.37326	0.00136106	0.027961
CTGF	1303.12	508.154	1.35844	0.00136401	0.0279883
NEUROD1	1895.44	4766.3	-1.33027	0.00149133	0.0298526
IL6R	81.1479	24.663	1.7136	0.00151501	0.0302914
PCDH11X	1150.14	2892.37	-1.33035	0.00153333	0.0305842
ACKR4	85.8119	26.8071	1.67438	0.00153499	0.0305842
TACSTD2	18.6503	2.15021	3.04926	0.00159793	0.0316185
DLGAP1	833.917	326.979	1.35041	0.00160546	0.0317252
GDF5	125.922	42.8877	1.5514	0.00160702	0.0317252
CDHR4	38.2391	8.58236	2.1407	0.00160897	0.0317274
MCC	1489.68	3721.06	-1.32064	0.00162951	0.0320223
SYN2	538.22	209.054	1.36385	0.00164578	0.0322556
GAL	90.4759	243.359	-1.42611	0.00165077	0.0322556
RYR2	403.897	154.38	1.38686	0.00168151	0.0325603
TRPM2	8.38945	36.4554	-2.10192	0.00172833	0.0332423
CACNA1I	367.517	140.443	1.38712	0.00174609	0.0334717
SLC6A5	93.2743	248.72	-1.41364	0.00183896	0.034979
GRIA4	646.424	1608.07	-1.31459	0.00184781	0.0351084
EGR2	32.6423	6.43829	2.3214	0.00185899	0.0351654
LGR5	768.621	1901.81	-1.30687	0.00192541	0.0361754
ANO1	733.175	1814.97	-1.30756	0.00192853	0.0361754
BMP7	3718.13	1510.51	1.29948	0.00192922	0.0361754
PRKCA	3076.37	1251.08	1.29798	0.0019748	0.0369095
KRT8	1325.5	534.955	1.30887	0.00199518	0.0371692
NPNT	338.601	130.795	1.37152	0.00200247	0.0372244
BTNL2	65.2903	176.893	-1.43603	0.00205722	0.0380316
PDE1C	624.037	1539.46	-1.30253	0.00205917	0.0380316
GIPR	337.668	130.795	1.36754	0.00206802	0.0380724
PTGS1	353.525	137.227	1.36453	0.00213665	0.0390018
C4A	950.517	383.797	1.30812	0.00214558	0.0390405
CHRM5	19.5831	63.2565	-1.68473	0.00223194	0.0404408
WNT5A	3012.94	1242.5	1.27785	0.00231043	0.0416434
MT1F	10.2551	40.7436	-1.9762	0.00232234	0.0416833
SIX3	4065.13	9798.47	-1.26922	0.00235497	0.042225
GRM2	745.301	1811.76	-1.28134	0.00236519	0.0423639
TREM1	31.7095	6.43829	2.27974	0.00240987	0.0424632
PTPRR	83.9463	220.847	-1.39404	0.00242847	0.0424632
PCDHGA8	11.1879	1.38778e-17	6.50407	0.00243493	0.0424632
AHSG	11.1879	1.38778e-17	6.50407	0.00243493	0.0424632
PDCD1	11.1879	1.38778e-17	6.50407	0.00243493	0.0424632
MT1G	11.1879	1.38778e-17	6.50407	0.00243493	0.0424632
AANAT	29.8439	88.9855	-1.57177	0.00255608	0.044085
GRIN2B	617.508	250.864	1.29918	0.00256829	0.044206
KCNC2	385.241	153.308	1.3287	0.00258731	0.0444888
EDA	337.668	134.011	1.33253	0.00260583	0.0447625
CDHR1	1568.96	3755.37	-1.25907	0.00262641	0.0450261
IGFBP6	606.314	246.576	1.29765	0.00263557	0.045138
FAM43B	311.549	123.291	1.33661	0.00280074	0.0474938
GRM8	806.866	332.339	1.27939	0.00281518	0.0476916
MYCBPAP	178.159	67.5446	1.39778	0.0029653	0.0498908

## Sheet: Lipid metabolism-GO
	Supplementary Table S6. GO analysis for lipid metabolism in APOE4_RBFOX1-KO vs APOE4 organoids at Day 60
BP	GO.ID	Term	Annotated	Significant	pvalue	qvalue	ann.genes	UpGenes	UpGeneNum	DownGenes	DownGeneNum
1	GO:0048545	response to steroid hormone	446	48	1.5e-06	6.92235e-05	AANAT|ADH1B|AIF1|ANXA1|AQP1|BMP7|CA2|CATSPERD|CCKAR|CLDN4|CRHR2|CTGF|FLT3|GABRB1|HEYL|IGF1|ISL1|LIPC|MGARP|MSTN|NEFL|NR3C2|NR4A2|NR4A3|NR5A1|NTS|OXTR|PAQR9|PLA2G4A|PMEPA1|POU4F2|PPARGC1B|PRKCA|PTGS1|RORB|RXRG|SERPINF1|SFRP1|SLC18A2|SLIT3|SPP1|SRD5A2|SSTR5|TGFBR2|THBS1|THRB|UCN2|WNT5A	ADH1B|AIF1|ANXA1|AQP1|BMP7|CA2|CATSPERD|CCKAR|CLDN4|CRHR2|CTGF|FLT3|GABRB1|IGF1|NR3C2|NR4A2|NR4A3|NR5A1|NTS|OXTR|PAQR9|PLA2G4A|PPARGC1B|PRKCA|PTGS1|SERPINF1|SFRP1|SLIT3|SRD5A2|TGFBR2|THBS1|WNT5A	32	AANAT|HEYL|ISL1|LIPC|MGARP|MSTN|NEFL|PMEPA1|POU4F2|RORB|RXRG|SLC18A2|SPP1|SSTR5|THRB|UCN2	16
2	GO:0033993	response to lipid	1015	85	8.3e-06	0.000297184	AANAT|ADCY1|ADH1B|AIF1|ANXA1|AQP1|B2M|BMP7|BRINP3|C5AR1|CA2|CAT|CATSPERD|CCKAR|CCL18|CCR7|CLDN4|CRHR2|CRYAB|CTGF|CXCL10|DKK1|EDNRB|FFAR1|FLT3|GABRB1|GATA2|GIPR|HCK|HEYL|HOXA2|ICAM1|IGF1|IRF8|ISL1|KCNK4|LIPC|MAPK15|MGARP|MICB|MSTN|MSX2|NEFL|NLRP3|NOS1|NR3C2|NR4A2|NR4A3|NR5A1|NTS|OPRM1|OXTR|PAQR9|PAX2|PDK4|PLA2G4A|PLSCR4|PMEPA1|POU4F2|PPARGC1B|PRDM1|PRKCA|PTGS1|RBP4|RET|RORB|RXRG|SERPINE1|SERPINF1|…	ADH1B|AIF1|ANXA1|AQP1|B2M|BMP7|BRINP3|C5AR1|CA2|CATSPERD|CCKAR|CCL18|CLDN4|CRHR2|CRYAB|CTGF|CXCL10|EDNRB|FLT3|GABRB1|GIPR|ICAM1|IGF1|IRF8|MAPK15|MICB|MSX2|NLRP3|NOS1|NR3C2|NR4A2|NR4A3|NR5A1|NTS|OPRM1|OXTR|PAQR9|PDK4|PLA2G4A|PLSCR4|PPARGC1B|PRKCA|PTGS1|SERPINE1|SERPINF1|SFRP1|SLIT3|SRD5A2|SSTR1|TACR3|TGFBR2|THBS1|TYR|WNT5A	54	AANAT|ADCY1|CAT|CCR7|DKK1|FFAR1|GATA2|HCK|HEYL|HOXA2|ISL1|KCNK4|LIPC|MGARP|MSTN|NEFL|PAX2|PMEPA1|POU4F2|PRDM1|RBP4|RET|RORB|RXRG|SLC18A2|SPP1|SSTR5|TFAP2A|THRB|TIMP4|UCN2	31
3	GO:0031960	response to corticosteroid	203	24	0.00015	0.00308421	AANAT|AIF1|ANXA1|AQP1|CCKAR|CRHR2|CTGF|FLT3|IGF1|ISL1|LIPC|MSTN|NEFL|NTS|PLA2G4A|PPARGC1B|PRKCA|PTGS1|SERPINF1|SLC18A2|SLIT3|SSTR5|UCN2|WNT5A	AIF1|ANXA1|AQP1|CCKAR|CRHR2|CTGF|FLT3|IGF1|NTS|PLA2G4A|PPARGC1B|PRKCA|PTGS1|SERPINF1|SLIT3|WNT5A	16	AANAT|ISL1|LIPC|MSTN|NEFL|SLC18A2|SSTR5|UCN2	8
4	GO:0071383	cellular response to steroid hormone stimulus	264	25	0.00289	0.0290873	ANXA1|AQP1|BMP7|CRHR2|FLT3|HEYL|ISL1|MGARP|MSTN|NR3C2|NR4A2|NR4A3|NR5A1|NTS|PAQR9|PMEPA1|POU4F2|PPARGC1B|RORB|RXRG|SERPINF1|SFRP1|SSTR5|THRB|UCN2	ANXA1|AQP1|BMP7|CRHR2|FLT3|NR3C2|NR4A2|NR4A3|NR5A1|NTS|PAQR9|PPARGC1B|SERPINF1|SFRP1	14	HEYL|ISL1|MGARP|MSTN|PMEPA1|POU4F2|RORB|RXRG|SSTR5|THRB|UCN2	11
5	GO:0071384	cellular response to corticosteroid stimulus	71	10	0.00359	0.034947	ANXA1|AQP1|CRHR2|FLT3|ISL1|MSTN|NTS|SERPINF1|SSTR5|UCN2	ANXA1|AQP1|CRHR2|FLT3|NTS|SERPINF1	6	ISL1|MSTN|SSTR5|UCN2	4
6	GO:0090218	positive regulation of lipid kinase activity	33	6	0.00649	0.0532019	CCR7|EPHA8|FGFR3|FLT1|FLT3|TNFAIP8L3	FGFR3|FLT3|TNFAIP8L3	3	CCR7|EPHA8|FLT1	3
7	GO:1903727	positive regulation of phospholipid metabolic process	44	7	0.00719	0.0577249	CCR7|EPHA8|FGFR3|FLT1|FLT3|HTR2C|TNFAIP8L3	FGFR3|FLT3|HTR2C|TNFAIP8L3	4	CCR7|EPHA8|FLT1	3
8	GO:0048017	inositol lipid-mediated signaling	215	19	0.01719	0.102093	BTC|C3orf58|CAT|CSF1R|F2RL1|FGFR2|FGFR3|FLT1|FLT3|FRMPD2|IGF1|KDR|MYOC|NPR3|NTRK1|PDGFC|PIRT|PTPN6|TNFAIP8L3	BTC|C3orf58|CSF1R|F2RL1|FGFR2|FGFR3|FLT3|FRMPD2|IGF1|MYOC|NPR3|PDGFC|PTPN6|TNFAIP8L3	14	CAT|FLT1|KDR|NTRK1|PIRT	5
9	GO:0045834	positive regulation of lipid metabolic process	133	13	0.02135	0.119178	ABCD2|ABHD6|ANXA1|CCR7|EPHA8|FGFR3|FLT1|FLT3|HTR2C|MLXIPL|NR4A3|PLA2G4A|TNFAIP8L3	ABCD2|ABHD6|ANXA1|FGFR3|FLT3|HTR2C|MLXIPL|NR4A3|PLA2G4A|TNFAIP8L3	10	CCR7|EPHA8|FLT1	3
10	GO:0061588	calcium activated phospholipid scrambling	5	2	0.02438	0.12605	ANO3|ANO7		0	ANO3|ANO7	2
11	GO:0043550	regulation of lipid kinase activity	50	6	0.04436	0.180058	CCR7|EPHA8|FGFR3|FLT1|FLT3|TNFAIP8L3	FGFR3|FLT3|TNFAIP8L3	3	CCR7|EPHA8|FLT1	3
12	GO:0097035	regulation of membrane lipid distribution	38	5	0.0458	0.180058	ABCA4|ANO3|ANO7|ATP10A|PLSCR4	ABCA4|ATP10A|PLSCR4	3	ANO3|ANO7	2

## Sheet: Lipid metabolism-DEG
Supplementary Table S6. DEG analysis for lipid metabolism in APOE4_RBFOX1-KO vs APOE4 organoids at Day 60
gene_name	APOE4_RBFOX1-KO	APOE4	Log2FoldChange	P.value	qvalue
AIF1	61.5591	17.1587	1.83614	0.00117135	0.024657
B2M	7835.51	3046.75	1.36272	0.00113035	0.0240566
FLT3	36.3735	2.15021	4.00806	2.92973e-06	0.000193757
IRF8	52.2311	10.7264	2.27146	0.000277866	0.00820947
CSF1R	105.401	27.8791	1.91428	0.00021465	0.00666227
PPARGC1B	241.589	93.2736	1.37196	0.00265697	0.045324
SERPINE1	219.202	40.7436	2.42428	7.02539e-07	6.11367e-05
ADH1B	11.1879	1.38778e-17	6.50407	0.00243493	0.0424632
CCL18	76.4839	1.07821	6.00043	1.25887e-11	9.01929e-09
CXCL10	20.5159	2.15021	3.18589	0.000739506	0.0174428
CRHR2	1798.43	225.135	2.99722	3.36591e-11	1.99576e-08
MYOC	14.9191	1.38778e-17	6.91513	0.000315208	0.00899813
PTGS1	353.525	137.227	1.36453	0.00213665	0.0390018
FFAR1	1.85971	24.663	-3.63822	0.000240916	0.00733196
PLSCR4	501.841	184.397	1.44386	0.000972782	0.0213354
AANAT	29.8439	88.9855	-1.57177	0.00255608	0.044085
ADCY1	4808.58	15095.4	-1.6504	8.95154e-05	0.00329597
EPHA8	264.909	700.049	-1.40149	0.00114618	0.0242716
ANXA1	404.829	129.723	1.64102	0.000227799	0.00701973
FGFR3	14270.9	3280.45	2.12107	7.16163e-07	6.18816e-05
FLT1	46.6343	515.658	-3.46326	1.0952e-12	1.34514e-09
TNFAIP8L3	93.2743	28.9511	1.68397	0.00110894	0.0237167
BMP7	3718.13	1510.51	1.29948	0.00192922	0.0361754
BRINP3	1204.24	264.8	2.18465	6.16848e-07	5.43933e-05
C5AR1	205.21	22.5189	3.18123	1.47013e-09	4.28457e-07
CA2	3701.34	1209.27	1.61382	0.0001346	0.004556
CAT	1.38778e-17	638.943	-12.3233	3.63458e-32	6.24966e-28
CATSPERD	64.3575	12.8705	2.31172	9.69355e-05	0.0035239
CCKAR	36.3735	1.07821	4.93087	4.77852e-07	4.48998e-05
CCR7	3.72538	27.8791	-2.86017	0.000636793	0.0155784
CLDN4	410.426	113.642	1.85157	3.76457e-05	0.00163052
CRYAB	2236.85	539.243	2.05223	1.99589e-06	0.000140653
CTGF	1303.12	508.154	1.35844	0.00136401	0.0279883
DKK1	74.6183	348.42	-2.2212	1.42567e-06	0.000105665
EDNRB	616.575	135.083	2.18947	1.08605e-06	8.63185e-05
GABRB1	133.385	41.8156	1.6708	0.000662717	0.0160952
GATA2	131.519	627.15	-2.25238	4.86198e-07	4.51901e-05
GIPR	337.668	130.795	1.36754	0.00206802	0.0380724
HCK	1.85971	21.4468	-3.43767	0.000739506	0.0174428
HEYL	588.591	2468.92	-2.06829	1.58991e-06	0.000116334
HOXA2	49.4327	160.812	-1.6991	0.000394906	0.0107784
ICAM1	243.455	50.392	2.26977	2.28951e-06	0.000157992
IGF1	1368.41	308.754	2.14756	8.59172e-07	7.06865e-05
ISL1	882.423	3813.26	-2.11131	9.12818e-07	7.43881e-05
KCNK4	16.7847	68.6167	-2.02274	0.000453206	0.0120446
LIPC	7.45664	33.2393	-2.13641	0.00185899	0.0351654
MAPK15	1919.7	805.109	1.25351	0.00289055	0.048808
MGARP	801.269	2638.3	-1.71908	5.31821e-05	0.00215489
MICB	31.7095	5.36626	2.5373	0.00115274	0.0243805
MSTN	106.334	742.931	-2.80309	9.71461e-10	3.15175e-07
MSX2	364.719	127.579	1.51457	0.000675949	0.0163015
NEFL	3022.26	10218.7	-1.75747	3.24778e-05	0.00143562
NLRP3	27.9783	2.15021	3.63103	5.75184e-05	0.00227763
NOS1	98.8711	28.9511	1.76793	0.000636906	0.0155784
NR3C2	350.727	138.299	1.34185	0.00252244	0.0436791
NR4A2	427.217	129.723	1.71865	0.000112385	0.00395185
NR4A3	750.898	272.305	1.46302	0.000704418	0.0168932
NR5A1	58.7607	13.9426	2.06633	0.000480429	0.0126508
NTS	426.284	103.994	2.03411	6.62274e-06	0.000388662
OPRM1	341.399	51.464	2.72705	1.36114e-08	2.14978e-06
OXTR	235.06	76.121	1.62521	0.000414497	0.0111683
PAQR9	213.605	63.2565	1.75384	0.000199337	0.00625473
PAX2	90.4759	247.648	-1.4513	0.00137942	0.0282036
PDK4	421.62	152.236	1.46896	0.000890358	0.0198883
PLA2G4A	126.855	40.7436	1.63582	0.000955912	0.021073
PMEPA1	1116.56	3046.75	-1.4481	0.000583375	0.014559
POU4F2	2283.49	6196.41	-1.44014	0.000598859	0.0148806
PRDM1	832.984	4179.9	-2.32692	7.99479e-08	1.01081e-05
PRKCA	3076.37	1251.08	1.29798	0.0019748	0.0369095
RBP4	59.6935	239.071	-1.99936	1.84966e-05	0.000903547
RET	228.53	695.761	-1.60563	0.000213532	0.00663956
RORB	4753.54	11471.9	-1.27101	0.00231608	0.0416765
RXRG	331.138	1908.24	-2.52626	1.00287e-08	1.66166e-06
SERPINF1	5316.02	2102.28	1.33835	0.00139481	0.0284504
SFRP1	5911.15	1662.74	1.8298	1.63848e-05	0.000823789
SLC18A2	1860	8069.26	-2.11706	7.68213e-07	6.44362e-05
SLIT3	2455.12	763.3	1.68533	7.4615e-05	0.00281979
SPP1	1961.67	6357.21	-1.69624	5.98653e-05	0.00234484
SRD5A2	32.6423	2.15021	3.8525	1.05718e-05	0.000571644
SSTR1	274.237	79.3371	1.78789	0.000104988	0.0037374
SSTR5	4.6582	42.8877	-3.16685	1.04861e-05	0.000568797
TACR3	192.151	55.7522	1.78305	0.000167065	0.00545818
TFAP2A	96.0727	467.416	-2.28092	5.58855e-07	5.05752e-05
TGFBR2	456.133	137.227	1.73205	9.92782e-05	0.00359387
THBS1	765.823	309.826	1.30525	0.00231928	0.0416765
THRB	1516.73	5272.31	-1.79738	2.27003e-05	0.0010694
TIMP4	5.59102	72.9049	-3.6739	2.95296e-08	4.33984e-06
TYR	296.625	57.8963	2.35478	6.15821e-07	5.43933e-05
UCN2	1.38778e-17	12.8705	-6.70273	0.00085757	0.0193262
WNT5A	3012.94	1242.5	1.27785	0.00231043	0.0416434
HTR2C	10767.3	1769.95	2.6048	2.32447e-09	6.14911e-07
ABCD2	291.961	93.2736	1.64504	0.000313181	0.00899813
ABHD6	1666.91	627.15	1.41013	0.000881631	0.0198165
MLXIPL	309.684	107.21	1.52936	0.000710996	0.0170139
BTC	361.921	61.1124	2.56386	6.49256e-08	8.5221e-06
C3orf58	2853.43	1153.52	1.30657	0.00185689	0.0351654
F2RL1	159.503	53.6081	1.57105	0.00103251	0.0223885
FGFR2	5879.43	1318.62	2.15655	5.1147e-07	4.67804e-05
FRMPD2	212.673	75.0489	1.50134	0.00112099	0.0239446
ABCA4	4387.88	1139.59	1.94491	5.19028e-06	0.000318739
ANO3	62.4919	167.245	-1.41823	0.00242704	0.0424632
ANO7	22.3815	69.6887	-1.63269	0.00273042	0.0464388
ATP10A	173.495	40.7436	2.08714	2.04979e-05	0.000984528
KDR	908.541	3283.67	-1.85353	1.35635e-05	0.000704607
NPR3	1029.81	221.919	2.21368	5.00139e-07	4.6236e-05
NTRK1	566.204	2180.54	-1.94504	5.98793e-06	0.000360009
PDGFC	1096.03	414.886	1.40126	0.00101262	0.0220126
PIRT	88.6103	421.318	-2.24765	8.2633e-07	6.83113e-05
PTPN6	69.9543	9.65439	2.84221	5.38341e-06	0.000329423
DHCR24	11093.9	5553.07	0.998387	0.016087	0.13261
CMKLR1	35.89	9.47014	1.90738	0.00321704	0.0387935
PCSK9	517.014	129.044	2.00121	7.6707e-06	0.000181582
