# Supplementary material for: RBFOX1 Dysfunction Unlocks APOE4‐Associated Microglial Genesis and Exacerbates Alzheimer's Pathology in Human Cerebral Organoids
Source: Exploration (Beijing). 2026 Apr 2;6(2):70160. doi: 10.1002/exp2.70160 (PMC13094536; doi:10.1002/exp2.70160)
Supplement: Supplementary file 8 — Supporting File 8: exp270160‐sup‐0008‐TableS7.xlsx. [file EXP2-6-70160-s007.xlsx]

## Sheet: statistical analysis 
	Supplementary Table S7. qPCR results showing marker gene expression of mesoderm, EMP, MP, microglia, and TGFβ pathway and Wnt pathway regulatory molecules in APOE3_RBFOX1-KO organoids and APOE3 organoids or in APOE4_RBFOX1-KO organoids and APOE4 organoids at Day 0, Day 5, Day 7 and Day 10
	Day 0		Day 5		Day 7		Day 10			Day 0		Day 5		Day 7		Day 10
	Fold change (APOE3_RBFOX1-KO vs APOE3)	p value	Fold change (APOE3_RBFOX1-KO vs APOE3)	p value	Fold change (APOE3_RBFOX1-KO vs APOE3)	p value	Fold change (APOE3_RBFOX1-KO vs APOE3)	p value		Fold change (APOE4_RBFOX1-KO vs APOE4)	p value	Fold change (APOE4_RBFOX1-KO vs APOE4)	p value	Fold change (APOE4_RBFOX1-KO vs APOE4)	p value	Fold change (APOE4_RBFOX1-KO vs APOE4)	p value
MESP1	0.767423	0.4369	0.468935	0.8933	1.51617	0.0107	1.52823	0.2011		1.98362	0.1989	1.75709	0.0537	4.63422	0.0017	1.41058	0.1033
MSGN1	1.36388	0.6604	0.791599	0.0268	1.25847	0.2931	1.18012	0.4356		2.78105	0.4802	1.61441	0.0092	6.55655	0.002	0.97808	0.9131
SNAI1	0.7832	0.0008	0.912717	0.3776	0.952754	0.6178	0.888692	0.1047		1.12185	0.0244	0.912415	0.4367	0.704877	0.5518	2.24695	0.0219
HAND1	0.378213	0.0132	1.51907	0.5607	1.5354	0.4984	1.61026	0.3374		1.95672	0.2875	0.949488	0.8683	3.34825	0.0996	1.79159	0.0608
GATA6	0.912346	0.6309	1.20496	0.2723	1.44878	0.5289	0.877354	0.4137		4.08012	0.0157	0.784754	0.3116	2.33551	0.0177	0.933712	0.774
BMP4	1.17292	0.352	0.738187	0.1297	1.11185	0.5223	1.11131	0.4552		1.17022	0.5191	1.62439	0.0016	1.71658	0.0294	0.167172	<0.0001
CHRD	0.326126	0.021	0.580269	<0.0001	1.07762	0.4146	0.974339	0.8493		1.55072	0.314	1.37571	0.0031	3.73335	0.0013	1.94341	0.0025
NOTO	0.699425	0.0096	0.693406	0.0031	0.981337	0.8563	1.14275	0.4633		1.10855	0.3786	0.976233	0.8352	3.7082	0.0248	0.835035	0.3289
TBX6	0.646466	0.0312	0.99854	0.9864	1.24623	0.0921	0.823035	0.1076		1.22112	0.5494	1.26948	0.1455	2.25525	0.0354	1.4877	0.0409
SFRP2	0.487754	<0.0001	1.16582	0.0045	0.940199	0.1163	0.663505	<0.0001		1.23239	0.0062	1.12332	0.1492	1.67823	0.0268	0.911866	0.3569
LEFTY2	0.413696	0.0008	0.536993	0.0006	1.59272	0.007	1.57978	0.3437		1.27071	0.3984	1.25785	0.3783	4.44551	0.0186	1.48744	0.1075
OTX2	1.22312	0.5473	1.19428	0.1171	0.885196	0.0837	0.757754	0.0014		1.28072	0.5169	0.995178	0.9555	1.59243	0.0427	1.28053	0.001
LHX1	0.926405	0.047	0.548003	0.0405	1.09192	0.549	0.969303	0.8537		0.712143	0.0034	1.39993	0.1613	2.06031	0.0659	0.69293	0.0039
TFAP2A	5.87556	0.0478	2.66724	0.116	0.908998	0.3195	1.72665	0.0345		5.92202	0.0378	1.19501	0.6726	0.256114	<0.0001	0.854248	0.1037
DLX5	0.902683	0.8622	1.99061	0.0244	1.05124	0.8783	0.720418	0.016		0.416565	0.0959	2.14861	0.0838	2.5029	0.006	2.65078	0.0399
GATA3	0.594652	0.0095	0.405159	0.0005	1.6688	0.03	1.44117	0.2073		2.41228	0.1696	1.3691	0.3239	4.70424	0.0293	0.295389	0.0001
CDH1	0.691438	0.0916	1.44326	0.0924	1.52759	0.0434	0.692833	0.2673		0.998905	0.9963	2.70547	0.0024	3.26976	<0.0001	1.96546	0.0694
TBXT	0.868816	0.3878	0.795738	0.0222	0.8201	0.0102	0.977713	0.9031		1.0795	0.1608	0.928963	0.5229	2.12741	0.0409	0.864161	0.3646
PDGFRA	0.80226	0.174	2.77573	<0.0001	0.627207	0.0003	0.906147	0.8169		2.58846	0.0004	1.25027	0.829	3.40718	0.001	0.995303	0.9875
CD44	0.510895	0.0048	1.33924	0.038	0.85284	0.22	0.983127	0.8665		1.19022	0.0931	1.48611	0.0288	3.06367	0.0353	3.47536	0.0031
KIT	0.714141	0.1322	1.14923	0.1916	1.01777	0.6694	0.786654	0.012		1.20576	0.3933	1.66481	0.0029	2.51078	0.0214	0.94458	0.46
MYB	0.988681	0.9711	1.32267	0.1704	0.836623	0.0573	0.645314	0.0002		0.99186	0.978	1.46135	0.0213	3.4303	0.025	1.67891	0.0001
CD34	0.652481	0.0002	1.1332	0.3031	0.731354	0.0323	0.922808	0.4943		1.08787	0.6049	0.819788	0.229	2.21113	0.0106	0.894397	0.1564
CD32	0.877291	0.704	0.645211	0.0004	0.842712	0.392	0.899278	0.4587		2.38636	0.2312	0.97706	0.7891	3.99578	0.0038	0.742787	0.1234
CD36	1.56036	0.5131	1.39552	0.074	0.649423	0.2406	1.93881	0.0211		1.24893	0.8694	0.693218	0.3617	2.60445	0.0056	0.798523	0.0241
ADGRE1	0.972769	0.8846	0.774087	0.0035	1.14771	0.3947	1.17591	0.558		1.91064	0.5531	1.16857	0.4339	4.04565	0.0023	0.752498	0.1375
CSF1	0.936861	0.1123	0.950037	0.8079	0.775411	0.0127	0.88186	0.0483		0.924137	0.7232	1.17047	0.2337	2.39133	0.0245	2.06518	0.0076
IRF4	0.590288	0.0019	1.49622	0.0474	0.887785	0.3605	1.02484	0.837		1.17836	0.2235	1.39736	0.0203	1.96234	0.0021	2.01347	0.0005
TGFB1	0.440941	0.0002	1.08395	0.5143	1.03285	0.6442	0.707981	0.0003		1.44504	0.177	1.37226	0.041	1.67872	0.0133	2.02912	0.0004
TGFB2	0.683674	0.0055	1.29279	0.2603	1.18623	0.0572	1.18879	0.4316		1.65037	0.1165	1.88115	0.0021	3.2487	0.0379	2.18858	0.0022
TGFB3	0.423987	0.0023	1.28671	0.073	1.40117	0.2975	0.950137	0.8601		0.95607	0.7493	1.16959	0.2736	5.06103	0.0415	1.72268	0.0211
TGFBR1	1.1149	0.3567	1.28737	0.0075	0.931471	0.1899	0.731791	0.0011		1.61216	0.3562	1.20814	0.0479	2.4055	0.0461	1.16885	0.0024
TGFBR2	0.668057	0.0177	1.24818	0.0322	1.14771	0.004	0.723932	0.0051		1.45408	0.0003	1.25076	0.1727	2.07078	<0.0001	0.97215	0.1787
TGFBR3	0.928992	0.1008	1.05882	0.5499	1.02712	0.367	0.818557	0.0066		1.16669	0.3016	0.930794	0.3556	2.16038	0.0203	2.04376	0.0051
WNT3	0.832852	0.6533	1.62079	0.3719	1.69161	0.3827	1.34804	0.5665		1.4072	0.2137	0.631034	0.0155	5.54267	0.0153	2.90443	<0.0001
DKK1	0.338426	0.0003	1.46843	0.0156	0.851849	0.1229	1.1854	0.2404		2.46129	0.1224	0.95576	0.7907	2.15056	0.0927	2.8969	0.0005
RSPO3	0.528775	<0.0001	1.45778	0.0006	0.995963	0.9441	1.01577	0.595		1.65363	0.0568	0.800752	0.0306	0.774511	0.0039	0.261934	<0.0001
Data were analyzed by two-tailed unpaired Students t-test, (n ≥3).
All differences were considered statistically significant when P < 0.05.
