# Supplementary material for: RBFOX1 Dysfunction Unlocks APOE4‐Associated Microglial Genesis and Exacerbates Alzheimer's Pathology in Human Cerebral Organoids
Source: Exploration (Beijing). 2026 Apr 2;6(2):70160. doi: 10.1002/exp2.70160 (PMC13094536; doi:10.1002/exp2.70160)
Supplement: Supplementary file 9 — Supporting File 9: exp270160‐sup‐0009‐TableS8.xlsx. [file EXP2-6-70160-s009.xlsx]

## Sheet: Sheet1
Supplementary Table S8: Alternative splicing changes between APOE4_RBFOX1-KO and APOE4 organoids at Day 7
geneSymbol	chr	strand	exonStart_0base	exonEnd	upstreamES	upstreamEE	downstreamES	downstreamEE	IncLevel1	IncLevel2	IncLevelDifference	PValue
AGPAT3	21	+	45323837	45323900	45285066	45285226	45379514	45379740	1	0	1	7.77e-06
PDE9A	21	+	44119022	44119121	44073745	44073993	44152179	44152234	1	0.222	0.778	1.37e-06
PDE9A	21	+	44119077	44119121	44073888	44073993	44152179	44152234	1	0.379	0.621	5.17e-06
PDE9A	21	+	44151879	44152059	44073864	44073993	44152179	44152234	1	0.618	0.382	1.21e-05
HLCS	21	-	38318308	38318454	38311131	38311294	38334335	38334470	0.377	0	0.377	0.00182077
CHKB-CPT1B	22	-	51016977	51017088	51016203	51016363	51017464	51017684	0.953	0.682	0.271	0.00259974
PPP6R2	22	+	50875416	50875497	50874795	50874881	50875934	50876032	0.758	1	-0.242	0.000124295
DENND6B	22	-	50754994	50755141	50754798	50754904	50755721	50755802	0.751	0.112	0.639	0.00206751
FAM118A	22	+	45717482	45717674	45706017	45706064	45717922	45718096	0.778	0	0.778	0.000188739
SGSM3	22	+	40797596	40797679	40796699	40796817	40798142	40798209	0.833	1	-0.167	4.33e-05
CBY1	22	+	39052960	39053148	39052644	39052755	39066888	39066994	0.424	1	-0.576	0.00222361
DMC1	22	-	38948670	38948712	38945502	38946002	38951361	38951414	0.757	0	0.757	5.3e-05
CARD10	22	-	37904533	37904689	37903835	37903961	37906218	37906428	0.423	1	-0.577	0.000386067
MTMR3	22	+	30418017	30418128	30415468	30416873	30418597	30418686	0.655	1	-0.345	1.02e-05
MTMR3	22	+	30419445	30419472	30418597	30418686	30421618	30422026	0.235	0	0.235	0.000258685
ASCC2	22	-	30228233	30228331	30221075	30221246	30234166	30234263	1	0	1	2.22e-07
ASCC2	22	-	30230430	30230539	30228233	30228331	30234166	30234263	0.148	1	-0.852	0.000101877
ASCC2	22	-	30230477	30230539	30228233	30228331	30234166	30234250	0.261	1	-0.739	5.5e-06
EMID1	22	+	29621121	29621205	29611515	29611619	29627008	29627129	0.324	1	-0.676	0.000155125
TTC28-AS1	22	+	28331138	28331218	28315363	28315533	28393398	28393727	0	1	-1	5.04e-05
TTC28-AS1	22	+	28336007	28336159	28331138	28331218	28393398	28393655	1	0	1	2.64e-05
SLC2A11	22	+	24226135	24226211	24225958	24226060	24226488	24226616	1	0	1	3.66e-07
ZDHHC8P1	22	-	23744027	23744140	23741770	23742770	23744547	23744759	1	0	1	3.83e-05
TMEM191A	22	+	21057117	21057181	21056964	21056997	21057293	21057410	0	1	-1	1.54e-05
DGCR6	22	+	18897492	18897611	18894077	18894238	18897684	18897785	1	0	1	3.96e-07
CECR5	22	-	17623987	17624021	17619439	17619628	17640015	17640145	1	0.259	0.741	8.19e-05
CENPBD1P1	19	+	59102864	59102991	59097521	59097723	59110333	59111168	0	0.351	-0.351	0.00267103
ZNF211	19	+	58145153	58145273	58144548	58144804	58145390	58145429	1	0	1	1e-05
ZNF211	19	+	58145390	58145429	58144583	58144804	58145996	58146123	0	1	-1	3.55e-05
ZNF211	19	+	58151279	58151435	58145996	58146123	58152071	58153647	0.215	0	0.215	0.000405607
ZNF772	19	-	57988001	57988040	57984517	57985789	57988644	57988900	1	0.361	0.639	1.91e-05
ZNF749	19	+	57953252	57953379	57946714	57947035	57954658	57956853	0	1	-1	8.28e-06
ZNF582-AS1	19	+	56909645	56909752	56909249	56909417	56910262	56910537	1	0.162	0.838	9.07e-05
ZNF444	19	+	56653644	56653755	56652671	56652726	56657615	56657789	0.154	1	-0.846	1.24e-05
TNNT1	19	-	55653224	55653425	55649328	55649442	55656911	55656933	0.146	1	-0.854	3.13e-05
PRKCG	19	+	54396241	54396329	54395762	54395897	54396615	54396645	0.239	1	-0.761	6.38e-05
ZNF761	19	+	53948253	53948376	53935245	53935281	53949479	53949590	1	0	1	2.11e-05
ZNF765	19	+	53905317	53905444	53901195	53901283	53910950	53915260	1	0	1	5.14e-05
ZNF765	19	+	53905317	53905444	53901195	53901283	53926314	53926755	1	0	1	5.14e-05
ZNF160	19	-	53594665	53594806	53589514	53589574	53594889	53594973	0.302	0	0.302	0.000464261
ZNF468	19	-	53348431	53348549	53341785	53345404	53352339	53352466	0.085	1	-0.915	1.82e-06
ZNF28	19	-	53311259	53311386	53300661	53304955	53321196	53321284	0.791	0	0.791	1.26e-05
ZNF880	19	+	52882673	52882793	52877551	52877680	52887101	52887222	0.721	0	0.721	4.72e-07
ZNF615	19	-	52503511	52503631	52494590	52498090	52505065	52505161	1	0	1	2.93e-05
SHANK1	19	-	51190273	51190297	51190000	51190069	51190838	51190919	0	1	-1	5.95e-06
MYH14	19	+	50727410	50727434	50726503	50726606	50728841	50728934	0.223	1	-0.777	0.000449877
HSD17B14	19	-	49334924	49335016	49318293	49318398	49335922	49335989	0.664	0.905	-0.241	0.00255953
MAMSTR	19	-	49217622	49217817	49217116	49217302	49218062	49218165	0	1	-1	1.85e-05
EMP3	19	+	48830086	48830179	48828581	48828867	48832608	48832696	0.552	1	-0.448	0.00251067
FKRP	19	+	47251771	47251878	47251283	47251345	47258668	47259025	0.411	1	-0.589	6.84e-05
FKRP	19	+	47251771	47251922	47250915	47251345	47258668	47258720	0.676	1	-0.324	0.00381514
FKRP	19	+	47251771	47251974	47251283	47251345	47258668	47258867	0.559	1	-0.441	0.00051544
FKRP	19	+	47251771	47252141	47251283	47251345	47258668	47258706	0.558	1	-0.442	0.000435505
DMPK	19	-	46274228	46274314	46272977	46273898	46274825	46274923	0.736	1	-0.264	0.000223467
DMPK	19	-	46274228	46274318	46272974	46273898	46274825	46274923	0.741	1	-0.259	0.000269203
DMPK	19	-	46274607	46274654	46272974	46273898	46274825	46274923	0.753	1	-0.247	0.000431622
PVR	19	+	45162009	45162033	45161029	45161178	45164558	45164590	1	0	1	6.93e-06
LIPE	19	-	42910312	42910540	42909536	42909713	42911325	42911620	1	0.735	0.265	0.00199547
LTBP4	19	+	41121243	41121283	41120047	41120352	41125251	41125398	0	1	-1	0.000394656
LTBP4	19	+	41122794	41122926	41120097	41120352	41123005	41123094	1	0.721	0.279	3.08e-07
LTBP4	19	+	41122794	41122926	41120097	41120352	41125251	41125287	0.663	1	-0.337	5.36e-07
LTBP4	19	+	41122794	41122926	41121243	41121283	41125251	41125287	1	0	1	3.01e-05
LTBP4	19	+	41122794	41122948	41120085	41120352	41125251	41125398	0.591	1	-0.409	4.43e-08
LTBP4	19	+	41123005	41123130	41120081	41120352	41125251	41125281	0.387	1	-0.613	2.03e-11
LTBP4	19	+	41123005	41123130	41122794	41122926	41125251	41125281	0.658	1	-0.342	6.93e-07
SAMD4B	19	+	39844645	39844706	39833035	39833216	39847328	39847729	0.492	1	-0.508	1.48e-12
RINL	19	-	39362286	39362351	39361717	39361867	39362437	39362510	1	0	1	8.81e-07
CAPN12	19	-	39224958	39225029	39224342	39224421	39225452	39225510	0	1	-1	3.07e-05
ZNF781	19	-	38177351	38177423	38158651	38161457	38182421	38182519	1	0	1	5.01e-05
ZNF585B	19	-	37689840	37689956	37680925	37681052	37697941	37698156	0.219	1	-0.781	8.36e-05
ZNF567	19	+	37185703	37185778	37180302	37180399	37203287	37203414	0.836	0.307	0.529	0.000239083
ZNF146	19	+	36709023	36709097	36706034	36706098	36719649	36719721	1	0.667	0.333	5.56e-07
THAP8	19	-	36530845	36531038	36530224	36530620	36545036	36545664	0.942	0.656	0.286	0.00302894
APLP1	19	+	36368983	36369010	36368619	36368727	36369485	36369556	1	0.776	0.224	3.51e-05
DMKN	19	-	35998359	35998413	35997027	35997087	35999106	35999142	0.423	1	-0.577	0.000631068
DMKN	19	-	35999106	35999142	35997027	35997087	36000812	36000863	0.639	0	0.639	0.000156231
CTC-523E23.4	19	-	35320067	35320157	35309490	35309670	35321309	35321430	1	0	1	3.52e-05
ZNF254	19	+	24274702	24274817	24269977	24270139	24309055	24309122	0.798	0.066	0.732	0.000219502
CTB-175P5.4	19	-	23586521	23586549	23586007	23586311	23598695	23598877	1	0	1	8.47e-05
CTB-175P5.4	19	-	23587752	23587910	23586521	23586549	23588059	23588137	1	0.327	0.673	1.53e-05
ZNF91	19	-	23557439	23557566	23542204	23545527	23578126	23578248	0.557	1	-0.443	0.000153564
ZNF708	19	-	21510761	21510943	21492047	21492143	21512011	21512227	0.296	0	0.296	2.05e-05
ZNF708	19	-	21510761	21510943	21493302	21493429	21512011	21512227	0.448	0.093	0.355	0.00214854
ARRDC2	19	+	18118398	18118651	18118048	18118180	18119519	18119586	1	0	1	5.79e-06
SLC5A5	19	+	18001694	18001810	17999139	17999264	18004521	18005983	1	0	1	3.36e-05
ANKLE1	19	+	17394897	17395075	17394033	17394693	17396239	17396399	1	0	1	8.99e-06
CTC-429P9.4	19	-	16770765	16770811	16770205	16770258	16770895	16770915	0	1	-1	8.38e-05
WIZ	19	-	15549388	15551455	15547616	15547940	15558913	15559178	1	0.497	0.503	0.00326072
CTC-548K16.2	19	-	14431051	14431163	14416269	14416487	14436119	14436243	1	0.363	0.637	3.69e-05
C19orf57	19	-	14006184	14006359	14003954	14004036	14015674	14015705	0.866	0	0.866	0.000199187
ZNF763	19	+	12088185	12088246	12087852	12087979	12088930	12089167	0	1	-1	8.86e-07
CYP2S1	19	+	41703683	41703833	41700448	41700614	41707135	41707204	1	0.499	0.501	0.00022146
TMEM205	19	-	11456195	11456304	11453525	11453796	11456683	11456981	0	1	-1	2.17e-05
DOCK6	19	-	11342860	11342965	11339973	11340066	11343878	11344042	0.638	1	-0.362	0.000767882
DNM2	19	+	10919244	10919256	10916591	10916643	10922939	10923053	0.245	0	0.245	0.000392706
TYK2	19	-	10463601	10463774	10463109	10463227	10464717	10464910	1	0.457	0.543	0.000102853
DNMT1	19	-	10290862	10290910	10287967	10288043	10291025	10291057	0.13	0	0.13	0.00256414
C19orf82	19	+	9738391	9738482	9731966	9732026	9742903	9743093	1	0	1	1.28e-05
ZNF559-ZNF177	19	+	9475537	9475624	9435370	9435456	9486991	9487099	0	1	-1	5.07e-05
ZNF559-ZNF177	19	+	9443690	9443789	9435370	9435456	9448471	9448693	1	0	1	1.33e-05
ZNF559-ZNF177	19	+	9448471	9448534	9435370	9435456	9449169	9449258	0.123	0.572	-0.449	0.00349764
FBN3	19	-	8210726	8210822	8209760	8209856	8211010	8211109	0.591	1	-0.409	2.95e-05
CTB-50L17.14	19	-	4531638	4531834	4528438	4529878	4534026	4534107	1	0.543	0.457	0.00179713
SIRT6	19	-	4180778	4180906	4179100	4179283	4182470	4182497	0.651	0.914	-0.263	0.00199555
NFIC	19	+	3453760	3453914	3452479	3452664	3462749	3462905	1	0	1	1.18e-05
NFIC	19	+	3456547	3456633	3452479	3452664	3462749	3462898	1	0	1	2.17e-07
MADCAM1	19	+	501668	501929	498495	498825	504744	505342	0.267	1	-0.733	0.000260896
MYO9B	19	+	17288605	17288695	17286471	17286550	17294637	17294677	1	0	1	1.33e-06
OPRL1	20	+	62723318	62723469	62711525	62711705	62724040	62724306	0	1	-1	2.92e-06
ZBTB46	20	-	62376495	62376664	62375877	62376034	62378224	62378654	0	1	-1	1.21e-05
ZNF548	19	+	57904168	57904316	57901332	57901482	57905555	57905591	0.577	0	0.577	1.16e-06
NPEPL1	20	+	57292915	57293051	57290223	57291367	57293135	57294294	0	1	-1	6.77e-06
KCNG1	20	-	49628895	49628953	49625218	49626901	49639406	49639644	1	0.224	0.776	0.000262368
SLC12A5	20	+	44651568	44651710	44650488	44650525	44652007	44652228	0.049	0.719	-0.67	0.000963087
FER1L4	20	-	34166757	34166889	34164707	34164750	34166977	34167036	1	0	1	1.66e-06
FER1L4	20	-	34173045	34173198	34171861	34172015	34183398	34183515	1	0	1	2.99e-08
CBFA2T2	20	+	32228149	32228337	32224445	32224514	32232152	32234496	1	0.469	0.531	0.000464165
DNMT3B	20	+	31393143	31393213	31390190	31390276	31394014	31394133	0.749	1	-0.251	0.00171526
DNMT3B	20	+	31394014	31394133	31393143	31393213	31395567	31397162	1	0.466	0.534	4.46e-06
ZNF337-AS1	20	+	25626166	25626284	25615364	25615463	25654487	25654544	0.61	1	-0.39	0.00150061
PLK1S1	20	+	21126205	21126295	21112737	21112800	21142511	21143148	0.786	1	-0.214	0.00254683
RRBP1	20	-	17660643	17660720	17639240	17641173	17662672	17662705	0.243	0.022	0.221	0.00116072
TGM3	20	+	2315761	2315919	2312647	2312956	2320499	2320633	0	1	-1	5.14e-05
RBCK1	20	+	401514	401650	400201	400375	402770	402882	0.392	0.074	0.318	0.00276882
CCDC102B	18	+	66401970	66402003	66383764	66383831	66503985	66504606	1	0	1	7.31e-05
CCDC102B	18	+	66678170	66678341	66564455	66564665	66721266	66722426	0	0.848	-0.848	0.000187211
CERS4	19	+	8306224	8306341	8275589	8275746	8315927	8316133	1	0.279	0.721	3.98e-06
NEDD4L	18	+	56008909	56009029	56001049	56001124	56016768	56016846	0.122	1	-0.878	5.29e-05
CTIF	18	+	46066128	46066202	46065528	46065683	46145908	46146116	0.143	1	-0.857	2.29e-05
CTD-2245F17.3	19	+	53705804	53705955	53703876	53703956	53707268	53707395	1	0	1	1.79e-05
SETBP1	18	+	42618449	42618620	42529845	42533305	42643043	42648475	1	0.427	0.573	6.4e-05
RP11-142I20.1	18	-	39174309	39174432	39101340	39101460	39211963	39212092	1	0	1	5.13e-05
RP11-142I20.1	18	-	39174309	39174432	39105318	39105490	39211963	39212092	1	0	1	2.05e-06
LINC00669	18	-	36907729	36907915	36787590	36788753	37115421	37115579	0	0.572	-0.572	0.000217452
TPGS2	18	-	34385336	34385360	34380160	34380274	34387809	34387897	0.789	1	-0.211	3.43e-05
ZNF397	18	+	32825225	32825315	32823115	32823257	32834195	32834366	0.681	1	-0.319	0.000621783
ASXL3	18	+	31206825	31207034	31187557	31187640	31224857	31224966	1	0	1	7.14e-05
RNF138	18	+	29703480	29703537	29672652	29672849	29706655	29706763	0.42	1	-0.58	0.000587467
DSC2	18	-	28648264	28648310	28645939	28648178	28648859	28649117	0.276	0	0.276	6.7e-05
RNMT	18	+	13730625	13730754	13726659	13726728	13731474	13731820	0.857	0.263	0.594	0.00062224
CEP192	18	+	13037235	13037300	13030463	13030607	13040828	13040955	1	0	1	4.32e-07
TUBB6	18	+	12320534	12320743	12310941	12311052	12324807	12325762	0.294	1	-0.706	0.00341979
AC092295.7	19	+	37065722	37065802	37063971	37064427	37084747	37084833	0.328	1	-0.672	0.000169274
AC092295.7	19	+	37085057	37085201	37084747	37084833	37085343	37085610	0.59	1	-0.41	0.000266099
MPPE1	18	-	11897524	11897619	11896981	11897355	11905736	11905952	0.234	1	-0.766	0.00202447
MPPE1	18	-	11897524	11897619	11896981	11897355	11906201	11906308	1	0.433	0.567	0.000607049
MPPE1	18	-	11905736	11905952	11896982	11897355	11906201	11906308	1	0.338	0.662	0.000118868
MPPE1	18	-	11905910	11905952	11897057	11897355	11906201	11906308	1	0.438	0.562	0.000823143
ANKRD12	18	+	9204473	9204542	9195548	9195696	9208654	9208801	0.435	1	-0.565	0.000101086
PCSK4	19	-	1482894	1483019	1482351	1482474	1483282	1483462	1	0.405	0.595	0.000309344
ENOSF1	18	-	692769	693175	691242	691276	693881	693908	0.581	0.097	0.484	0.000321647
RP11-1055B8.7	17	+	79413763	79413856	79412379	79412707	79414061	79414874	1	0.381	0.619	0.00162767
RP11-219G17.4	17	-	76262057	76262314	76259327	76260303	76265850	76266026	1	0	1	4.97e-05
METTL23	17	+	74725771	74725876	74722911	74722961	74729059	74729297	0.468	1	-0.532	0.00079446
METTL23	17	+	74725771	74725876	74722924	74723260	74729059	74729297	0.236	1	-0.764	1.6e-08
ACOX1	17	-	73969705	73969866	73953539	73953647	73974614	73974774	0.243	1	-0.757	0.000262469
ACOX1	17	-	73969705	73969866	73956295	73956456	73974614	73974774	0	1	-1	2.45e-05
GGA3	17	-	73239143	73239339	73238964	73238992	73239527	73239651	1	0.649	0.351	0.000238598
C17orf80	17	+	71238382	71238490	71231614	71233134	71239034	71239142	0.666	1	-0.334	2.99e-06
IFNGR2	21	+	34783750	34783881	34783141	34783198	34787194	34787327	1	0	1	1.87e-05
CD79B	17	-	62007433	62007745	62007129	62007248	62008694	62008745	0	1	-1	7.91e-06
MAP3K3	17	+	61712068	61712161	61710040	61710162	61723393	61723434	0.158	0.772	-0.614	0.000273651
RP11-15E18.1	17	+	58625768	58626056	58603659	58603862	58628097	58628159	1	0	1	2.52e-06
TUBD1	17	-	57963443	57963591	57955661	57955695	57970057	57970254	0.201	1	-0.799	2.43e-05
TRIM37	17	-	57076741	57076820	57059998	57060282	57089688	57089768	0	1	-1	2.18e-05
TRIM37	17	-	57078958	57079102	57076741	57076820	57089688	57089807	0.984	0.795	0.189	0.00116801
TRIM37	17	-	57181653	57181755	57168660	57168701	57183801	57183820	0.799	1	-0.201	0.000277297
BZRAP1-AS1	17	+	56416603	56416808	56414696	56415040	56429095	56429104	0	1	-1	3.64e-05
SPOP	17	-	47714120	47714171	47700094	47700238	47753256	47753378	1	0	1	1.48e-05
SPOP	17	-	47753256	47753378	47714120	47714171	47755294	47755408	0	0.435	-0.435	0.000272648
PCYT2	17	-	79867037	79867197	79866794	79866872	79867389	79867478	0	1	-1	1.7e-05
SLC25A23	19	-	6438201	6438323	6436089	6436475	6444161	6444312	1	0	1	2.63e-06
SLC25A23	19	-	6438457	6438545	6436091	6436475	6444161	6444312	1	0.136	0.864	2.04e-05
RP11-156P1.3	17	-	45110643	45110747	45098947	45099087	45131483	45131579	1	0	1	3.48e-06
RP11-156P1.3	17	-	45110643	45110747	45098947	45099087	45133825	45134119	1	0	1	1.38e-05
RP11-156P1.3	17	-	45131483	45131579	45110643	45110747	45133825	45134119	0.516	1	-0.484	0.00166425
CRHR1-IT1	17	+	43717754	43717821	43716802	43716886	43723266	43723598	1	0.216	0.784	0.000270915
CCM2L	20	+	30616797	30616927	30613658	30613722	30617502	30617641	1	0.211	0.789	1.15e-05
MAP3K14-AS1	17	+	43343616	43343885	43339557	43339710	43344479	43344695	1	0.151	0.849	0.000507036
AC003102.3	17	-	42387265	42387400	42384659	42384868	42388752	42388823	1	0	1	1.24e-05
C17orf53	17	+	42235200	42235309	42232653	42232779	42239238	42239372	0.757	1	-0.243	5.21e-05
MPP2	17	-	41981797	41981861	41975611	41975748	41984841	41984894	1	0	1	2.03e-06
ETV4	17	-	41610041	41610307	41607474	41607549	41610554	41610716	1	0.729	0.271	0.000121617
ETV4	17	-	41622925	41623036	41622641	41622735	41623552	41623800	0.935	0.364	0.571	0.000246684
RND2	17	+	41180077	41180215	41177976	41178064	41180448	41184057	0	1	-1	1.85e-05
PSME3	17	+	40986110	40986273	40985792	40985956	40986360	40986393	1	0	1	1.43e-06
WNK4	17	+	40948498	40948596	40948140	40948340	40948703	40948954	0	1	-1	3.15e-05
NT5C3B	17	-	39991839	39992209	39991454	39991524	39992330	39992455	1	0.414	0.586	2.74e-07
ERBB2	17	+	37855789	37855840	37851240	37851434	37863242	37863394	0.061	1	-0.939	6.78e-09
GGT1	22	+	25005931	25006000	25003920	25003990	25006324	25006498	1	0	1	1.5e-05
ARHGAP23	17	+	36654655	36654752	36654026	36654068	36656838	36656870	0.509	1	-0.491	1.7e-05
TANC2	17	+	61228630	61228741	61176535	61176718	61271351	61271443	0	1	-1	1.95e-05
RNF135	17	+	29320857	29320922	29314961	29315124	29324259	29324349	1	0	1	7.64e-06
ADARB1	21	+	46564545	46564877	46554629	46554747	46591524	46591674	0.058	1	-0.942	3.06e-05
FAM222B	17	-	27117395	27117443	27093603	27093725	27161310	27161344	0	0.502	-0.502	0.00268767
WSB1	17	+	25624212	25624334	25621105	25621461	25630392	25630437	0.49	0	0.49	0.000133412
PIGL	17	+	16219994	16220026	16216860	16216928	16221088	16221222	1	0.215	0.785	0.000250609
ZSWIM7	17	-	15880892	15881227	15879882	15880406	15881357	15881477	1	0.466	0.534	6.68e-08
ZSWIM7	17	-	15881113	15881227	15879873	15880406	15881357	15881477	1	0.312	0.688	7.22e-08
TVP23C	17	-	15419732	15419973	15406411	15406546	15443746	15443875	0.793	0	0.793	7.06e-05
CDRT4	17	-	15343524	15343599	15339331	15341517	15406411	15406922	1	0.181	0.819	2.84e-06
COX10-AS1	17	-	13693585	13693630	13680148	13680666	13796041	13796156	0	1	-1	4.86e-05
ZNF18	17	-	11896818	11896971	11895856	11896228	11900747	11900792	0	1	-1	6.3e-06
TNFSF13	17	+	7463162	7463210	7462940	7463019	7463365	7463484	0	1	-1	2.48e-05
RP11-333E1.1	17	+	5113044	5113190	5095398	5095458	5117344	5117504	1	0.484	0.516	8.85e-06
SMTNL2	17	+	4496223	4496466	4495655	4495743	4497116	4497192	1	0.363	0.637	0.000145942
SMTNL2	17	+	4500154	4500272	4498439	4498622	4500466	4500618	0	1	-1	2.98e-05
PITPNA	17	-	1446313	1446321	1444859	1444934	1451589	1451681	0.676	0	0.676	8.96e-05
TCF25	16	+	89960196	89960266	89954059	89954089	89961490	89961545	1	0.368	0.632	2.77e-05
ZNF778	16	+	89289564	89289691	89288499	89288591	89291126	89291210	1	0	1	8.28e-06
CTU2	16	+	88776345	88776424	88772996	88773618	88776630	88776690	0.723	1	-0.277	0.00184021
BANP	16	+	87985786	87985879	87985050	87985121	88008653	88008791	0	1	-1	1.27e-05
NAPB	20	-	23375775	23375822	23375558	23375636	23377708	23377825	0.078	1	-0.922	5.5e-05
NF1	17	+	29706123	29706375	29705908	29706041	29708890	29709124	1	0.157	0.843	5.78e-05
RP11-303E16.8	16	-	81091509	81091669	81087269	81087699	81118067	81118199	1	0.634	0.366	0.00203551
CMC2	16	-	81015410	81015482	81009697	81010076	81040338	81040478	0.726	0.982	-0.256	0.000214937
RP11-345M22.2	16	-	79791547	79791612	79785110	79785173	79803049	79803119	1	0	1	1.45e-06
WDR59	16	-	74921580	74921653	74920167	74920294	74923600	74923713	1	0.751	0.249	0.00172229
ZFHX3	16	-	72991325	72994093	72984367	72984864	73092428	73093597	0.284	1	-0.716	1.73e-05
RP5-991G20.1	16	+	72781019	72781081	72779303	72779365	72815626	72815718	0	1	-1	9.28e-06
PMFBP1	16	-	72184506	72184728	72174310	72174481	72188109	72188358	1	0	1	1.54e-05
ZNF23	16	-	71489974	71490024	71487944	71488071	71490666	71490731	1	0	1	8.35e-05
ZNF23	16	-	71489974	71490024	71487944	71488121	71490666	71490731	1	0	1	1.27e-05
CALB2	16	+	71419479	71419551	71418685	71418739	71423651	71424339	0	1	-1	3.44e-05
CLEC18C	16	+	70215752	70215850	70211143	70211383	70216270	70216359	0	1	-1	2.67e-07
PDPR	16	+	70187293	70187476	70182366	70182456	70190377	70190517	1	0.622	0.378	3.48e-07
WWP2	16	+	69816934	69817055	69810091	69810144	69820898	69820983	1	0	1	7.8e-07
NFAT5	16	+	69729038	69729282	69725651	69728142	69730262	69730481	1	0.112	0.888	2.16e-05
PRMT7	16	+	68345944	68346079	68344876	68345002	68349799	68349860	1	0.355	0.645	2.2e-10
DUS2	16	+	68059317	68059397	68056858	68057254	68071908	68072052	0.546	0.935	-0.389	0.00237105
RANBP10	16	-	67793475	67793635	67778190	67778358	67839330	67839442	1	0	1	5.14e-05
NOL3	16	+	67207910	67207949	67205054	67205360	67208064	67208367	1	0	1	2.78e-05
NDRG4	16	+	58521659	58521754	58497534	58497701	58528867	58528912	1	0	1	5.58e-07
GINS3	16	+	58437001	58437235	58426297	58426691	58438402	58439385	0.552	0.897	-0.345	0.000742616
FAM192A	16	-	57208080	57208198	57207639	57207781	57209450	57209612	1	0.271	0.729	0.000320944
FAM192A	16	-	57208531	57208600	57207639	57207781	57212413	57212764	0.785	0.186	0.599	0.00216841
FAM192A	16	-	57208531	57208600	57207639	57207781	57219942	57220028	0.384	0.067	0.317	0.00243421
FAM192A	16	-	57209450	57209612	57207684	57207781	57212621	57212764	1	0.375	0.625	0.000235044
FAM192A	16	-	57209450	57209612	57208531	57208600	57212413	57212764	0.242	1	-0.758	0.000267019
FAM192A	16	-	57212413	57212764	57208531	57208600	57219942	57219976	0.68	1	-0.32	0.000165047
FAM192A	16	-	57212621	57212764	57209450	57209612	57219732	57219951	0	1	-1	1.84e-05
NKD1	16	+	50642204	50642271	50583332	50583466	50655512	50655619	1	0	1	2.85e-05
CLUHP3	16	+	31712983	31713179	31711910	31712059	31713855	31714002	0.618	0	0.618	0.00032112
INO80E	16	+	30012734	30012851	30012249	30012361	30016541	30017114	0.57	0.86	-0.29	0.000400797
INO80E	16	+	30012785	30012851	30012249	30012361	30016541	30016898	0.24	0.607	-0.367	0.00210955
ATP2A1	16	+	28903635	28903980	28900217	28900274	28905475	28905540	0	1	-1	4.73e-05
ATXN2L	16	+	28847646	28847811	28847253	28847443	28848048	28848558	0.313	1	-0.687	2.64e-09
CLN3	16	-	28498982	28499062	28498776	28498862	28502802	28502881	1	0.661	0.339	0.000457859
KIAA0556	16	+	27659924	27660056	27642385	27642483	27665928	27666019	1	0.21	0.79	9.2e-06
KIAA0556	16	+	27659924	27660056	27642385	27642483	27689049	27689317	1	0.347	0.653	4.76e-06
KIAA0556	16	+	27665928	27666057	27642385	27642483	27689049	27689139	1	0.349	0.651	6.4e-05
CTD-2270L9.4	16	+	23466790	23466851	23464078	23464586	23468748	23468909	0	1	-1	3.39e-05
NPIPB5	16	+	22530458	22530735	22525080	22525242	22535140	22535269	0.416	0.748	-0.332	0.000172117
NPIPB5	16	+	22530649	22530735	22524866	22525242	22535140	22535221	0.289	0.704	-0.415	1.78e-05
CDR2	16	-	22433481	22433535	22376222	22376335	22441116	22441269	0	1	-1	3.67e-05
LYRM1	16	+	20913807	20914039	20911771	20911857	20926877	20927036	1	0.5	0.5	3.12e-05
NPIPA7	16	-	18453238	18453308	18451942	18452445	18453804	18453840	0	1	-1	2.39e-08
NPIPA7	16	-	18465024	18465154	18462114	18462243	18465718	18465884	1	0.25	0.75	0.000143619
NPIPA7	16	-	18465718	18465884	18465024	18465154	18466434	18466547	1	0	1	5.13e-05
ABCC6	16	-	16272654	16272822	16271308	16271483	16276268	16276445	0	1	-1	1.72e-05
RP11-166B2.1	16	-	12057747	12057883	12050000	12050094	12070424	12070500	1	0.567	0.433	0.00285277
TXNDC11	16	-	11794307	11794420	11791980	11792181	11815432	11815526	0.245	0.85	-0.605	0.00297313
PMM2	16	+	8898623	8898700	8895655	8895767	8900172	8900264	1	0.707	0.293	0.00284048
ROGDI	16	-	4851050	4851322	4850498	4850579	4851503	4851586	1	0.586	0.414	4.41e-06
ZSCAN32	16	-	3440422	3440517	3440009	3440183	3443648	3443814	1	0.487	0.513	0.000151773
TIGD7	16	-	3354763	3354944	3351678	3352009	3355211	3355430	0	1	-1	2.91e-06
ZNF263	16	+	3338453	3338570	3333954	3334205	3339392	3339875	0.933	0.432	0.501	2.25e-05
ZNF213	16	+	3188418	3188542	3187166	3187680	3188975	3189099	1	0	1	1.02e-05
ZSCAN10	16	-	3142049	3142317	3141764	3141829	3142542	3142861	0.926	0.551	0.375	9.01e-05
PRSS27	16	-	2765718	2765881	2764065	2764337	2766500	2766527	1	0	1	6.63e-07
FUZ	19	-	50315703	50315942	50315536	50315592	50316252	50316541	1	0	1	4.3e-06
FUZ	19	-	50315703	50315993	50315507	50315592	50316252	50316556	1	0.598	0.402	1.84e-05
FUZ	19	-	50315894	50315993	50315507	50315592	50316252	50316432	1	0.759	0.241	0.00192574
AMDHD2	16	+	2577561	2577616	2570769	2571124	2577773	2577986	0.607	0.964	-0.357	0.000883624
AMDHD2	16	+	2577573	2577616	2570984	2571124	2577773	2577837	0.408	0.903	-0.495	0.00367948
UNKL	16	-	1463846	1464010	1453168	1453345	1464615	1464698	1	0.656	0.344	0.00291906
AC012309.5	19	+	37755597	37755657	37753443	37753557	37756187	37756433	1	0	1	3.59e-05
C16orf13	16	-	684888	684956	684718	684797	685280	685340	1	0.729	0.271	1.05e-06
C16orf13	16	-	684888	685063	684718	684797	685280	685340	1	0.624	0.376	5.96e-07
DECR2	16	+	456684	456833	456345	456397	457424	457560	1	0.091	0.909	0.000600269
DECR2	16	+	456684	456952	456345	456397	457424	457560	1	0.152	0.848	4.1e-05
WASH3P	15	+	102512025	102512252	102506272	102506426	102512798	102512897	0.009	0.245	-0.236	2.36e-05
TM2D3	15	-	102191898	102191976	102190206	102190364	102192473	102192570	1	0.134	0.866	0
TTC23	15	-	99781569	99781764	99768737	99768937	99789375	99789815	0.585	1	-0.415	0.00325864
RP11-739G5.1	15	+	94136528	94136588	94135810	94135962	94303895	94304028	1	0.125	0.875	5.11e-05
PRC1	15	-	91512308	91512350	91509694	91509883	91512676	91512853	1	0.655	0.345	0.000447161
MAN2A2	15	+	91446460	91446964	91446155	91446205	91447419	91447569	1	0	1	3.51e-07
RP11-182J1.12	15	-	85057197	85057278	85056471	85056533	85058145	85058265	0.302	1	-0.698	0.000755422
UBL7	15	-	74753008	74753119	74751024	74751237	74753448	74753523	0.354	0.087	0.267	0.00253938
RP11-60L3.1	15	+	74504486	74504618	74501728	74501875	74510837	74511202	1	0.21	0.79	1.49e-05
BBS4	15	+	73015129	73015188	73009118	73009191	73016868	73016916	1	0.672	0.328	0.000565376
HEXA	15	-	72645408	72645519	72643472	72643575	72647899	72647965	1	0.8	0.2	0.00233435
A1BG-AS1	19	+	58864686	58864827	58859118	58859210	58865079	58865405	0	1	-1	4.07e-05
A1BG-AS1	19	+	58864686	58864840	58859116	58859210	58865079	58865223	0	1	-1	1.89e-08
A1BG-AS1	19	+	58864744	58864840	58859118	58859210	58865079	58865223	0	1	-1	2.45e-08
MAN2C1	15	-	75655550	75655631	75654982	75655089	75656828	75657006	0.437	0	0.437	0.000636905
MAN2C1	15	-	75656339	75656529	75655550	75655631	75656828	75657006	0.773	1	-0.227	0.00277921
RP11-315D16.4	15	-	68567371	68567455	68560129	68560291	68570182	68570332	0	1	-1	8.94e-06
IQCH	15	+	67555459	67555554	67553609	67553732	67636400	67636529	0.433	0	0.433	0.00225465
IQCH	15	+	67687628	67687901	67681168	67681344	67692451	67692643	1	0	1	5.56e-06
SPG21	15	-	65280956	65281154	65275844	65275931	65281743	65281834	0.3	1	-0.7	0.003625
NARG2	15	-	60770766	60770849	60768261	60768366	60771201	60771306	1	0.243	0.757	7.4e-05
ARPP19	15	-	52856386	52856443	52849296	52849419	52861312	52861364	0	1	-1	5.56e-05
ARPP19	15	-	52861044	52861097	52849296	52849419	52861312	52861364	0.808	1	-0.192	0.0034899
MYO5C	15	-	52563959	52564041	52561949	52562057	52564776	52564920	0.563	1	-0.437	0.00077964
USP8	15	+	50724534	50724696	50716576	50716711	50731205	50731374	0.466	0	0.466	3.22e-07
USP8	15	+	50724534	50724696	50716578	50716851	50731205	50731374	0.561	0	0.561	6.19e-05
GABPB1	15	-	50638568	50638592	50601887	50601995	50647181	50647399	0	0.223	-0.223	0.00236739
SPATA5L1	15	+	45699226	45699421	45697656	45697703	45702569	45702689	0.235	0.019	0.216	0.0013144
CYP2D6	22	-	42525034	42525187	42524785	42524946	42525739	42525911	1	0	1	1.78e-05
SERF2	15	+	44091141	44091305	44085172	44085281	44091816	44092048	1	0	1	7.46e-05
HAUS2	15	+	42851536	42851606	42850395	42850488	42853467	42853600	0.708	1	-0.292	0.00122851
HAUS2	15	+	42852979	42853068	42850395	42850488	42853467	42853600	0	1	-1	2.82e-08
NUSAP1	15	+	41667909	41668026	41657599	41657787	41672290	41672600	1	0	1	2.22e-05
CASC5	15	+	40903681	40903709	40902442	40902495	40907538	40907576	1	0.457	0.543	0.00110556
IVD	15	+	40716333	40716415	40708488	40708561	40727615	40728146	0	1	-1	1.3e-06
CNOT1	16	-	58657185	58657313	58633166	58633415	58658556	58658698	0.152	1	-0.848	0.000121396
HERC2P9	15	+	28874411	28874587	28857204	28857319	28877782	28877953	0.558	1	-0.442	0.00241384
HERC2P9	15	+	28886315	28886372	28886067	28886238	28886575	28886727	1	0	1	8.31e-05
UBE3A	15	-	25650607	25650649	25620611	25620910	25683635	25683688	1	0.722	0.278	0.00395072
SNRPN	15	+	25219788	25220104	25213078	25213229	25220504	25220656	1	0.381	0.619	1.39e-05
PWRN1	15	+	24758769	24758884	24754007	24754141	24778841	24779055	0	1	-1	7.41e-06
HERC2P2	15	-	23310364	23310453	23310008	23310147	23311161	23311537	0.294	1	-0.706	0.000709541
NIPA2	15	-	23033277	23033413	23021197	23021429	23034146	23034408	0.453	0.142	0.311	0.000615283
HDAC10	22	-	50687090	50687180	50686653	50686721	50687756	50687883	1	0	1	8.07e-05
HDAC10	22	-	50687259	50687288	50687090	50687180	50687531	50687597	1	0	1	2.58e-05
RP11-521B24.3	14	-	105885018	105885153	105883220	105884646	105885358	105886076	0	0.677	-0.677	0.000981367
WDR20	14	+	102664091	102664184	102661274	102661457	102689166	102690010	0.418	0	0.418	0.000280911
EVL	14	+	100605670	100605706	100605148	100605234	100607516	100607583	0	1	-1	1.02e-05
LRP11	6	-	150147399	150147495	150139933	150141839	150157220	150157433	1	0.63	0.37	0.00195939
TMCO3	13	+	114202617	114202767	114193671	114193822	114203739	114203953	1	0.69	0.31	3.44e-05
CDK19	6	-	111095078	111095140	111067328	111067404	111136211	111136299	0	0.809	-0.809	1.04e-06
WASF1	6	-	110481837	110481935	110448671	110448832	110501043	110501204	0.741	1	-0.259	0.00123948
WASF1	6	-	110499800	110499945	110448671	110448832	110501043	110501126	0.639	1	-0.361	7.69e-05
PPIL6	6	-	109757306	109757402	109752359	109752548	109761658	109761826	1	0.523	0.477	0.000407309
ANKRD28	3	-	15778539	15778740	15776916	15777004	15793256	15793327	1	0.605	0.395	0.00103309
RP11-1407O15.2	17	-	36367406	36367522	36361696	36365176	36375099	36375123	0.174	0	0.174	0.00156813
BHLHB9	X	+	102002744	102002839	101975884	101976019	102003626	102003809	1	0.657	0.343	0.000372708
BHLHB9	X	+	102002760	102002839	101975884	101976019	102003626	102003663	1	0.528	0.472	2.65e-05
SNAP91	6	-	84265861	84265964	84262598	84264004	84269822	84269927	1	0	1	2.28e-06
KIFC3	16	-	57824841	57824978	57806134	57806200	57828910	57829053	0	1	-1	2.77e-05
RP11-250B2.3	6	+	81163826	81163944	81162873	81162978	81172588	81172770	0.446	0.921	-0.475	0.00181461
CENPE	4	-	104084635	104084710	104084293	104084413	104095892	104096060	0.639	1	-0.361	0.000182553
ITGB4	17	+	73749845	73750055	73748526	73748658	73750656	73750896	1	0	1	1.57e-05
FAM135A	6	+	71195869	71195947	71191703	71191857	71200736	71200786	0.692	1	-0.308	0.00156471
DOPEY1	6	+	83806449	83806542	83777384	83777498	83806643	83806834	0	1	-1	2.1e-06
ZNF266	19	-	9529437	9529571	9529180	9529307	9529726	9529975	1	0.174	0.826	2.32e-05
ZNF266	19	-	9529441	9529571	9529180	9529307	9529726	9529975	1	0.243	0.757	5.85e-05
ZNF266	19	-	9544343	9544462	9530740	9530894	9544750	9544911	0.438	1	-0.562	8.73e-05
ENPP5	6	-	46137789	46137851	46135170	46136034	46138544	46138708	0.414	1	-0.586	0.00281556
FAM76A	1	+	28075578	28075665	28071164	28071322	28081705	28081841	0.591	1	-0.409	0.000100038
EPHA10	1	-	38186022	38186226	38185580	38185730	38186454	38186516	1	0	1	1.13e-05
CDK20	9	-	90584710	90584834	90584108	90584264	90585690	90585812	1	0.396	0.604	0.000582283
MLXIP	12	+	122616838	122616930	122615390	122615480	122617894	122618534	0.423	1	-0.577	3.82e-06
SPATA17	1	+	217842374	217842425	217824438	217824520	217856599	217856703	1	0.427	0.573	0.00317835
TRIQK	8	-	93933730	93933888	93929156	93929235	93978234	93978339	1	0.327	0.673	0.000810826
TRIQK	8	-	93933730	93933888	93929156	93929238	93978234	93978339	0.195	1	-0.805	0.00118129
SRPK1	6	-	35887841	35888305	35858725	35858790	35888820	35888872	1	0.267	0.733	0.00181496
RACGAP1	12	-	50414844	50414960	50412298	50412372	50419155	50419218	1	0	1	7.86e-05
RACGAP1	12	-	50414844	50414960	50412298	50412372	50419180	50419221	1	0	1	3.82e-05
SNAP47	1	+	227919285	227919448	227916239	227916487	227946695	227947186	1	0	1	3.39e-07
RYR1	19	+	39061246	39061333	39058412	39058557	39062658	39062910	0.815	0.073	0.742	2.37e-05
RP11-480I12.7	1	+	202841327	202841407	202830881	202830937	202842184	202844369	1	0	1	1.4e-05
KDM1B	6	+	18186002	18186041	18171593	18171710	18197287	18197464	0	1	-1	3.86e-05
GAS2L3	12	+	100972364	100972578	100967500	100967563	100985513	100985579	0	1	-1	5.07e-05
TMEM14B	6	+	10755374	10755465	10749434	10749501	10770309	10770437	1	0	1	2.37e-06
SLC35B3	6	-	8419812	8419910	8417634	8417727	8420953	8421061	1	0.7	0.3	0.000365405
RANBP17	5	+	170588410	170588470	170585337	170585498	170597133	170597207	0	1	-1	4.95e-05
MACF1	1	+	39844132	39844195	39838150	39838268	39844874	39845116	0.624	1	-0.376	0.000364548
MACF1	1	+	39902153	39902162	39901229	39901433	39903448	39903680	0.447	0	0.447	3.19e-05
AC138035.2	5	+	180742837	180742954	180740829	180740953	180744331	180744396	0.157	1	-0.843	0.000128977
AC138035.2	5	+	180743290	180743498	180740829	180740953	180744331	180744396	0	1	-1	3.9e-05
FAM184A	6	-	119345123	119345978	119344109	119344245	119399305	119399537	1	0.662	0.338	0.00231641
DAB2	5	-	39388406	39388469	39382719	39383373	39388900	39388954	0	0.885	-0.885	4.86e-05
NBN	8	-	90994180	90994230	90993602	90993751	90994949	90995083	0.211	0	0.211	0.0024115
ARMC2	6	+	109258102	109258202	109249290	109249436	109274235	109274554	0	1	-1	5.1e-05
FAM193B	5	-	176958282	176958522	176951185	176952206	176959443	176959534	0.767	1	-0.233	7.29e-05
FAM193B	5	-	176959156	176959201	176952197	176952206	176959443	176959613	0.228	1	-0.772	4.6e-05
FAM193B	5	-	176980497	176980803	176980168	176980351	176981249	176981348	0.59	1	-0.41	0.000806531
SNX16	8	-	82752432	82752678	82751846	82752317	82754356	82754452	0.074	0.751	-0.677	0.000350497
CTD-2410N18.4	5	-	133647982	133648071	133643828	133644157	133655048	133655188	1	0	1	8.28e-06
CDKL3	5	-	133647982	133648071	133644264	133644418	133655048	133655188	0.294	1	-0.706	0.0006917
C1QTNF6	22	-	37587711	37587777	37586904	37586968	37591420	37591498	0.51	1	-0.49	0.00149
C1QTNF6	22	-	37591420	37591552	37586904	37586968	37593642	37593881	0.629	0	0.629	0.000457299
C1QTNF6	22	-	37591420	37591552	37587711	37587777	37593642	37593881	1	0.544	0.456	0.00201508
PDGFRB	5	-	149516570	149516616	149515117	149515441	149534959	149535422	1	0	1	3.29e-06
NASP	1	+	46078840	46078920	46056894	46056942	46079964	46080038	0	1	-1	5.02e-06
CCDC176	14	+	74489618	74489847	74486058	74486237	74495886	74495952	1	0	1	7.64e-05
MAP3K8	10	+	30726104	30726335	30722865	30723307	30727844	30728203	1	0.097	0.903	7.56e-07
TMEM79	1	+	156254974	156255058	156252725	156252856	156256050	156256264	1	0.176	0.824	0.000191473
DICER1	14	-	95607490	95607524	95606995	95607096	95608019	95608085	0	1	-1	7.52e-07
DPYSL4	10	+	134016149	134016329	134015449	134015620	134017265	134017431	1	0.851	0.149	0.00318346
AS3MT	10	+	104629561	104629602	104629272	104629350	104632204	104632355	0.42	1	-0.58	0.000123105
LRP4-AS1	11	+	46874402	46874497	46868160	46868268	46894624	46895064	0	1	-1	3.18e-05
C2orf76	2	-	120097734	120097937	120097402	120097547	120124011	120124318	1	0.22	0.78	0.000185306
CTSC	11	-	88061279	88061364	88059284	88059567	88068104	88068250	1	0.323	0.677	0.000146178
TMEM232	5	-	109864288	109864536	109760523	109760617	109904147	109904326	0.2	1	-0.8	0.000131112
ZNF721	4	-	429558	429668	419603	420908	466363	466490	0	1	-1	7.91e-05
ZNF438	10	-	31273297	31273355	31230503	31230580	31320761	31320866	0.194	1	-0.806	0.000273826
RP11-46F15.2	1	-	3540871	3541014	3539753	3540120	3541195	3541307	1	0	1	7.64e-05
R3HDM2	12	-	57686354	57686432	57682791	57682823	57689181	57689262	0.33	1	-0.67	1.15e-05
R3HDM2	12	-	57686354	57686450	57682791	57682823	57689181	57689290	0.676	1	-0.324	1.48e-05
MLLT10	10	+	21860903	21860955	21846549	21846753	21875222	21875277	1	0	1	4.39e-06
GIGYF2	2	+	233568133	233568199	233562008	233562102	233589283	233589401	0	1	-1	2.38e-06
GIGYF2	2	+	233568133	233568199	233562008	233562102	233599864	233599948	1	0.526	0.474	0.000395862
GIGYF2	2	+	233587263	233587368	233568133	233568199	233589283	233589401	1	0	1	9.11e-06
GIGYF2	2	+	233589283	233589401	233562040	233562102	233599864	233599947	1	0	1	9.87e-06
GIGYF2	2	+	233599126	233599196	233562017	233562102	233599864	233599948	1	0	1	6.23e-07
IQCD	12	-	113635345	113635417	113633247	113633694	113638384	113638618	1	0.541	0.459	0.0024625
IQCD	12	-	113638384	113638618	113633247	113633694	113658801	113658899	0.206	1	-0.794	0.000116362
GRB10	7	-	50772836	50773020	50771517	50771605	50799968	50800065	0.489	0	0.489	1.79e-06
ZBED3-AS1	5	+	76394479	76394572	76383261	76383444	76414144	76414346	0	1	-1	6.75e-08
ZBED3-AS1	5	+	76396060	76396216	76394479	76394572	76414144	76414346	1	0	1	5.88e-05
ANKHD1	5	+	139876104	139876863	139866542	139866645	139884405	139884551	0.965	0.639	0.326	3.99e-05
CCP110	16	+	19559836	19559922	19558170	19559336	19562517	19562944	0.685	0.199	0.486	0.000279058
MOCS1	6	-	39876830	39876878	39873300	39874893	39877578	39877699	0.335	1	-0.665	0.00129911
MOCS1	6	-	39894922	39895194	39893460	39893589	39902033	39902198	0.56	1	-0.44	0.000519752
EPB41L3	18	-	5394675	5394792	5392382	5393477	5395065	5395146	1	0.203	0.797	5.83e-05
ERBB2IP	5	+	65364704	65364848	65349233	65350779	65367996	65368119	1	0	1	5.61e-05
ERBB2IP	5	+	65370851	65371058	65349233	65350779	65372143	65372236	0.715	1	-0.285	4.64e-06
ERBB2IP	5	+	65370929	65371058	65349233	65350779	65372143	65372236	0.494	1	-0.506	1.94e-07
C5orf28	5	-	43479991	43480089	43446080	43446659	43483923	43483938	1	0	1	5.09e-05
DYX1C1	15	-	55724694	55724800	55722505	55722977	55727102	55727256	0.467	1	-0.533	3.48e-05
SON	21	+	34944056	34944094	34941276	34941393	34944856	34944936	0.65	0.102	0.548	0.00183858
RP6-206I17.2	1	+	143709988	143710303	143705010	143705246	143712473	143712581	0	1	-1	4.82e-05
SLC1A3	5	+	36630044	36630146	36629551	36629689	36671130	36671336	0	0.416	-0.416	0.000974627
YAP1	11	+	102080247	102080295	102076623	102076805	102094352	102094483	0.129	0.389	-0.26	0.000474226
PLD3	19	+	40871459	40871492	40854490	40854631	40871624	40871837	0	1	-1	4.13e-06
PLD3	19	+	40871459	40871492	40854490	40854631	40872325	40872417	0	0.522	-0.522	0.0021062
KIAA0586	14	+	58899829	58900062	58899105	58899175	58907938	58907998	1	0	1	2.05e-05
CBWD1	9	-	177722	177820	175697	175784	178815	179018	0.376	0.021	0.355	2.81e-05
KBTBD3	11	-	105947233	105947434	105929591	105929836	105948038	105948492	1	0.657	0.343	0.000100279
FASTKD3	5	-	7866758	7868309	7866010	7866096	7869091	7869115	1	0.722	0.278	0.000430914
TRIML2	4	-	189018477	189018500	189018214	189018315	189020188	189020329	1	0	1	8.48e-05
ERC2	3	-	55640807	55640994	55542338	55545304	55733405	55733540	0.181	1	-0.819	0.000674652
DZANK1	20	-	18432497	18432606	18429627	18429713	18433258	18433326	0.286	0	0.286	0.00061158
CLCN3	4	+	170638942	170639018	170634229	170634446	170641057	170641696	0.13	1	-0.87	9.21e-08
NEK1	4	-	170359233	170359410	170354695	170354816	170384393	170384546	0.699	1	-0.301	2.11e-05
NEK1	4	-	170476870	170477002	170458959	170459062	170477082	170477246	0.775	0.254	0.521	0.000550625
ERCC6L2	9	+	98729740	98729907	98728843	98728996	98732857	98732938	0.247	0	0.247	3.57e-05
RAPGEF2	4	+	160164925	160164943	160162352	160162520	160225493	160225625	0.801	0	0.801	1.76e-06
ARHGEF11	1	-	156924683	156924713	156921364	156921491	156925494	156925591	0.642	1	-0.358	3.29e-05
FBXW7	4	-	153333631	153333681	153332311	153333024	153456092	153456153	0.2	0.871	-0.671	0.00054842
SLC10A7	4	-	147363934	147363973	147247112	147247148	147425000	147425076	1	0	1	4.81e-05
CHST8	19	+	34158672	34158749	34112860	34113202	34180081	34180297	0	0.569	-0.569	0.000100142
TTC40	10	-	134722640	134722748	134721851	134722138	134723422	134723572	1	0	1	1.26e-05
TTC40	10	-	134726158	134726324	134723422	134723572	134726549	134726762	0	1	-1	1.13e-05
INTU	4	+	128606596	128606724	128605563	128605641	128608895	128609022	0.617	0	0.617	0.000114339
CRCP	7	+	65592690	65592727	65579590	65579957	65610429	65610487	0.314	1	-0.686	2.67e-05
FAM126B	2	-	201886781	201886837	201881713	201881893	201887553	201887607	0	1	-1	1.21e-07
SECISBP2L	15	-	49311614	49311749	49309744	49309825	49319561	49319677	1	0.486	0.514	0.000169793
INPP5K	17	-	1416746	1416848	1412976	1413093	1417165	1417273	0.563	1	-0.437	0.000198337
INPP5K	17	-	1416746	1416855	1412976	1413093	1417165	1417273	0.689	1	-0.311	0.00199697
INPP5K	17	-	1418720	1418879	1417165	1417273	1419181	1419412	0.863	0	0.863	0.000194542
INPP5K	17	-	1418720	1418879	1417165	1417273	1419749	1419955	0.295	0	0.295	3.5e-05
LARP7	4	+	113558799	113558943	113558281	113558395	113565580	113565644	1	0.404	0.596	0.00193303
SUPT3H	6	-	45289532	45289628	45073658	45073743	45290615	45290653	1	0	1	1.35e-05
INTS12	4	-	106624804	106624966	106621006	106621171	106629075	106629796	1	0.516	0.484	8.65e-07
INTS12	4	-	106624804	106624966	106621006	106621171	106629794	106629816	0.87	0.287	0.583	7.18e-07
INTS12	4	-	106626846	106627106	106621006	106621171	106629075	106629238	1	0.108	0.892	0.000123287
ST3GAL1	8	-	134511377	134511432	134487961	134488843	134558016	134558169	1	0	1	2.94e-05
SLC9B2	4	-	103978957	103979128	103971396	103971539	103987483	103987664	1	0.237	0.763	3.34e-07
UBE2D4	7	+	43982552	43982630	43978029	43978093	43988230	43988336	0.273	1	-0.727	8.97e-06
MMRN1	4	+	90815874	90816745	90800682	90800753	90830426	90830546	1	0.506	0.494	2.9e-05
FAM13A	4	-	89930101	89930229	89912123	89912301	89941610	89941820	0	0.301	-0.301	0.00118201
CRIP3	6	-	43275349	43275481	43273956	43274051	43275576	43275614	1	0.66	0.34	0.00108425
C4orf36	4	-	87811200	87811311	87809273	87809428	87812608	87812746	0.193	0.929	-0.736	1.46e-06
PTPN13	4	+	87622393	87622954	87614739	87614827	87637682	87637778	0.815	1	-0.185	0.000191549
THAP9-AS1	4	-	83816844	83816927	83814161	83816000	83819141	83819215	0.738	1	-0.262	4.59e-07
CEP63	3	+	134276983	134277189	134270767	134270854	134277991	134278271	1	0.536	0.464	0.00169212
MTHFD2L	4	+	75147141	75147267	75091018	75091111	75167413	75167707	1	0	1	7.78e-05
GOLGA2P7	15	-	84872928	84873083	84871553	84871772	84873177	84873268	0.766	0.219	0.547	7.37e-08
GOLGA2P7	15	-	84873347	84873443	84873177	84873268	84873538	84873727	0	1	-1	3.63e-11
GOLGA2P7	15	-	84873351	84873443	84873177	84873268	84873538	84873727	0.507	1	-0.493	7.53e-05
GOLGA2P7	15	-	84873982	84874071	84873538	84873727	84898653	84898842	0.653	1	-0.347	0.000298094
ZNF446	19	+	58987806	58987871	58987522	58987563	58988545	58988927	0.374	0	0.374	0.00133997
AP000320.7	21	+	35635119	35635221	35445891	35446045	35665980	35666056	1	0	1	1.9e-06
AP000320.7	21	+	35635119	35635221	35587800	35587841	35665980	35666056	1	0	1	7.98e-05
ATP2C1	3	+	130613433	130613619	130612811	130613181	130649259	130649370	0.75	1	-0.25	0.00069997
ATP2C1	3	+	130613551	130613619	130612834	130613181	130649259	130649370	0.748	1	-0.252	0.00129388
ATP2C1	3	+	130613574	130613619	130613025	130613181	130649259	130649370	0.635	1	-0.365	0.000703483
MDM4	1	+	204506557	204506625	204501318	204501374	204507336	204507436	0.56	1	-0.44	5.82e-05
POU6F1	12	-	51600572	51600667	51597955	51598151	51611425	51611451	1	0	1	8.33e-07
TBRG1	11	+	124496368	124496505	124495566	124495799	124496799	124496946	0.023	0.422	-0.399	4.53e-05
ALOX12P2	17	+	6797636	6797832	6795321	6795394	6798202	6798325	1	0.224	0.776	0.000203094
ALOX12P2	17	+	6797636	6797838	6795321	6795394	6798202	6798325	1	0.221	0.779	0.000171701
OCIAD2	4	-	48896022	48896070	48887404	48887582	48906500	48906628	0	1	-1	3.42e-05
ZNF45	19	-	44435398	44435517	44428553	44428713	44436755	44436842	1	0	1	1.95e-05
SLC38A9	5	-	54998566	54998722	54993673	54993820	55000149	55000262	0.626	1	-0.374	0.000175346
ATP9A	20	-	50310546	50310641	50307277	50307358	50312631	50312683	0	1	-1	3.64e-07
FAM175A	4	-	84405144	84405319	84403306	84403397	84406138	84406256	0.088	1	-0.912	0
EP400NL	12	+	132575393	132575488	132568827	132568944	132588541	132588715	0	1	-1	1.34e-05
EP400NL	12	+	132575939	132576061	132575393	132575488	132588541	132588715	1	0	1	5.8e-08
EP400NL	12	+	132594312	132594377	132593116	132593227	132599002	132599090	1	0	1	3.4e-05
EPB41L1	20	+	34806797	34806884	34802278	34802362	34809785	34809856	0.525	1	-0.475	0.000275171
EPB41L1	20	+	34807682	34807766	34802294	34802362	34809785	34809856	0.615	1	-0.385	2.7e-05
FKTN	9	+	108336478	108336613	108335935	108336027	108337225	108337299	0.344	1	-0.656	0.00011515
PACRGL	4	+	20703380	20703507	20702081	20702370	20706088	20706147	1	0	1	1.13e-05
PACRGL	4	+	20703763	20703844	20703380	20703507	20706088	20706147	0	1	-1	1.28e-05
PACRGL	4	+	20709425	20709493	20706282	20706437	20714410	20714545	0.346	1	-0.654	0.000208227
PACRGL	4	+	20711305	20711396	20706282	20706437	20714410	20714454	0.087	1	-0.913	6.04e-06
PACRGL	4	+	20711305	20711396	20709425	20709493	20714410	20714454	0.332	1	-0.668	2.6e-05
PACRGL	4	+	20726430	20726511	20715054	20715162	20728907	20729020	0	0.382	-0.382	1.09e-07
CMTM5	14	+	23847557	23847710	23846016	23846586	23848507	23848592	1	0.542	0.458	0.000446961
CMTM5	14	+	23848239	23848332	23846245	23846586	23848507	23848592	1	0.33	0.67	2.56e-05
GCNT1	9	+	79074975	79075093	79074145	79074221	79115831	79115977	0.157	1	-0.843	0.000113376
TAPT1	4	-	16204084	16204203	16192983	16193146	16227881	16228094	0	0.69	-0.69	0.000796391
RP11-267N12.3	1	-	163288971	163289081	163276022	163276119	163291411	163291494	0.714	0	0.714	3.31e-05
BOD1L1	4	-	13625013	13627936	13621566	13621691	13628968	13629325	0.019	1	-0.981	0.000142437
MTUS1	8	-	17581180	17581342	17573275	17573410	17601112	17601308	0.193	1	-0.807	0.00113942
RGS12	4	+	3388142	3388164	3344663	3344780	3415798	3415968	0.936	0.246	0.69	4.9e-06
ZDHHC3	3	-	45000079	45000177	44986659	44986784	45000618	45000952	1	0	1	2.13e-05
TMEM175	4	+	942198	942403	941903	941942	944208	944306	0.436	1	-0.564	1.62e-05
TMEM175	4	+	942298	942403	941903	941942	944208	944306	0.227	1	-0.773	8.41e-05
PIGG	4	+	517247	517702	515448	515730	520827	521019	0.697	1	-0.303	9.01e-05
RLTPR	16	+	67679442	67679534	67678821	67679189	67679626	67679680	1	0.292	0.708	0.000528621
WDR53	3	-	196294061	196294178	196281064	196281678	196295389	196295545	0	1	-1	3.82e-05
ADCK1	14	+	78374145	78374262	78365442	78365601	78390799	78390918	1	0.219	0.781	2.93e-05
ZNF519	18	-	14124348	14124475	14104719	14106408	14132273	14132427	0.675	1	-0.325	0.000260365
RNF32	7	+	156435670	156435781	156433572	156433649	156436494	156436586	0	1	-1	8.47e-07
METTL24	6	-	110620124	110620353	110567130	110567463	110636544	110636684	0	1	-1	1.45e-05
FES	15	+	91434211	91434421	91433630	91433714	91434783	91434906	0.469	1	-0.531	9.8e-05
ZNF639	3	+	179042829	179043110	179040863	179041079	179045348	179045419	0.53	0.873	-0.343	0.000635406
RP11-385J1.2	3	-	178474867	178474924	178466897	178467024	178519580	178519722	1	0	1	4.94e-05
RP11-385J1.2	3	-	178559332	178559404	178466833	178467024	178578081	178578193	0.336	1	-0.664	0.000211056
GLB1L	2	-	220108500	220108664	220108223	220108353	220109950	220110166	0.137	1	-0.863	6.7e-05
NAALADL2	3	+	174254410	174254473	174158772	174158822	174268358	174268427	0	1	-1	5.54e-06
EXD3	9	-	140249018	140249225	140248790	140248829	140250719	140250820	0.259	1	-0.741	2.02e-05
EXD3	9	-	140249151	140249225	140248790	140248829	140250719	140250820	0.358	1	-0.642	9.03e-06
PHC3	3	-	169846127	169846175	169840378	169840532	169846471	169846595	0	1	-1	0.000186536
ATP11A	13	+	113532530	113532617	113530089	113530255	113536126	113541482	0.835	0	0.835	2.91e-05
CBWD5	9	-	70461497	70461714	70457086	70457143	70463030	70463075	1	0	1	2e-06
CBWD5	9	-	70461630	70461714	70457086	70457143	70463030	70463075	1	0	1	3.49e-05
POLR2F	22	+	38368236	38368317	38363105	38363177	38437074	38437113	1	0	1	1.98e-05
POLR2F	22	+	38382160	38382319	38363105	38363177	38437074	38437113	1	0	1	3.54e-05
SORBS2	4	-	186605907	186606000	186599949	186599976	186696380	186696520	0.581	1	-0.419	0.00374153
SORBS2	4	-	186611715	186611765	186599949	186599976	186696380	186696442	0.428	1	-0.572	0.00065351
SORBS2	4	-	186815450	186815527	186696380	186696520	186877349	186877806	0	1	-1	3.51e-05
CCHCR1	6	-	31125161	31125277	31124799	31124866	31125943	31125966	0.489	1	-0.511	0.000362449
NRM	6	-	30657052	30657229	30655823	30656719	30658618	30658744	0.849	0.989	-0.14	0.00283945
TSC22D2	3	+	150140835	150140907	150126121	150129095	150155984	150156141	1	0	1	3.44e-05
RP11-71N10.1	3	+	147658345	147658406	147657806	147657903	147713541	147713639	0.654	0	0.654	0.000171581
UBXN11	1	-	26628184	26628213	26624452	26624553	26633082	26633111	1	0	1	4.04e-06
UBXN11	1	-	26629303	26629409	26624452	26624553	26633082	26633100	1	0	1	3.07e-05
MCF2L2	3	-	182925395	182925611	182923909	182924002	182933756	182933882	1	0	1	3.66e-05
DCUN1D4	4	+	52777235	52777340	52765435	52765544	52779455	52779558	0.823	1	-0.177	0.000189795
TOP1MT	8	-	144414656	144414827	144413393	144413509	144416909	144417036	0.2	0	0.2	0.000769199
TOP1MT	8	-	144416277	144416455	144413393	144413509	144416909	144416965	0	0.209	-0.209	0.00221551
NRIP1	21	-	16386664	16386787	16333555	16340847	16437065	16437321	0.397	1	-0.603	6.1e-05
NRIP1	21	-	16415815	16415895	16333555	16340847	16437065	16437126	0.628	1	-0.372	0.00225097
ULK4	3	-	41795852	41795980	41759219	41759353	41831152	41831335	1	0.264	0.736	0.000398966
MORC2	22	-	31359210	31359320	31354626	31354680	31363051	31364187	0	1	-1	7.91e-05
TNFSF12	17	+	7456903	7457142	7454259	7454295	7460094	7460219	1	0	1	0.000165008
SLC4A5	2	-	74459595	74459774	74458362	74458435	74460528	74460690	1	0.132	0.868	6.58e-05
SLC4A5	2	-	74474162	74474434	74469120	74469179	74475479	74475613	1	0.106	0.894	3.03e-05
IST1	16	+	71937067	71937161	71928623	71928761	71949528	71949631	1	0	1	2.01e-05
PLK1	16	+	23693384	23693478	23688976	23691573	23698789	23698945	0	1	-1	8.04e-05
SEC31B	10	-	102267181	102267324	102266077	102266177	102267664	102267805	0.652	1	-0.348	0.00093409
IQCB1	3	-	121515964	121516074	121508919	121509062	121526190	121526290	0	0.59	-0.59	0.000421809
B4GALT4	3	-	118953991	118954074	118945655	118945888	118955699	118955917	1	0.325	0.675	3.39e-05
IGSF11	3	-	118668075	118668165	118648958	118649122	118753377	118753802	1	0	1	4.55e-05
IGSF11	3	-	118700637	118700787	118648958	118649122	118753377	118753802	1	0	1	4.31e-06
ZNF678	1	+	227838656	227838777	227834244	227834371	227842036	227842054	1	0.121	0.879	8.52e-06
ST3GAL3	1	+	44257772	44257820	44201903	44202051	44280562	44280605	0.963	0.431	0.532	3.48e-06
SLC25A17	22	-	41188528	41188680	41175012	41175129	41195026	41195044	1	0.776	0.224	0.00163645
SLC25A17	22	-	41190517	41190584	41175012	41175129	41195026	41195044	1	0.535	0.465	2.24e-06
C7orf63	7	+	89916815	89917063	89915594	89915713	89917547	89917666	0.111	1	-0.889	9.58e-05
FBF1	17	-	73931712	73931754	73929075	73929169	73933646	73933675	0.732	0	0.732	1.97e-06
FBF1	17	-	73935898	73935963	73934253	73934313	73936928	73937119	1	0	1	3.53e-05
CCDC150	2	+	197511064	197511228	197504277	197504502	197521356	197521577	1	0	1	6.14e-11
G3BP2	4	-	76619981	76620113	76587114	76587233	76649239	76649360	1	0.096	0.904	3.8e-05
G3BP2	4	-	76649239	76649360	76587114	76587233	76649459	76649559	0.139	0.514	-0.375	0.00170459
THPO	3	-	184094034	184094192	184093675	184093803	184095862	184095928	1	0.572	0.428	0.00297505
ZNF415	19	-	53618462	53618560	53611131	53613161	53618956	53619064	0.232	1	-0.768	5.53e-05
ZNF415	19	-	53625656	53625865	53619565	53619686	53636108	53636157	0	1	-1	5.08e-05
ZNF415	19	-	53625656	53625869	53619512	53619686	53636108	53636137	0	1	-1	5.07e-05
MOK	14	-	102732159	102732249	102729882	102729953	102749814	102749929	1	0	1	3.38e-07
RP11-379F4.4	3	+	158451739	158451826	158450051	158450317	158458177	158458255	1	0.24	0.76	0.00207334
RP11-379F4.4	3	+	158460160	158460270	158459818	158459933	158460569	158461381	0	0.678	-0.678	0.000177257
ROBO2	3	+	77681624	77681807	77671377	77671583	77684020	77684194	0.347	0	0.347	8.09e-06
SACS	13	-	23915583	23915829	23902968	23903623	23927923	23928015	1	0.185	0.815	1.3e-06
LRTOMT	11	+	71799342	71799426	71791381	71791931	71804541	71804747	0.154	1	-0.846	9.35e-06
ZSCAN23	6	-	28403236	28403384	28400431	28402855	28411175	28411279	1	0.455	0.545	0.00303858
ZSCAN23	6	-	28403635	28404120	28402228	28402855	28411175	28411244	1	0.32	0.68	0.000293838
SLC13A3	20	-	45228609	45228676	45224795	45224981	45239084	45239248	0.256	1	-0.744	0.00299284
RP11-499E18.1	4	-	103340420	103340516	103339873	103340145	103340853	103340951	1	0.196	0.804	5.85e-05
RP11-499E18.1	4	-	103340853	103340951	103339758	103340145	103352218	103352406	0	0.644	-0.644	5.85e-05
RP11-499E18.1	4	-	103340853	103340951	103340420	103340516	103352218	103352406	0	1	-1	5.09e-05
PXK	3	+	58355157	58355205	58351600	58351651	58368240	58368405	1	0	1	2.46e-05
SLMAP	3	+	57850968	57851019	57850274	57850443	57857362	57857425	0	1	-1	3.7e-05
SLMAP	3	+	57850968	57851019	57850274	57850443	57875767	57875827	0.343	0	0.343	0.000796136
SLMAP	3	+	57850968	57851019	57850533	57850584	57875767	57875827	0.66	0.142	0.518	0.00317102
SLMAP	3	+	57857362	57857425	57850968	57851019	57875767	57875827	0.334	1	-0.666	1.64e-05
PBRM1	3	-	52716107	52716249	52713589	52713742	52719764	52719866	0.245	1	-0.755	0.000198045
PBRM1	3	-	52718871	52718930	52716107	52716249	52719764	52719810	0.489	0	0.489	2.27e-05
ALAS1	3	+	52232687	52232864	52232109	52232271	52233236	52233456	0.478	1	-0.522	0.000158879
MATR3	5	+	138629141	138629264	138614739	138614818	138650363	138650425	0.233	1	-0.767	1.37e-06
RBM6	3	+	50004630	50006181	50000008	50000118	50009491	50009581	1	0.68	0.32	2.03e-13
RBM6	3	+	50004902	50006181	50000008	50000118	50009491	50009581	1	0.723	0.277	1.75e-12
DCAF17	2	+	172314881	172314987	172314480	172314585	172325397	172325540	0.357	1	-0.643	2.01e-06
PDCD11	10	+	105159403	105159587	105158172	105158285	105160153	105160285	0.198	0	0.198	0.000396469
IFI16	1	+	159019221	159019389	159002313	159002481	159021468	159021888	0	0.498	-0.498	0.000126964
OVGP1	1	-	111963897	111964083	111962231	111962348	111964186	111964295	0.516	1	-0.484	0.000309458
UBE2K	4	+	39747371	39747430	39699758	39700010	39776453	39776553	1	0	1	2.14e-05
SUN1	7	+	889156	889240	882977	883157	889559	889670	0.49	1	-0.51	6.36e-05
SCUBE3	6	+	35211370	35211532	35210797	35211013	35211739	35211907	0.62	1	-0.38	4.09e-06
LACE1	6	+	108640820	108640995	108616404	108616422	108645028	108645252	1	0	1	9.53e-07
SCML2	X	-	18260558	18260710	18257433	18259499	18264696	18264948	0.783	0.442	0.341	0.00144893
LRRTM4	2	-	77748793	77748944	77743793	77746990	77819940	77820445	1	0.398	0.602	0.00167251
ZFHX4-AS1	8	-	77585061	77585268	77528556	77528686	77595286	77595513	0.251	1	-0.749	5.76e-05
RABGEF1	7	+	66233817	66234012	66205719	66205779	66236869	66237065	0	0.302	-0.302	0.000157257
RABGEF1	7	+	66235309	66235454	66233817	66234012	66236869	66237022	1	0.078	0.922	8.59e-05
HHAT	1	+	210573811	210574006	210560811	210560925	210577807	210578023	1	0.366	0.634	0.000927844
PDSS2	6	-	107531642	107531774	107515025	107515058	107566751	107566823	1	0.67	0.33	0.00136637
PDSS2	6	-	107533312	107533486	107515025	107515058	107566751	107566823	1	0.381	0.619	7.44e-06
NBEA	13	+	36220005	36220068	36202217	36202385	36220395	36220485	0.353	0	0.353	8.43e-07
IGFN1	1	+	201193806	201194002	201191866	201191955	201194951	201195251	1	0.302	0.698	0.00387816
LRP5	11	+	68125117	68125315	68115314	68115711	68131214	68131411	1	0.682	0.318	0.000500114
TMEM161B-AS1	5	+	87578826	87578903	87578573	87578683	87581557	87581668	0	1	-1	2.28e-07
KCTD17	22	+	37457143	37457215	37455352	37455478	37457578	37457669	1	0	1	1.19e-05
EDEM3	1	-	184662499	184662566	184659636	184661279	184663177	184663606	1	0	1	8.24e-05
MTMR10	15	-	31269021	31269158	31267133	31267206	31282979	31283040	1	0.394	0.606	0.000270079
IL17RC	3	+	9974503	9974542	9974291	9974387	9974636	9975277	1	0	1	6.47e-06
DHX30	3	+	47857452	47857618	47852146	47852201	47859511	47859607	0.387	0.684	-0.297	0.000450174
RHCE	1	-	25701839	25701919	25696957	25697031	25712201	25712335	1	0.245	0.755	0.00252406
RP4-798P15.3	1	-	177929925	177930077	177929476	177929538	177930724	177930869	0	1	-1	3.51e-05
LAMA4	6	-	112452169	112452303	112451077	112451242	112453954	112454092	0	1	-1	1.85e-05
NMRK2	19	+	3941068	3941175	3939897	3939969	3942080	3942172	0.449	1	-0.551	0.00013415
ARPC2	2	+	219101091	219101456	219099571	219099767	219103386	219103453	1	0.465	0.535	0.00291573
AC068610.3	7	+	114758988	114759110	114758265	114758879	114762231	114762279	0	1	-1	7.81e-05
OBSL1	2	-	220422064	220422340	220421175	220421445	220422544	220422832	0.576	0.918	-0.342	0.00183004
LAMTOR5-AS1	1	+	110951543	110951780	110950471	110950576	110954794	110954915	0	1	-1	1.48e-05
LAMTOR5-AS1	1	+	110951706	110951780	110950446	110950576	110954794	110954915	0	1	-1	2.09e-05
LAMTOR5-AS1	1	+	110955942	110956032	110954794	110954915	110956773	110956853	1	0.238	0.762	0.00240051
LAMTOR5-AS1	1	+	110955942	110956032	110954794	110954915	110958630	110958808	0	1	-1	8.07e-05
LAMTOR5-AS1	1	+	110956773	110956853	110954794	110954915	110958630	110958810	0	1	-1	5.04e-05
DCAF6	1	+	167988782	167988905	167973770	167974031	168012262	168012378	0.215	1	-0.785	0.00153873
ARMC8	3	+	137907242	137907372	137906159	137906441	137940767	137940839	1	0.138	0.862	3.03e-09
ARMC8	3	+	137907296	137907372	137906108	137906441	137940767	137940839	1	0.117	0.883	7.8e-09
ARMC8	3	+	137928658	137928735	137906125	137906441	137940767	137940839	1	0.678	0.322	3.48e-05
ARMC8	3	+	137928658	137928735	137907242	137907372	137940767	137940839	0.689	1	-0.311	6.44e-06
HIST1H2BJ	6	-	27095042	27095180	27094057	27094241	27100145	27100541	1	0	1	3.51e-05
HIST1H2BJ	6	-	27095042	27095180	27094057	27094241	27100303	27100327	1	0.342	0.658	0.000817435
TDG	12	+	104370695	104370838	104359581	104359838	104373608	104373850	1	0.779	0.221	0.000230384
DDX19B	16	+	70348804	70348858	70333080	70333257	70349871	70350007	0.926	0.585	0.341	0.000251693
XRCC3	14	-	104172543	104172712	104170732	104172379	104173339	104173552	1	0.19	0.81	0.00103018
KLHL20	1	+	173684661	173684793	173684079	173684217	173685141	173685205	0.656	1	-0.344	0.00311023
ZNF3	7	-	99677158	99677195	99674925	99675056	99679257	99679332	0.59	1	-0.41	3.48e-06
ZNF3	7	-	99677162	99677279	99674925	99675056	99679257	99679371	0.785	1	-0.215	0.00121658
SLC35E2B	1	-	1622414	1622832	1607816	1608285	1623887	1624083	0.169	0	0.169	0.00272826
RIBC1	X	+	53455230	53455575	53454950	53455032	53456801	53456920	1	0.044	0.956	4.32e-05
ZNF655	7	+	99159510	99160117	99158155	99158318	99161485	99162328	0.775	0.267	0.508	0.0017295
ZNF655	7	+	99168882	99169002	99158155	99158318	99169310	99169415	1	0.27	0.73	0.000375043
RP11-98J23.2	5	+	69206201	69206389	69171097	69171146	69209984	69210069	0	0.585	-0.585	2.95e-07
PAK3	X	+	110346386	110346534	110340768	110340912	110366304	110366506	1	0.438	0.562	7.61e-07
SNAPIN	1	+	153631613	153631660	153631129	153631362	153631923	153632042	0.854	0.988	-0.134	0.00109629
LINC00982	1	-	2978154	2978377	2977670	2977895	2978853	2980350	1	0	1	2.12e-05
PRUNE	1	+	150997086	150997271	150990287	150990380	150997990	150998149	1	0.7	0.3	0.000127173
ARNT	1	-	150814899	150814944	150811874	150812130	150818738	150818783	0.387	1	-0.613	1.11e-05
GLB1L2	11	+	134242323	134242492	134241645	134241724	134243614	134243702	0.231	0	0.231	0.00317958
TRIM33	1	-	114940561	114940612	114935398	114940482	114942078	114942231	0.336	0.872	-0.536	1.46e-08
POGK	1	+	166816730	166816829	166810191	166810325	166818174	166818445	0.775	1	-0.225	0.000474055
FLAD1	1	+	154962035	154962183	154960580	154961325	154962634	154962733	0.894	0.623	0.271	0.000511397
WNT2B	1	+	113033632	113033703	113010055	113010213	113057495	113057716	1	0	1	8.21e-05
SYNE4	19	-	36499118	36499269	36498026	36498170	36499455	36499546	0.658	1	-0.342	0.000117015
SNCAIP	5	+	121724261	121725565	121647901	121647979	121726783	121726886	0	1	-1	1.96e-06
MEG3	14	+	101302072	101302216	101297757	101297871	101302503	101302637	0	0.285	-0.285	0.000156549
MEG3	14	+	101302378	101302412	101302075	101302216	101302503	101302637	1	0	1	2.67e-07
MEG3	14	+	101302381	101302412	101301862	101302216	101302503	101302637	1	0	1	2.55e-07
VWDE	7	-	12428433	12428583	12423161	12423227	12428752	12428984	0	1	-1	7.58e-05
COL16A1	1	-	32136156	32136247	32134402	32134456	32137215	32137260	0	0.788	-0.788	0.000100665
DPP8	15	-	65807993	65808129	65804632	65804902	65809823	65810026	0	1	-1	0.000252496
TMPO	12	+	98938007	98938127	98931252	98931350	98938219	98938315	0.859	0.993	-0.134	0.000382434
TTF2	1	+	117640827	117640860	117638770	117638921	117641454	117641529	0	1	-1	4.76e-05
KIAA0195	17	+	73488319	73488418	73487779	73487981	73488554	73488823	0.315	0	0.315	1.95e-07
IGSF3	1	-	117149113	117149173	117146245	117146647	117150563	117150953	0.1	0.625	-0.525	0.00218009
MBD5	2	+	148779216	148779253	148778579	148778615	148936268	148936362	0.167	1	-0.833	4.78e-05
MBD5	2	+	148990813	148990964	148936268	148936362	149099782	149099905	1	0.284	0.716	9.05e-06
RNF4	4	+	2472713	2472836	2470907	2470985	2498733	2498830	0.215	1	-0.785	0.00165992
NDUFC1	4	-	140218538	140218597	140216885	140217114	140222117	140222387	0	1	-1	7.7e-06
KIAA1009	6	-	84928820	84928932	84925493	84925640	84930774	84930889	0.255	0	0.255	0.00157042
IFNLR1	1	-	24507220	24507344	24495906	24496091	24513680	24513738	0	1	-1	2.26e-05
RAP1A	1	+	112170091	112170185	112162768	112162969	112233955	112234039	0.889	0	0.889	0.000210584
EXO5	1	+	40975404	40975462	40974469	40974580	40980186	40980518	0.557	1	-0.443	0.00302857
FKBP1B	2	+	24277342	24277410	24276973	24277062	24283683	24283796	0	1	-1	5.39e-07
OGG1	3	+	9798450	9798500	9796387	9796569	9823196	9823284	0	1	-1	5.7e-06
RP11-189B4.6	13	-	47035079	47035305	47031974	47032048	47038875	47038954	1	0.284	0.716	0.000409952
IKBKE	1	+	206646538	206646657	206644498	206644588	206647673	206647814	1	0	1	4.75e-06
B3GALNT1	3	-	160822572	160822683	160822106	160822194	160823022	160823091	0.482	0.035	0.447	0.00014513
CLK4	5	-	178046838	178046897	178043882	178045779	178050256	178050417	0.264	0	0.264	7.24e-05
CLK4	5	-	178049393	178049460	178046838	178046897	178050256	178050417	0.103	1	-0.897	0.000182243
RTKN	2	-	74666677	74667104	74659185	74659793	74667479	74667710	0.762	0.312	0.45	0.0014176
RRNAD1	1	+	156703800	156703844	156703168	156703312	156705516	156705592	1	0.635	0.365	9.78e-05
RRNAD1	1	+	156703800	156704285	156703168	156703312	156705516	156705701	1	0.76	0.24	8.42e-05
PEA15	1	+	160176922	160177027	160175210	160175312	160178253	160178455	1	0	1	1.97e-05
NSUN7	4	+	40792618	40792762	40778065	40778276	40796391	40796493	0.938	0.379	0.559	0.00127583
CCDC74A	2	+	132286065	132286200	132285428	132285919	132287219	132287264	1	0	1	1.02e-05
FANCE	6	+	35425692	35425761	35425332	35425377	35426073	35426217	0.578	1	-0.422	6.93e-05
SNRK	3	+	43341245	43341307	43328031	43328167	43344589	43345284	0.699	1	-0.301	0.00112942
MIER1	1	+	67394569	67394646	67391824	67391925	67405710	67405735	1	0.248	0.752	6.74e-05
MIER1	1	+	67394572	67394646	67391824	67391925	67405710	67405735	1	0.25	0.75	8.18e-05
TRIM46	1	+	155151284	155151322	155150967	155151089	155152107	155152410	0.705	1	-0.295	0.00130974
FAM151B	5	+	79806532	79806905	79797610	79797736	79809422	79809588	1	0.039	0.961	2.8e-05
DGKK	X	-	50117969	50118056	50114722	50114833	50119022	50119164	1	0	1	3.19e-05
LOXL3	2	-	74763835	74764055	74763417	74763598	74776495	74776710	0.803	1	-0.197	0.00233893
NFE2L2	2	-	178148327	178148532	178098732	178098999	178175691	178175763	0	1	-1	4.2e-06
FAM47E-STBD1	4	+	77177330	77177676	77172873	77172973	77184856	77184996	0.445	1	-0.555	0.00235147
MEAF6	1	-	37962147	37962205	37961474	37961519	37962307	37962337	1	0.265	0.735	2.31e-05
ACPL2	3	+	140954239	140954396	140953727	140953798	140978964	140979096	0	1	-1	1.76e-05
PLA2G2A	1	-	20304872	20305017	20304507	20304614	20305226	20305372	1	0.112	0.888	3.51e-05
C1orf63	1	-	25644553	25644762	25631286	25631312	25663530	25663892	0	1	-1	1.46e-05
C1orf63	1	-	25644553	25644762	25633386	25633440	25663530	25663892	0.122	1	-0.878	5.74e-05
SRGAP3	3	-	9032195	9032523	9022274	9027616	9034589	9034739	1	0.597	0.403	1.71e-05
IAH1	2	+	9616115	9616168	9613946	9614028	9618350	9618499	0.525	1	-0.475	7.94e-06
ZMYM1	1	+	35558920	35559042	35544986	35545043	35559514	35559684	0.216	1	-0.784	0.00128912
TTN-AS1	2	+	179396040	179396305	179387893	179388363	179400458	179400555	0.683	0	0.683	4.3e-06
TTN-AS1	2	+	179436026	179436176	179406948	179407088	179455865	179456041	1	0	1	3.51e-05
TTN-AS1	2	+	179464320	179464477	179462322	179462408	179465284	179465394	0.493	0	0.493	0.00049455
TTN-AS1	2	+	179501300	179501425	179465284	179465394	179509020	179509228	1	0.179	0.821	7.01e-05
TMEM72-AS1	10	-	45329513	45330767	45326447	45326693	45418528	45418674	1	0	1	2.28e-05
CENPI	X	+	100416516	100416558	100402931	100403150	100417821	100418425	0.734	1	-0.266	0.000107845
EFCAB6	22	-	44204874	44205011	44178059	44178205	44208047	44208070	0	1	-1	2.34e-05
SH2D5	1	-	21057238	21057344	21054450	21054579	21057504	21057668	0	1	-1	5.11e-05
MFSD9	2	-	103348482	103348597	103347483	103347527	103348780	103348851	0	0.559	-0.559	3.42e-06
AGRN	1	+	987372	987396	987107	987195	988840	988873	0	1	-1	2.9e-06
AGRN	1	+	988840	988873	987372	987396	989132	989330	0	1	-1	1.73e-06
FOXRED1	11	+	126141613	126141750	126139086	126139186	126142863	126142974	0.258	1	-0.742	0.000350032
FOXRED1	11	+	126142372	126142577	126139029	126139186	126142863	126142974	0.296	1	-0.704	0.000504401
GNAI2	3	+	50289828	50289970	50273635	50273885	50293623	50293752	0	1	-1	1.82e-05
ZNF227	19	+	44732598	44732725	44717238	44717397	44738854	44739108	0	1	-1	3.41e-05
ZNF227	19	+	44732598	44732786	44717242	44717397	44738854	44738994	0	1	-1	3.61e-05
SEC24B	4	+	110402832	110402937	110394159	110394342	110412482	110412563	1	0.35	0.65	9.2e-08
PHF5A	22	-	41864023	41864151	41863451	41863618	41864605	41864629	0	0.729	-0.729	0.000121104
AMPD2	1	+	110163535	110163888	110162506	110162900	110167924	110168055	0.655	0.09	0.565	7.92e-05
KCNK2	1	+	215345339	215345526	215342541	215342702	215368295	215368400	0.399	1	-0.601	9.14e-06
DOCK7	1	-	63010617	63010710	63009326	63009416	63018402	63018572	1	0.417	0.583	2.34e-09
SLC15A4	12	-	129294487	129294598	129293940	129294018	129299319	129299615	0.876	0.199	0.677	5.19e-08
SLC15A4	12	-	129294487	129294656	129293940	129294018	129299319	129299615	0.924	0.5	0.424	1.3e-05
DEDD	1	-	161100604	161100633	161093927	161094316	161102340	161102457	1	0.218	0.782	1.03e-06
ST7L	1	-	113093222	113093315	113084411	113084712	113098489	113098640	1	0.496	0.504	2.12e-05
DZIP1L	3	-	137813703	137813825	137811193	137811386	137816604	137816689	0.633	1	-0.367	0.000215284
HDAC2	6	-	114283530	114283558	114281069	114281182	114289493	114289694	1	0	1	4.72e-05
SLC6A9	1	-	44476480	44476554	44475636	44475768	44489919	44490034	1	0.595	0.405	0.00129897
TTC18	10	-	75114491	75114593	75113313	75113500	75118471	75118512	1	0	1	7.98e-05
RP11-421L21.3	1	+	101538215	101538386	101491433	101491617	101540950	101541272	0.615	1	-0.385	0.000127933
RP11-421L21.3	1	+	101545944	101546169	101542918	101543064	101552407	101552821	0.347	1	-0.653	5.39e-06
RP11-421L21.3	1	+	101549016	101549130	101542918	101543064	101552407	101552727	0.611	1	-0.389	1.23e-05
THNSL2	2	+	88485069	88485243	88482466	88482592	88485416	88486146	0.764	0	0.764	1.07e-05
EFCAB2	1	+	245165422	245165534	245133283	245133745	245180543	245180628	0.087	0.473	-0.386	0.00348567
EFCAB2	1	+	245165422	245165534	245133283	245133745	245222687	245222760	1	0.097	0.903	0.00215081
EFCAB2	1	+	245180543	245180628	245133628	245133745	245222687	245222760	1	0.404	0.596	4.04e-08
PRPSAP2	17	+	18761096	18761166	18759653	18759742	18769114	18769265	0	1	-1	9.63e-06
GAL3ST1	22	-	30954265	30954375	30953248	30953388	30970452	30970574	0	0.418	-0.418	0.00257978
GAL3ST1	22	-	30961063	30961188	30954265	30954375	30970452	30970574	1	0	1	2.81e-06
PPOX	1	+	161137128	161137276	161136889	161137024	161138202	161138366	0	1	-1	2.39e-05
GOLGA4	3	+	37327504	37327552	37323448	37323763	37330725	37330782	0.625	1	-0.375	0.00231617
ZNF641	12	-	48739127	48739257	48738381	48738495	48741034	48741126	0.516	1	-0.484	0.000331641
DNAJB4	1	+	78470763	78471005	78444915	78444977	78478734	78479039	0.706	1	-0.294	0.000111773
DNAJB4	1	+	78470763	78471005	78444964	78445303	78478734	78479039	1	0.688	0.312	2.76e-05
DLEC1	3	+	38151580	38151772	38150922	38151053	38153167	38153238	0.179	1	-0.821	0.000882845
DLEC1	3	+	38151589	38151772	38150922	38151053	38153167	38153238	0.183	1	-0.817	0.000950479
PARM1	4	+	75959092	75959171	75937634	75938360	75971372	75975323	1	0.246	0.754	0.00172653
PNPLA8	7	-	108161919	108161965	108154879	108156018	108166472	108166568	0.239	0.71	-0.471	0.00277667
GALNT13	2	+	155303079	155303277	155295103	155295238	155306922	155307257	0	1	-1	0.000842528
BAI2	1	-	32208438	32208603	32207653	32207818	32209793	32209958	1	0.322	0.678	1.17e-07
FGFR1	8	-	38316364	38316502	38314873	38315052	38325189	38325230	1	0	1	7.68e-05
FAXC	6	-	99781226	99781423	99739579	99739696	99790773	99790909	0.675	1	-0.325	0.00134619
PPP1R32	11	+	61250126	61250280	61249782	61249900	61252159	61252288	1	0.141	0.859	1.3e-05
PPP1R32	11	+	61253995	61254082	61253270	61253383	61254419	61254533	1	0	1	2.13e-05
SPP1	4	+	88901544	88901586	88901197	88901278	88902626	88902830	0.245	1	-0.755	5.01e-05
DNAL1	14	+	74119872	74119918	74111693	74111745	74121549	74121588	0.433	0	0.433	5e-05
PPP1R12B	1	+	202412214	202412255	202411653	202411700	202418116	202418225	0	1	-1	1.87e-06
PPP1R12B	1	+	202414173	202414356	202412214	202412255	202418116	202418225	1	0	1	2.83e-05
TRIT1	1	-	40318402	40318548	40315790	40315933	40348989	40349163	0.949	0.645	0.304	0.00326424
PSMG3-AS1	7	+	1618922	1619040	1615422	1615524	1622797	1622867	1	0	1	4.76e-06
AC097500.2	2	-	186923483	186923696	186904226	186904282	186946056	186946072	0.673	0	0.673	0.000274809
EPB41	1	+	29386933	29386996	29379615	29379824	29391493	29391670	0.6	1	-0.4	1.57e-10
KCNAB2	1	+	6101890	6101932	6100576	6100705	6132814	6132850	1	0	1	1.55e-06
CLCNKB	1	+	16376112	16376197	16375283	16375740	16376309	16376411	0.389	1	-0.611	0.00199177
PRPF4B	6	+	4061248	4061381	4060646	4060920	4061888	4061934	1	0.694	0.306	4.65e-05
PRPF4B	6	+	4061888	4061934	4060646	4061381	4062446	4062533	1	0.656	0.344	2.77e-06
NEBL	10	-	21107632	21107763	21106526	21106621	21108352	21108409	0.285	1	-0.715	8.37e-05
FAM160A1	4	+	152375852	152375960	152330367	152330617	152403675	152403800	0	1	-1	1.35e-06
SRSF10	1	-	24298062	24298113	24292934	24294213	24298339	24298502	0	0.797	-0.797	8.74e-05
RP11-849H4.2	11	-	71634354	71634521	71629930	71630072	71639410	71639483	0.371	1	-0.629	0.000207812
ARL4A	7	+	12727259	12727353	12726480	12726668	12727790	12728804	0.3	1	-0.7	2.1e-06
ARL4A	7	+	12727259	12727353	12726480	12726668	12727793	12728539	0.17	1	-0.83	0.000168816
PRSS45	3	-	46785456	46785630	46784402	46784572	46786132	46786280	0	1	-1	3.58e-05
PRSS45	3	-	46785460	46785630	46784402	46784572	46786132	46786245	0	1	-1	7.41e-05
PRSS16	6	+	27219528	27219819	27218980	27219043	27220586	27220728	0.101	1	-0.899	5.81e-07
PRSS16	6	+	27220586	27220728	27218820	27218898	27222764	27222910	0.339	1	-0.661	0.00098602
LRP12	8	-	105544134	105544191	105521166	105521302	105601046	105601234	0.503	1	-0.497	2.34e-05
FAM208B	10	+	5759621	5759713	5756097	5756170	5762506	5762574	0.419	1	-0.581	2.01e-05
ANAPC11	17	+	79850979	79851063	79849938	79849982	79852342	79852462	1	0	1	2.57e-07
ANAPC11	17	+	79851427	79851490	79849607	79849709	79852342	79852462	1	0.637	0.363	0
ANAPC11	17	+	79851427	79851490	79849813	79849982	79852342	79852462	1	0.868	0.132	0.00210519
ZNF680	7	-	64004084	64004180	63980261	63982878	64023302	64023400	1	0	1	3.17e-05
EGF	4	+	110890126	110890275	110885556	110885693	110895858	110895963	1	0.714	0.286	0.000496936
EGF	4	+	110929307	110929386	110925656	110925778	110932357	110932647	0.887	0.415	0.472	0.000334236
FIGNL1	7	-	50515665	50515753	50514678	50514995	50515878	50515987	0.557	1	-0.443	4.52e-05
FIGNL1	7	-	50517197	50517421	50515878	50515987	50517998	50518034	1	0.4	0.6	0.00134131
FIGNL1	7	-	50517242	50517421	50515878	50515987	50517998	50518034	1	0.377	0.623	0.00114278
FIGNL1	7	-	50517253	50517421	50515878	50515987	50517998	50518022	1	0.385	0.615	0.00125708
INADL	1	+	62619029	62619153	62613955	62614062	62626579	62627061	0.45	0	0.45	0.000559879
NFATC3	16	+	68248231	68248335	68224670	68225678	68260252	68260837	0.238	0.027	0.211	0.00144705
ZBTB8OS	1	-	33100368	33100393	33099551	33099673	33116029	33116151	1	0.524	0.476	3.75e-05
SOBP	6	+	107908283	107908379	107854662	107854814	107954717	107956673	0.661	1	-0.339	0.00352384
PKIA	8	+	79485045	79485174	79428373	79428703	79510592	79510770	0.783	1	-0.217	0.000354774
ELP2	18	+	33719381	33719576	33718232	33718389	33721099	33721164	0.52	0	0.52	0.00109302
SNHG12	1	-	28906936	28907158	28906423	28906493	28908101	28908365	0.287	1	-0.713	0.0028744
CKMT2-AS1	5	-	80540562	80541228	80533646	80535174	80597105	80597374	1	0.141	0.859	1.76e-05
ZNF346	5	+	176477703	176477937	176471389	176471534	176489058	176489152	1	0.312	0.688	8.13e-07
ZNF346	5	+	176477751	176477937	176471389	176471534	176489058	176489152	1	0.63	0.37	0.000416221
CCDC30	1	+	43000559	43000660	42964488	42964587	43002146	43002272	0	1	-1	3.12e-05
OAZ3	1	+	151740533	151740709	151739638	151739775	151742647	151742733	0.379	1	-0.621	0.00137728
CSAD	12	-	53564960	53565225	53564206	53564286	53565665	53565772	0.512	0.135	0.377	0.000579607
CSAD	12	-	53565056	53565225	53564206	53564286	53565665	53565772	0.513	0.075	0.438	3.7e-05
CSAD	12	-	53565109	53565225	53564206	53564286	53565665	53565772	0.764	0.146	0.618	1.74e-08
TBC1D5	3	-	17603510	17603634	17549965	17550097	17627844	17628049	0	1	-1	5.13e-05
TBC1D5	3	-	17627844	17628049	17550040	17550097	17664139	17664257	1	0	1	5.08e-05
SLC12A4	16	-	67984556	67984963	67984221	67984396	67985042	67985207	0.491	1	-0.509	0.000150866
ZNF497	19	-	58869854	58869951	58865722	58869015	58874042	58874120	1	0	1	5.27e-07
CKAP2L	2	-	113520079	113520146	113514530	113514791	113522138	113522194	1	0	1	8.24e-05
ZMYM6	1	-	35496867	35496938	35496147	35496314	35497231	35497291	0	1	-1	3.46e-05
BROX	1	+	222888486	222888611	222886722	222886758	222889025	222889142	0	1	-1	3.93e-05
TCOF1	5	+	149762627	149762735	149759218	149759295	149763300	149763816	0.068	1	-0.932	9.38e-07
SPNS1	16	+	28993221	28993377	28992775	28992936	28993676	28993866	1	0.829	0.171	0.000180585
ASAP2	2	+	9531190	9531325	9528422	9528675	9533610	9533776	0.193	0.63	-0.437	6.08e-05
YAF2	12	-	42592937	42593037	42555414	42555567	42604349	42604421	1	0	1	7.99e-05
YAF2	12	-	42604349	42604421	42555414	42555567	42629415	42629557	0	1	-1	3.47e-05
CDKL3	5	-	133647982	133648071	133644264	133644418	133657481	133657594	0.135	1	-0.865	2.01e-05
TRIM39	6	+	30295423	30295473	30294733	30294772	30296665	30296818	0.285	0	0.285	0.00115373
ADAT1	16	-	75652483	75652596	75651039	75651170	75654163	75654232	1	0.159	0.841	0.0001131
TRPC1	3	+	142455220	142455375	142442915	142443573	142467099	142467302	0.269	1	-0.731	2.29e-05
ZNF665	19	-	53693438	53693573	53686136	53686196	53696564	53696580	0	1	-1	7.68e-07
FCHSD1	5	-	141021963	141022070	141021268	141021324	141022567	141022655	0.077	1	-0.923	0.00012074
NR2F1-AS1	5	-	92768070	92768166	92746726	92747215	92889466	92889569	1	0.045	0.955	1.47e-10
NR2F1-AS1	5	-	92774408	92774447	92768070	92768166	92889466	92889569	0	1	-1	1.15e-07
NR2F1-AS1	5	-	92880500	92880621	92747152	92747215	92889466	92889569	1	0.096	0.904	4.7e-08
NR2F1-AS1	5	-	92880500	92880621	92774408	92774447	92889466	92889569	1	0.165	0.835	1.3e-06
NME6	3	-	48342016	48342124	48339916	48340013	48342785	48342858	0.537	0	0.537	0.00191409
CCDC24	1	+	44458194	44458311	44457518	44457676	44459511	44459636	1	0	1	3.43e-07
SCMH1	1	-	41506982	41507237	41503033	41503213	41512089	41512270	1	0.069	0.931	1.86e-05
GTDC1	2	-	144885812	144885889	144764900	144765102	144899448	144899622	0.336	0	0.336	5.84e-05
SYTL1	1	+	27676462	27676623	27675966	27676256	27676879	27676976	1	0.43	0.57	3.25e-06
HERC1	15	-	64071781	64072208	64067762	64067848	64126020	64126084	0.408	1	-0.592	0.00147651
ZNF142	2	-	219516423	219516545	219515081	219515249	219520872	219521186	0.171	1	-0.829	8.94e-06
ZNF142	2	-	219516423	219517023	219515223	219515249	219520872	219521126	0.343	1	-0.657	1.78e-05
NEXN	1	+	78383250	78383442	78381739	78381818	78383644	78383723	1	0	1	2.18e-07
STARD9	15	+	42957450	42957528	42954991	42956115	42957983	42958046	1	0	1	5.34e-06
FLNB	3	+	58117653	58117746	58116467	58116635	58118534	58118658	0	0.28	-0.28	6.18e-05
KDM3B	5	+	137717204	137717279	137715272	137715397	137721710	137721879	1	0.75	0.25	0.00173293
MYLK	3	-	123554714	123554782	123550394	123550517	123595405	123595464	0.579	0	0.579	0.00150877
SYT14	1	+	210126399	210126604	210126053	210126101	210186977	210187142	0	1	-1	8.11e-06
SYT14	1	+	210139237	210139358	210126399	210126604	210186977	210187142	1	0.121	0.879	9.2e-06
FAM21B	10	+	47915877	47915964	47913575	47913703	47919941	47920043	0.654	1	-0.346	0.00285386
ZFP2	5	+	178343565	178343711	178339979	178340072	178358237	178358340	1	0.469	0.531	0.000810732
LPHN2	1	+	82452972	82453025	82450942	82451039	82455340	82455393	1	0.269	0.731	0.00012006
CYB561D1	1	+	110037141	110037245	110036701	110036776	110037764	110037802	1	0	1	1.97e-05
C1ORF220	1	+	178514347	178515038	178511949	178512020	178516228	178517579	0.151	1	-0.849	1.84e-05
FAM221A	7	+	23731801	23734532	23731008	23731215	23737810	23737918	0.74	0.107	0.633	1.07e-06
AP006621.5	11	+	778112	778218	777607	777695	783529	783671	1	0.45	0.55	0.000133832
SH3BP1	22	+	38051278	38051322	38049785	38049880	38051932	38052049	1	0.367	0.633	0.00030729
MPP3	17	-	41909444	41909619	41909249	41909311	41910128	41910187	0	1	-1	3.22e-06
DCST2	1	-	154995839	154995933	154995592	154995733	154996307	154996435	1	0	1	8.04e-05
DCST2	1	-	154996947	154997078	154996307	154996435	154998777	154998878	0	1	-1	6.92e-06
LRRC41	1	-	46744853	46744929	46733166	46733349	46745863	46745962	1	0	1	3.4e-05
LRRC37A2	17	+	44597577	44597649	44594727	44594799	44617541	44617613	0.183	1	-0.817	0.000188637
LRP8	1	-	53738275	53738314	53736898	53737018	53741302	53741335	0	1	-1	3.32e-05
CYB5RL	1	-	54651853	54651959	54649833	54649938	54653324	54653412	0.127	1	-0.873	1.75e-05
CYB5RL	1	-	54653324	54653412	54649833	54649938	54661091	54661266	0.654	0	0.654	0.00345996
SLC35A3	1	+	100440526	100440625	100435534	100435718	100459092	100459297	0.311	0.027	0.284	0.00303586
PTTG1IP	21	-	46285485	46285565	46285309	46285362	46292768	46292947	1	0.245	0.755	0.00226454
GALE	1	-	24126349	24126609	24125855	24125926	24126876	24126892	1	0	1	5.83e-07
KLHL24	3	+	183354008	183354099	183353410	183353581	183361267	183361330	0.361	1	-0.639	2.03e-05
KLHL24	3	+	183354008	183354099	183353410	183353581	183368083	183368363	0.383	1	-0.617	0.000318717
RP11-14N7.2	1	+	148933290	148933368	148932785	148932920	148951244	148951595	1	0.086	0.914	1.02e-05
SH3BP4	2	+	235943598	235943764	235903946	235904020	235961205	235961394	1	0	1	1.39e-06
VPS13B	8	+	100519364	100519431	100515063	100515178	100519997	100520139	0.408	1	-0.592	0.00256685
CGREF1	2	-	27325227	27325298	27324964	27325089	27325393	27325459	1	0	1	7.88e-06
FAM198A	3	+	43073758	43075045	43020758	43021137	43095012	43095135	0.622	1	-0.378	0.000290032
KHDRBS1	1	+	32498788	32498935	32495898	32496023	32508127	32508225	0	1	-1	2.95e-06
C11orf80	11	+	66515849	66515988	66512206	66512390	66523823	66523976	0.58	1	-0.42	0.000246952
ZNF345	19	+	37345351	37345496	37342731	37342806	37383719	37383932	0	1	-1	2.96e-06
EFCAB1	8	-	49643906	49644062	49643098	49643203	49647652	49647791	1	0	1	1.77e-05
FAM189A2	9	+	72003073	72003366	72000710	72000863	72006516	72006629	1	0.325	0.675	1.14e-05
NKTR	3	+	42661507	42661535	42661155	42661200	42662920	42663008	1	0	1	1.14e-09
NKTR	3	+	42662920	42663008	42661507	42661535	42672662	42672808	1	0	1	2.13e-05
WDR17	4	+	177067145	177067310	177063133	177063220	177069283	177069486	1	0	1	1.98e-06
OPA1	3	+	193335572	193335626	193333462	193333559	193336657	193336725	0	1	-1	8.33e-05
ZNF19	16	-	71528856	71528921	71518491	71518651	71580179	71580238	1	0	1	3.02e-05
TSSC2	11	+	3414315	3414389	3406128	3406198	3416942	3417118	0	1	-1	8.19e-05
DOPEY2	21	+	37586378	37586488	37584271	37584395	37586739	37586854	1	0	1	6.27e-05
SNTG2	2	+	1133307	1133351	1079203	1079341	1133453	1133495	1	0.162	0.838	4.6e-05
MPV17	2	-	27539944	27540101	27535860	27535941	27545314	27545389	0.63	0	0.63	2.77e-05
LRRC8D	1	+	90395366	90395437	90309196	90309341	90398625	90398719	0	0.404	-0.404	5.3e-07
OSBPL3	7	-	24888687	24888795	24881897	24882032	24892122	24892253	1	0.127	0.873	2.33e-05
TIE1	1	+	43770521	43770836	43766663	43766800	43770903	43771014	1	0	1	4.82e-05
MAP4K4	2	+	102480282	102480513	102477286	102477448	102481391	102481465	0.433	1	-0.567	5.25e-05
FHAD1	1	+	15650947	15651055	15644319	15644424	15653554	15653638	1	0	1	3.32e-05
COL5A3	19	-	10076989	10077102	10073494	10073563	10077211	10077422	0.159	1	-0.841	0.000143129
CD72	9	-	35618010	35618118	35616562	35617244	35646399	35646807	1	0	1	3.81e-05
TIMM23B	10	+	51372578	51372702	51371394	51371646	51374369	51374428	0.8	0	0.8	3.87e-05
ODF3B	22	-	50969998	50970131	50969619	50969724	50970397	50970613	1	0	1	2.31e-05
NR2C1	12	-	95422162	95422300	95414004	95416179	95434251	95434373	1	0.257	0.743	0.000310886
CAMLG	5	+	134076752	134077213	134074190	134074482	134086448	134087847	1	0.787	0.213	2.67e-05
CAMLG	5	+	134079676	134079742	134074272	134074482	134086448	134087067	1	0.732	0.268	4.79e-05
EVI5	1	-	93128275	93128422	93101758	93101893	93128976	93129009	1	0.335	0.665	0.000139381
THAP6	4	+	76446945	76447071	76441981	76442189	76465068	76465169	0.619	1	-0.381	1.57e-05
GPR161	1	-	168103113	168103159	168083693	168083787	168104143	168104275	1	0	1	1.72e-05
KANSL2	12	-	49072818	49072933	49065581	49065745	49073437	49073616	0.81	1	-0.19	0.000260857
KANSL2	12	-	49072818	49073021	49065581	49065745	49073437	49073616	0.629	1	-0.371	5.76e-06
CCDC148	2	-	159201726	159201830	159197109	159197192	159214960	159215082	0.227	1	-0.773	5.09e-05
NFRKB	11	-	129763191	129763280	129762609	129762765	129764253	129764333	0	1	-1	2.2e-05
ZNF684	1	+	40998814	40998853	40997232	40997459	41006257	41006384	1	0	1	5.68e-07
RAD51D	17	-	33434384	33434466	33433146	33433500	33446129	33446191	1	0.075	0.925	5.28e-05
RAD51D	17	-	33443877	33444056	33433459	33433500	33446129	33446191	1	0	1	1.42e-05
RAD51D	17	-	33445519	33445638	33433459	33433500	33446129	33446176	1	0.065	0.935	5.02e-07
CEP89	19	-	33427918	33428026	33424356	33424575	33428536	33428579	0.239	0	0.239	0.000191941
SETD5-AS1	3	-	9437189	9437263	9432995	9433510	9439107	9439123	0.105	0.667	-0.562	0.000342647
CENPC	4	-	68376390	68376743	68374531	68374823	68378119	68378287	0.289	0.069	0.22	0.00173055
ADAM12	10	-	127708263	127708394	127700949	127705908	127724714	127724894	0.262	1	-0.738	0.000385219
FAM160B2	8	+	21947271	21947365	21946694	21946809	21951950	21952029	0	0.71	-0.71	0.000273679
SDCCAG3	9	-	139304541	139304691	139303450	139303519	139304779	139304979	0.356	1	-0.644	0.000123905
ZNF852	3	-	44544456	44544548	44544033	44544160	44552044	44552128	1	0.224	0.776	1.05e-06
FAM211B	22	-	24984646	24985233	24984181	24984297	24985788	24985917	1	0.624	0.376	4.85e-05
TRDMT1	10	-	17204164	17204236	17202303	17202373	17216549	17216659	1	0.403	0.597	0.00248369
PLCB4	20	+	9385959	9385995	9382136	9382237	9388563	9388705	0	1	-1	1.33e-06
LRRC6	8	-	133644985	133645209	133637517	133637700	133650180	133650353	0.423	1	-0.577	1.15e-05
AGBL3	7	+	134674000	134674061	134672625	134672747	134701802	134701958	0.46	1	-0.54	0.000200967
GAS8	16	+	90102040	90102095	90099125	90099332	90102788	90102994	0.369	1	-0.631	6.4e-05
BTD	3	+	15643643	15643817	15643277	15643401	15674097	15674373	1	0	1	5.13e-05
C2orf43	2	-	20939730	20939965	20901329	20901412	20974569	20974739	0.767	1	-0.233	3.91e-05
C2orf43	2	-	21001051	21001225	20990014	20990158	21022796	21022849	1	0.726	0.274	0.000720529
C3orf18	3	-	50603436	50603525	50602896	50603292	50604893	50605056	0	0.676	-0.676	8.24e-05
LCA5	6	-	80234880	80234986	80228421	80228802	80246881	80247125	0	1	-1	6.61e-05
GRHL1	2	+	10102583	10102660	10098914	10101565	10104014	10104171	1	0.331	0.669	0.000189809
TARBP1	1	-	234599582	234599680	234596006	234596142	234601401	234601454	0.792	1	-0.208	0.00177621
SULF1	8	+	70407999	70408161	70378858	70379185	70414108	70414203	0.204	0.005	0.199	5.76e-08
LINC00630	X	+	102025279	102025348	102024088	102024269	102071919	102072010	0	1	-1	2.27e-05
RIMS2	8	+	104940069	104940117	104933899	104934012	104943490	104943621	0.07	1	-0.93	5.86e-05
RIMS2	8	+	105106705	105106957	105105698	105105871	105160834	105161076	1	0	1	9.62e-07
DYSF	2	+	71847676	71847739	71840463	71840540	71871094	71871163	0	1	-1	3.61e-05
TMEM241	18	-	20951385	20951434	20936557	20936627	20953675	20953727	0.273	1	-0.727	5.28e-05
TMEM241	18	-	20951385	20951434	20950179	20950225	20953675	20953727	0.84	0	0.84	3.23e-05
USP53	4	+	120160372	120161058	120138704	120138828	120166491	120166584	0.234	1	-0.766	1.67e-05
OPTN	10	+	13150961	13151015	13150137	13150289	13151111	13151288	1	0	1	1.64e-05
TBXAS1	7	+	139482464	139482528	139478046	139478270	139487136	139487225	1	0	1	1.28e-05
METTL6	3	-	15455527	15455669	15425408	15425694	15457004	15457090	0.782	0	0.782	0.000176094
METTL6	3	-	15456236	15456421	15455527	15455669	15457004	15457090	0.113	1	-0.887	2.31e-05
SEC22C	3	-	42605256	42605372	42605014	42605178	42610356	42610565	0.243	0.02	0.223	0.0012024
BBS9	7	+	33392470	33392485	33388679	33388782	33397466	33397607	0.405	1	-0.595	0.000663804
SLC39A1	1	-	153936072	153936179	153935004	153935223	153939861	153940188	0	1	-1	2.37e-05
PARPBP	12	+	102576326	102576405	102559506	102559661	102589728	102591139	1	0.567	0.433	0.000222782
AC097724.3	2	-	28954531	28954603	28945305	28945872	28954776	28954849	1	0	1	3.06e-06
PDP1	8	+	94930138	94930173	94929161	94929307	94934243	94934517	0	0.276	-0.276	0.00125523
MFF	2	+	228193393	228195562	228189980	228190143	228197134	228197304	1	0.679	0.321	1.49e-05
MFF	2	+	228211941	228212100	228207460	228207535	228217229	228217289	1	0.615	0.385	3.86e-06
TSPAN14	10	+	82228302	82228443	82214108	82214127	82264483	82264534	0.636	1	-0.364	0.00211741
HPS1	10	-	100190887	100191048	100190327	100190427	100193696	100193848	0.554	1	-0.446	8.06e-06
ZKSCAN5	7	+	99117449	99117532	99110075	99110214	99123435	99124041	1	0.325	0.675	3.07e-06
C1orf228	1	+	45163734	45163901	45162773	45162842	45166594	45166781	0.32	1	-0.68	0.000114193
FBXW11	5	-	171341346	171341409	171337575	171337801	171423893	171423991	0.584	1	-0.416	0.000306202
FBXW11	5	-	171423893	171424055	171337575	171337801	171433461	171433653	0.364	0	0.364	2.56e-07
FBXW11	5	-	171423893	171424055	171384600	171384702	171433461	171433653	1	0	1	1.35e-07
ATG12	5	-	115176193	115176309	115173324	115173461	115176514	115176631	0	1	-1	8.95e-07
ATL2	2	-	38523827	38523842	38522295	38523732	38525285	38525717	1	0	1	1.11e-05
ZBBX	3	-	167033537	167033617	167031761	167031904	167034792	167034893	0	1	-1	1.24e-05
CEP72	5	+	666055	666214	665294	665440	666978	667283	1	0	1	1.7e-05
SEMA6C	1	-	151110461	151110581	151110186	151110275	151110791	151110882	1	0.753	0.247	0.000356936
TMEM178A	2	+	39934188	39934326	39931220	39931334	39944149	39944233	0.704	0.974	-0.27	0.000363014
ZNF2	2	+	95841932	95842004	95831182	95831605	95843227	95843354	0.252	1	-0.748	0.00260559
SMPDL3A	6	+	123116821	123117035	123110314	123110603	123117968	123118113	1	0.291	0.709	6.15e-05
HIVEP1	6	+	12020480	12020651	12015758	12015901	12089416	12089470	0	1	-1	0.00020371
RPS6KA6	X	-	83442371	83442467	83441770	83441882	83442826	83442906	1	0	1	2e-05
RILPL2	12	-	123915054	123915206	123907590	123907704	123920628	123921264	1	0.779	0.221	0.00349865
ZCWPW1	7	-	100000138	100000199	99998477	99998959	100001316	100001408	0	0.739	-0.739	0.000314319
R3HDM1	2	+	136374237	136374327	136362425	136362586	136379063	136379178	0.263	0	0.263	0.000136673
RABGAP1L	1	+	174957777	174957975	174951970	174952042	174958985	174959478	1	0.392	0.608	0.000224782
MRPL55	1	-	228296655	228296722	228296137	228296175	228296849	228297000	1	0.591	0.409	3.35e-05
MORC4	X	-	106242906	106242979	106236459	106236592	106243097	106243308	0	1	-1	5.01e-05
RWDD3	1	+	95705332	95705465	95699758	95699871	95709766	95709967	0.047	0.281	-0.234	0.00275377
DAP3	1	+	155695172	155695202	155679563	155679615	155697398	155697529	1	0	1	4.74e-05
DGKI	7	-	137148234	137148357	137128822	137128848	137150653	137150781	0.831	0	0.831	2.37e-05
DGKI	7	-	137230645	137230708	137206611	137206712	137237114	137237314	1	0	1	8.27e-05
HBP1	7	+	106814892	106815190	106810217	106810575	106820323	106820507	0.437	1	-0.563	4.4e-05
DPP4	2	-	162903211	162903315	162902041	162902122	162903424	162903516	1	0	1	2.14e-05
TOR3A	1	+	179054762	179055028	179051853	179052188	179057045	179057218	0.915	0.648	0.267	0.00363838
MXD1	2	+	70148867	70148897	70143252	70143352	70162482	70162597	0.357	1	-0.643	0.0017921
2025-09-04	17	-	56608840	56608912	56603580	56603674	56609321	56609427	0	1	-1	3.32e-06
KIAA1191	5	-	175784178	175784276	175782573	175782752	175788604	175788767	0	1	-1	3.8e-05
WBP1	2	+	74686564	74686689	74685958	74686046	74686769	74686872	0.072	0.853	-0.781	2.68e-06
KALRN	3	+	124356054	124356150	124352695	124352800	124369654	124369785	0	0.798	-0.798	1.2e-06
TMCC1	3	-	129576092	129576248	129551616	129551669	129585852	129585941	0	1	-1	1.19e-05
TMCC1	3	-	129576092	129576248	129551616	129551669	129599151	129599402	0	0.35	-0.35	3.34e-05
TMCC1	3	-	129576092	129576248	129567185	129567255	129599151	129599402	0	0.723	-0.723	0.000205826
SNHG14	15	+	25247871	25248035	25245391	25245521	25264173	25264295	1	0.34	0.66	8.11e-06
ZNF714	19	+	21266783	21266875	21264979	21265154	21280990	21281117	1	0.271	0.729	7.62e-06
RPS6KL1	14	-	75375803	75375893	75375552	75375635	75377950	75377979	0.238	1	-0.762	0.00179239
ITPRIPL1	2	+	96991484	96991587	96991145	96991303	96992379	96994064	0.876	0	0.876	1.66e-06
PILRB	7	+	99950832	99950893	99950186	99950746	99952765	99952863	1	0.67	0.33	0.000562406
STAG3L5P-PVRIG2P-PILRB	7	+	99950995	99951106	99950832	99950893	99952765	99952863	1	0.612	0.388	3.67e-05
PILRB	7	+	99950995	99951635	99950832	99950893	99952765	99952863	1	0.726	0.274	0.000476512
PTPRG	3	+	62216898	62216985	62204524	62204657	62229480	62229572	0.254	0.025	0.229	0.000833326
EP400	12	+	132466033	132466141	132464238	132464338	132466637	132467023	0.617	0	0.617	0.000105734
LIPT1	2	+	99771944	99772007	99771417	99771514	99772763	99772889	0.081	1	-0.919	5.15e-05
LIPT1	2	+	99772763	99772889	99771417	99771514	99778419	99778738	0.46	1	-0.54	6.89e-06
ARHGEF10	8	+	1828213	1828330	1824736	1824900	1830800	1830915	0.234	0	0.234	0.00047026
WDR52	3	-	113052252	113052430	113049014	113049515	113060590	113060765	0.432	0	0.432	0.00350629
WDR52	3	-	113063362	113063559	113060590	113060765	113077591	113077722	1	0	1	7.19e-05
WDR52	3	-	113092257	113092403	113084885	113085156	113098152	113098398	0.265	1	-0.735	5.68e-06
ACOT11	1	+	55058218	55058279	55050327	55050535	55059613	55059712	0.587	0	0.587	0.00133231
AAMDC	11	+	77552064	77552106	77532174	77532287	77553524	77553674	0.72	0.36	0.36	0.00138367
AAMDC	11	+	77552064	77552106	77532232	77532283	77553524	77553674	1	0.555	0.445	0.000805784
MAP4	3	-	47908735	47908828	47898920	47899002	47912302	47912595	0.542	0.823	-0.281	0.00344045
MAP4	3	-	47910703	47910817	47898920	47899002	47912302	47912595	0.468	0.863	-0.395	6.23e-06
WASH2P	2	+	114346126	114346280	114341663	114341713	114352639	114352738	0	1	-1	5.14e-05
WASH2P	2	+	114353644	114353780	114353269	114353406	114353957	114354159	1	0.528	0.472	2.34e-05
RABL2A	2	+	114398470	114398582	114392627	114392707	114398929	114399027	1	0.416	0.584	0.000401628
ANKRD36B	2	-	98192841	98192909	98177294	98177323	98195368	98195506	1	0	1	2.11e-05
ITGB5	3	-	124536467	124536557	124515234	124515664	124540159	124540305	1	0.2	0.8	2.96e-05
DNAH14	1	+	225347030	225347187	225341451	225341528	225355640	225355730	0	1	-1	1.69e-05
DNAH14	1	+	225445661	225445820	225440002	225440119	225446822	225446955	1	0	1	5.72e-06
DNAH14	1	+	225459607	225459775	225458436	225458568	225460656	225460827	1	0.19	0.81	0.000961873
DNAH14	1	+	225576080	225576193	225569084	225569281	225577435	225577575	0	1	-1	8.24e-06
ZFP90	16	+	68573660	68573728	68567600	68567758	68591900	68592004	0.638	1	-0.362	0.000287508
MAK	6	-	10770343	10770463	10762955	10764839	10775560	10775692	0	0.504	-0.504	0.000312119
BIN1	2	-	127811480	127811588	127810997	127811021	127815048	127815177	0	1	-1	2.17e-05
IRAK4	12	+	44165022	44165168	44161905	44162075	44165982	44166165	0	1	-1	9.37e-07
SMPD4	2	-	130918758	130918845	130917085	130917207	130921946	130922018	1	0	1	8.06e-06
XRRA1	11	-	74620933	74621057	74617884	74618318	74632258	74632344	1	0	1	1.89e-05
XRRA1	11	-	74651829	74651927	74647928	74648113	74656062	74656130	0.644	0	0.644	0.00331451
LARP4	12	+	50796457	50796596	50794671	50794811	50806187	50806236	1	0	1	3.47e-05
SVIL	10	-	29815889	29815985	29813400	29813644	29818633	29818773	0.341	0	0.341	3.53e-05
PLEKHM1	17	-	43553253	43553439	43552962	43553092	43555265	43555513	0.372	0	0.372	0.000394288
CDC27	17	-	45234278	45234349	45232063	45232152	45234595	45234750	1	0.64	0.36	8.67e-05
GALK2	15	+	49453936	49454058	49447955	49448213	49493358	49493447	1	0.155	0.845	8.43e-06
GALK2	15	+	49453960	49454058	49447852	49448213	49493358	49493447	1	0	1	9.31e-08
USP32P3	17	+	20323691	20323918	20319804	20320004	20327904	20327955	1	0	1	5.04e-05
RP11-554D14.6	12	-	108239177	108239364	108233067	108233143	108239739	108239881	1	0	1	5.11e-05
RNF38	9	-	36390463	36390613	36375930	36376124	36401094	36401193	0.764	0	0.764	1.6e-05
RNF38	9	-	36390463	36390613	36375930	36376124	36424609	36424680	0.227	0	0.227	0.000420303
AC005154.6	7	-	30618621	30618744	30617519	30617707	30618846	30618930	0.504	1	-0.496	1.63e-05
CDKL1	14	-	50798979	50799150	50796309	50796899	50801282	50801339	0.259	1	-0.741	5.31e-05
RAD23A	19	+	13059327	13059366	13058990	13059172	13059499	13059627	1	0.742	0.258	0.00136053
RFX2	19	-	6004211	6004309	6002731	6002881	6007022	6007177	1	0	1	3.62e-05
METTL8	2	-	172271112	172271236	172216931	172217023	172291183	172291290	0	1	-1	7.8e-05
RRAGD	6	-	90088942	90089057	90074354	90077926	90121564	90121789	1	0	1	5.13e-05
RP11-464F9.1	10	-	75477772	75477923	75472955	75473090	75478917	75479057	1	0.472	0.528	0.000167251
TANK	2	+	162017459	162017615	162016967	162016995	162017795	162018177	1	0	1	7.53e-05
SPOPL	2	+	139312008	139312105	139310123	139310251	139316591	139316769	1	0	1	4.06e-05
CSPP1	8	+	68004037	68004118	67998241	67998345	68005777	68005855	0	0.519	-0.519	1.58e-05
ANKAR	2	+	190559706	190559887	190554252	190554690	190560875	190561095	0.184	1	-0.816	0.000929512
ANKAR	2	+	190575774	190575879	190571663	190571872	190584297	190584539	1	0	1	3.08e-05
ANKAR	2	+	190593385	190593547	190592992	190593146	190602408	190602567	0	1	-1	2.85e-06
MOB4	2	+	198388347	198388410	198380555	198380870	198404834	198404877	1	0.413	0.587	0.000525142
NDUFA6-AS1	22	+	42531686	42531752	42528376	42528609	42532207	42532291	1	0	1	3.52e-05
CATSPER2	15	-	43931840	43931996	43931101	43931226	43932521	43932694	1	0	1	1.77e-05
ICA1L	2	-	203734258	203734328	203693570	203693739	203735252	203735379	1	0	1	1.26e-07
ICA1L	2	-	203735252	203735379	203693570	203693739	203736341	203736365	0	1	-1	1.7e-06
CARF	2	+	203777756	203777825	203776995	203777047	203782599	203782766	0	1	-1	3.42e-05
CARF	2	+	203777756	203777837	203777005	203777047	203782599	203782766	0.327	1	-0.673	0.00018154
RP11-480I12.5	1	-	202824679	202825284	202822118	202822408	202826774	202826923	0.42	1	-0.58	0.00148174
GPX8	5	+	54456157	54456224	54455994	54456071	54459882	54460007	1	0	1	4.99e-05
MDH1B	2	-	207619732	207620229	207613743	207613907	207621621	207621764	1	0.316	0.684	6.77e-06
CPS1	2	+	211384274	211384508	211342405	211342490	211421442	211421583	0.539	1	-0.461	9.18e-05
C1orf61	1	-	156384445	156384545	156374047	156374393	156389962	156390128	0	0.428	-0.428	0.000362859
C1orf61	1	-	156384445	156384545	156374047	156374393	156391346	156391544	0	0.631	-0.631	0.00224565
SETD2	3	-	47168137	47168153	47161671	47166038	47205343	47205457	0	1	-1	6.24e-06
RAD1	5	-	34913574	34913683	34911658	34911917	34914799	34915066	0.582	0.849	-0.267	0.00209555
ZNF786	7	-	148777682	148777809	148771477	148771630	148787714	148787797	0.36	0.778	-0.418	0.00251363
BCS1L	2	+	219524759	219524889	219524436	219524466	219525661	219526030	1	0.026	0.974	0.000131541
BCS1L	2	+	219524759	219524941	219524431	219524466	219525661	219526030	1	0.022	0.978	1.87e-07
BCS1L	2	+	219524759	219524968	219524457	219524466	219525661	219526030	1	0.314	0.686	2.56e-05
BCS1L	2	+	219525029	219525205	219524439	219524466	219525661	219526030	1	0.138	0.862	0.00153732
ABCB6	2	-	220082391	220082529	220081085	220081187	220082846	220082912	1	0.464	0.536	0.00378412
PTPRN	2	-	220162606	220162825	220161954	220162155	220163768	220163833	1	0	1	1.42e-05
ZNF419	19	+	58001498	58001553	57999085	57999351	58002835	58002965	0.422	1	-0.578	0.000628042
ATG10	5	+	81548380	81548478	81474308	81474406	81571963	81572116	1	0.621	0.379	0.000165199
PRSS35	6	+	84231253	84231358	84222193	84222413	84233140	84235419	1	0	1	1.85e-06
FAM13B	5	-	137281916	137282000	137281590	137281686	137284643	137284873	0.723	0.965	-0.242	0.00390882
MAP3K6	1	-	27691151	27691175	27690694	27690885	27691263	27691403	1	0	1	1.08e-05
MMP17	12	+	132329080	132329178	132328541	132328626	132329662	132329745	0.345	0	0.345	0.000973756
PAN3	13	+	28771321	28771483	28752001	28752072	28794367	28794515	0.705	1	-0.295	0.00042802
NDUFA3	19	+	54609659	54609753	54609240	54609318	54610070	54610268	0	0.551	-0.551	0.00224908
CEACAM19	19	+	45176983	45177117	45175749	45176236	45179542	45179693	0.648	0	0.648	2.08e-05
CEACAM19	19	+	45182124	45182208	45179542	45179693	45183559	45183606	1	0	1	2.15e-05
AGAP1	2	+	236839408	236839567	236817381	236817550	236877105	236877267	0.603	0.139	0.464	0.000832819
LRRFIP1	2	+	238659842	238659914	238657841	238657967	238661951	238662122	0.565	0	0.565	1.82e-09
ASB1	2	+	239342194	239342336	239335464	239335760	239352982	239353368	1	0.642	0.358	0.00071928
ASB1	2	+	239344351	239344654	239335669	239335760	239352982	239353016	1	0.637	0.363	0.000511648
ASB1	2	+	239344351	239344654	239341954	239342336	239352982	239353016	0.968	0.588	0.38	8.5e-05
CTA-293F17.1	7	-	20369312	20369405	20368989	20369136	20371272	20371370	0.11	1	-0.89	1.26e-05
NEU4	2	+	242756088	242756344	242755675	242755882	242757376	242757485	0.356	1	-0.644	0.000131113
CNTN4	3	+	3030028	3030156	2967312	2967463	3067785	3067961	0.463	1	-0.537	0.000158776
LINC01155	X	+	53128653	53128790	53123329	53123466	53171029	53171889	0	1	-1	1.59e-05
PTPN23	3	+	47446141	47446269	47437632	47437707	47446494	47446571	0.931	0.252	0.679	6.41e-06
SEC13	3	-	10360822	10360856	10359733	10359778	10362192	10362744	1	0	1	2.37e-10
ATG7	3	+	11322679	11322788	11314033	11314116	11340159	11340329	0	1	-1	4.11e-07
ATG7	3	+	11323878	11324124	11322679	11322788	11340159	11340329	1	0	1	2.61e-06
SMAD5	5	+	135483520	135483595	135468533	135468651	135489280	135489452	0.423	0.095	0.328	0.00369446
N4BP2	4	+	40101655	40101746	40098846	40099189	40103694	40104838	0	1	-1	4.04e-09
SCN5A	3	-	38620824	38620983	38618151	38618272	38622421	38622862	0.571	0	0.571	0.000227207
SCN5A	3	-	38620824	38620986	38618151	38618272	38622421	38622862	0.642	0	0.642	0.000319687
TTC21A	3	+	39172482	39172586	39171569	39171642	39174542	39174731	1	0.227	0.773	0.00189256
PFKFB4	3	-	48576686	48576743	48575930	48576052	48577129	48577204	0.925	0.68	0.245	0.00374718
PFKFB4	3	-	48585964	48586092	48577129	48577204	48587296	48587328	0.097	1	-0.903	0.000553787
PFKFB4	3	-	48593518	48593666	48587550	48587667	48594113	48594323	0	0.195	-0.195	0.000877459
FAM200B	4	+	15686472	15686582	15683418	15683591	15687858	15688019	0	0.446	-0.446	0.000158043
POLR2J2	7	-	102307536	102307711	102306523	102306610	102309361	102309451	0	1	-1	3.9e-05
CLPB	11	-	72114009	72114096	72091324	72091428	72141355	72141407	0.321	1	-0.679	0.000154347
ZNF35	3	+	44694048	44694193	44692432	44692751	44700192	44700257	0.722	1	-0.278	0.000671553
TPT1-AS1	13	+	45918888	45919044	45918439	45918581	45926031	45926149	0	1	-1	7.53e-05
TPT1-AS1	13	+	45926031	45926149	45918439	45918581	45951195	45951350	0.157	1	-0.843	0.000135332
NEIL1	15	+	75640761	75640987	75639959	75640340	75641224	75641680	1	0.241	0.759	2.39e-05
RP11-112J3.16	9	+	35786643	35786772	35772307	35772373	35790152	35790429	1	0.588	0.412	0.000291561
B9D1	17	-	19267748	19267914	19263633	19263701	19281171	19281218	0.136	1	-0.864	7.4e-05
B9D1	17	-	19275427	19275537	19274548	19274946	19281171	19281203	0	1	-1	1.95e-05
KIAA1109	4	+	123197126	123197177	123195497	123195591	123200929	123201136	0.804	0.085	0.719	9.21e-05
ARIH2	3	+	48986498	48986529	48982568	48982614	48999044	48999071	0.121	1	-0.879	1.6e-05
SUPT5H	19	+	39948933	39948945	39948314	39948380	39949457	39949527	0.953	0	0.953	0.000122337
QRICH1	3	-	49129829	49129889	49114141	49114471	49131569	49131663	1	0.067	0.933	5.94e-06
DAG1	3	+	49524686	49524848	49507748	49507866	49526058	49526178	1	0	1	1.2e-05
DAG1	3	+	49526058	49526178	49507709	49507866	49547851	49548013	0.022	1	-0.978	0.000445947
DAG1	3	+	49530255	49530406	49507564	49507866	49547851	49547949	0.039	1	-0.961	1.55e-05
DAG1	3	+	49530259	49530406	49507721	49507866	49547851	49547923	0.027	1	-0.973	9.05e-06
RP11-344E13.3	17	+	20852415	20852754	20771862	20771998	20859506	20859666	0.522	1	-0.478	1.29e-05
RP11-344E13.3	17	+	20859278	20859666	20852415	20852754	20859946	20860022	0.571	1	-0.429	0.000549216
RP11-344E13.3	17	+	20859506	20859666	20852415	20852754	20859946	20860022	0.325	1	-0.675	1.69e-05
RPGRIP1	14	+	21811194	21811387	21802763	21802864	21813271	21813356	0	1	-1	2.58e-05
KIF25	6	+	168443240	168443396	168442648	168442831	168445506	168445743	0	1	-1	1.1e-05
HEATR2	7	+	819589	819781	814642	814799	825153	825668	1	0.843	0.157	0.000346767
AKR1E2	10	+	4883976	4884032	4881975	4882018	4884612	4884696	0	1	-1	3.64e-05
AKR1E2	10	+	4883976	4884049	4881920	4882018	4884612	4884696	0	1	-1	2.09e-05
LRRC9	14	+	60397635	60397776	60394985	60395204	60398336	60398400	0	1	-1	7.65e-05
LRRC9	14	+	60427631	60427763	60426535	60426732	60433306	60433483	0.285	1	-0.715	8.66e-05
ZCCHC2	18	+	60212034	60212106	60209730	60209807	60217580	60217693	0.669	0	0.669	0.00262057
FTSJ2	7	-	2278468	2278572	2274009	2275199	2279052	2279342	0.024	0.252	-0.228	0.000420204
TTLL3	3	+	9860505	9860604	9859328	9859443	9862229	9862425	1	0.231	0.769	5.66e-05
AC006014.7	7	-	75113474	75113533	75104327	75104454	75115140	75115385	0.575	1	-0.425	0.000266148
AC004540.5	7	+	26451804	26451859	26443015	26443137	26533414	26533883	0.767	0	0.767	5.14e-05
DPY19L1P1	7	-	32630490	32630616	32625588	32625748	32632795	32632918	0.479	1	-0.521	0.000507
DPY19L2P1	7	-	35187402	35187494	35184602	35184702	35189699	35189886	0	1	-1	3.79e-05
DPY19L2P1	7	-	35204451	35204571	35201612	35201706	35218629	35218767	0	1	-1	3.83e-05
KIF9	3	-	47322441	47322685	47318771	47318869	47323629	47323688	0	1	-1	4.98e-05
EML2	19	-	46122079	46122201	46120022	46120111	46122317	46122449	1	0	1	3.67e-05
AMPH	7	-	38469441	38469465	38468655	38469177	38471788	38471812	0	1	-1	1.29e-06
VPS41	7	-	38767940	38768034	38766508	38766588	38768141	38768186	0.012	0.166	-0.154	0.000497779
CCDC15	11	+	124861356	124861479	124857022	124858030	124862475	124862583	0.099	0.704	-0.605	0.00170069
CCM2	7	+	45077851	45078025	45039783	45039962	45103516	45103600	0.825	1	-0.175	0.00102461
ROBO3	11	+	124747056	124747080	124746381	124746828	124747162	124747205	0	1	-1	4.06e-05
ROBO3	11	+	124747056	124747080	124746381	124746828	124747414	124747554	0	1	-1	8.48e-05
ROBO3	11	+	124747414	124747554	124746593	124746828	124748479	124748692	1	0	1	2.74e-05
PSPH	7	-	56101653	56101799	56099621	56099670	56118830	56119139	1	0	1	3.85e-05
PSPH	7	-	56110840	56110954	56101653	56101796	56118830	56119297	1	0.254	0.746	2.9e-05
PSPH	7	-	56110840	56110954	56101653	56101799	56119006	56119085	0	1	-1	7.88e-05
PSPH	7	-	56110840	56110954	56101653	56101847	56119006	56119085	0	1	-1	3.83e-05
SUMF2	7	+	56141806	56141911	56140689	56140804	56142278	56142429	0.61	1	-0.39	1.26e-05
ZNF587B	19	+	58331861	58331917	58331108	58331313	58350390	58350517	0.879	0	0.879	3.32e-07
CTD-2583A14.10	19	+	58350390	58350517	58331086	58331313	58367471	58367601	0.153	1	-0.847	7.68e-05
CTD-2583A14.10	19	+	58350390	58350517	58331861	58331917	58367471	58367601	0	1	-1	7.04e-06
HFM1	1	-	91843581	91843740	91841083	91841284	91843959	91844037	1	0.057	0.943	4.76e-07
DCLRE1C	10	-	14968841	14968896	14964979	14965068	14970014	14970081	1	0	1	1.76e-05
GRK4	4	+	3030927	3031136	3029637	3029728	3042298	3042474	0.172	1	-0.828	0.000449917
GRK4	4	+	3039100	3039238	3030927	3031136	3042298	3042454	1	0.342	0.658	0.00101675
RSPO4	20	-	944577	944763	939094	941109	947816	947957	0.583	0.082	0.501	0.000370835
ZNF138	7	+	64275949	64276031	64275295	64275422	64291828	64293705	0.392	1	-0.608	0.00147434
ZNF138	7	+	64291317	64291454	64275953	64276031	64291828	64292181	1	0.167	0.833	2.54e-05
CCT6P1	7	+	65219513	65219648	65217150	65217297	65220766	65220939	1	0.466	0.534	0.00382067
GS1-124K5.2	7	-	65894870	65895004	65892935	65893027	65904121	65904289	1	0	1	7.71e-05
GS1-124K5.2	7	-	65904121	65904289	65894870	65895004	65915057	65915223	1	0.19	0.81	0.00108042
GS1-124K5.2	7	-	65932668	65932706	65915057	65915223	65943995	65944083	0	1	-1	4.81e-06
GS1-124K5.2	7	-	65941245	65941314	65932668	65932706	65943995	65944083	1	0	1	2.1e-05
GS1-124K5.12	7	-	66053498	66053567	66041741	66041919	66057243	66057373	0	0.715	-0.715	2.14e-05
AUTS2	7	+	70236534	70236630	70231099	70231320	70242088	70242118	0.688	1	-0.312	0.000302442
CBWD6	9	-	69243512	69243652	69240012	69240059	69245075	69245163	0.322	0	0.322	3.13e-05
ELN	7	+	73480273	73480327	73480023	73480062	73481061	73481106	0.396	0	0.396	0.00133221
PBX3	9	+	128677964	128678206	128510460	128510902	128691933	128692124	0.757	0.972	-0.215	0.0007882
NSUN5P1	7	+	75039888	75040009	75039644	75039743	75042066	75042210	0.815	0	0.815	0.00015882
NSUN5P1	7	+	75039888	75040009	75039644	75039743	75044162	75044301	0.387	0	0.387	0.000172253
STYXL1	7	-	75630207	75630320	75625655	75625917	75633075	75633173	1	0.757	0.243	1.37e-05
STYXL1	7	-	75643059	75643205	75634576	75634722	75651168	75651310	0.821	1	-0.179	0.000129584
TP53I11	11	-	44960716	44960832	44959757	44959917	44971523	44971759	0.413	1	-0.587	7.41e-06
TP53I11	11	-	44960716	44960832	44959757	44959917	44972427	44972593	0.342	1	-0.658	2.4e-07
TP53I11	11	-	44962064	44962298	44960716	44960832	44962553	44962628	1	0.28	0.72	0.00280396
ADAM22	7	+	87813606	87813717	87811272	87811339	87815929	87816016	0.407	0	0.407	0.00108231
AC007566.10	7	+	92092271	92092340	92090632	92090724	92120556	92120924	1	0	1	3.48e-05
PSTPIP1	15	+	77323520	77323619	77322842	77322922	77327848	77327904	0.345	1	-0.655	8.37e-05
ZNF789	7	+	99074025	99074103	99070463	99070679	99077283	99077410	0.631	1	-0.369	0.00197503
ZNF789	7	+	99081652	99081766	99081361	99081476	99084098	99084277	0	1	-1	8.24e-06
ZNF789	7	+	99082830	99082991	99081652	99081766	99084098	99084423	1	0.194	0.806	5.8e-05
TMEM39A	3	-	119154601	119154782	119153608	119153729	119155637	119155663	0.011	0.155	-0.144	0.00161549
PMS1	2	+	190650071	190650197	190649214	190649496	190656515	190656667	1	0	1	6.2e-05
SLC25A35	17	-	8193920	8193996	8193171	8193302	8194159	8194294	1	0	1	1.44e-05
SLC25A35	17	-	8193932	8193996	8193171	8193302	8194159	8194294	1	0	1	1.54e-05
PILRB	7	+	99951517	99951635	99950832	99950893	99952765	99952863	1	0.754	0.246	0.00162872
PILRA	7	+	99987510	99987729	99971666	99972056	99995501	99995535	1	0.119	0.881	4.45e-05
PCLO	7	-	82478183	82478237	82476454	82476563	82508652	82508778	0	1	-1	5.44e-05
FBXO24	7	+	100193197	100193329	100192005	100192164	100198156	100198740	1	0	1	1.86e-05
PCOLCE-AS1	7	-	100197662	100197812	100197293	100197425	100198345	100198475	0	1	-1	2.4e-05
PCOLCE	7	+	100203127	100203435	100202775	100202838	100204038	100204253	0.87	0.42	0.45	0.00324813
PCOLCE	7	+	100203298	100203435	100202713	100202838	100204038	100204253	0.918	0.524	0.394	0.00293759
GFRA2	8	-	21632483	21632567	21608099	21608454	21645631	21645986	1	0.299	0.701	0.000654567
RP11-23J9.4	9	+	100053652	100053769	100053135	100053184	100070017	100070088	0	1	-1	4.34e-05
CUX1	7	+	101842081	101842147	101839913	101840585	101843350	101843452	0.581	0	0.581	8.06e-05
FAM185A	7	+	102412855	102412897	102401719	102401858	102417699	102417795	0.609	1	-0.391	1.69e-05
FBXL13	7	-	102473286	102473421	102462486	102462650	102495223	102495307	1	0	1	7.7e-05
HEXDC	17	+	80398348	80398489	80397506	80397589	80398872	80398951	0.507	0.038	0.469	0.000438915
C10orf118	10	-	115932899	115933024	115921366	115923088	115933773	115933961	0	1	-1	6.21e-07
INTS9	8	-	28704263	28704326	28695153	28695293	28707729	28707790	0.979	0.722	0.257	0.000436631
PCBP1-AS1	2	-	70280862	70280924	70278176	70278437	70312678	70312705	0	1	-1	6.6e-05
PCBP1-AS1	2	-	70286774	70286812	70278334	70278437	70312678	70312756	0	1	-1	5.33e-08
PCBP1-AS1	2	-	70310638	70310819	70278159	70278437	70312678	70312756	0.506	1	-0.494	1.94e-05
PCBP1-AS1	2	-	70310638	70310819	70286774	70286812	70312678	70312756	1	0.52	0.48	2.95e-05
PCBP1-AS1	2	-	70310669	70310819	70278334	70278437	70312678	70312705	0.531	1	-0.469	1.19e-05
PCBP1-AS1	2	-	70310669	70310819	70286774	70286812	70312678	70312705	1	0.534	0.466	2.87e-05
SPATA7	14	+	88859736	88859832	88857724	88857799	88862499	88862528	1	0.68	0.32	0.0016599
CBWD3	9	+	70875772	70875912	70874262	70874350	70879383	70879430	0	1	-1	2.3e-07
CBWD3	9	+	70881135	70881222	70879383	70879430	70883849	70883894	1	0.24	0.76	5.37e-05
CTTNBP2	7	-	117426439	117426479	117424304	117424508	117431344	117431834	0	0.441	-0.441	0.00125448
C11orf30	11	+	76250642	76250684	76248838	76248994	76253259	76253411	0.281	0.818	-0.537	0.000254423
AP1G2	14	-	24035024	24035101	24034814	24034910	24035272	24035369	0.788	1	-0.212	0.000844492
CPEB3	10	-	93851586	93851701	93841076	93841258	93870832	93870951	1	0	1	1.97e-05
PIP5KL1	9	-	130688236	130688258	130687385	130687539	130689431	130689465	1	0.367	0.633	0.00190971
POT1-AS1	7	+	124640735	124641066	124580333	124580439	124660386	124660467	1	0	1	1.73e-05
POT1-AS1	7	+	124756927	124757082	124660386	124660467	124765878	124765961	0	1	-1	1.33e-06
TPK1	7	-	144228156	144228262	144149033	144150756	144245583	144245695	1	0	1	1.52e-07
RP11-274B21.1	7	+	128220052	128220148	128218943	128218987	128231903	128232071	0.465	0	0.465	0.000379843
RP11-561C5.4	15	-	85753060	85753149	85752616	85752805	85777709	85777994	0.673	0	0.673	6.98e-05
MXD3	5	-	176737668	176737698	176737426	176737541	176738379	176738485	1	0.792	0.208	1.55e-05
NUTM2A-AS1	10	-	89005871	89005969	88998423	88998629	89048198	89048252	1	0.626	0.374	2.03e-05
ZC3HC1	7	-	129688813	129688984	129679303	129679387	129691060	129691209	0.918	0.57	0.348	0.00128564
KLHDC10	7	+	129736760	129736847	129710349	129710649	129756284	129756506	0.387	0	0.387	0.0037537
PPIP5K2	5	+	102522020	102522140	102520372	102520445	102526542	102526683	0.23	0.567	-0.337	0.000954128
PPIP5K2	5	+	102523014	102523077	102522020	102522140	102526542	102526683	1	0.26	0.74	1.71e-08
CTD-2541M15.1	8	-	6477655	6477745	6475995	6476723	6484671	6484831	0	1	-1	5.16e-06
CTD-2541M15.1	8	-	6527509	6527761	6492362	6492940	6565661	6565700	0.443	1	-0.557	6.54e-05
TOX	8	-	59872501	59872567	59851860	59852103	60031444	60031767	1	0.581	0.419	0.000234251
TTC26	7	+	138832951	138833123	138827001	138827051	138845693	138845768	1	0.117	0.883	7.76e-07
TTC26	7	+	138832951	138833123	138827001	138827051	138849877	138849980	1	0.134	0.866	7e-05
CDC25C	5	-	137661503	137661593	137654907	137655063	137664172	137664218	0.398	1	-0.602	7.8e-09
CDC25C	5	-	137661709	137661743	137654907	137655063	137664172	137664218	0.337	1	-0.663	0.000172068
TSPAN19	12	-	85418429	85418550	85417103	85417178	85421676	85421801	1	0.249	0.751	6.07e-05
RGS22	8	-	100990144	100990303	100977562	100977658	100994164	100994344	0	1	-1	5.14e-05
PHF7	3	+	52456775	52456897	52455663	52455770	52457106	52457656	0	0.687	-0.687	0.000828871
NSRP1	17	+	28445097	28445191	28443798	28443881	28499559	28499616	0.626	0.948	-0.322	0.00381297
NSRP1	17	+	28483557	28483680	28445097	28445191	28490084	28490180	1	0	1	1.67e-06
GAS5	1	-	173833812	173833842	173833038	173833442	173834608	173834685	0.384	1	-0.616	0.000463917
GYG2	X	+	2761253	2761395	2748101	2748236	2772020	2772195	0.797	1	-0.203	4.08e-05
RP11-706O15.1	X	-	3740414	3740621	3736697	3736744	3746546	3746638	0.532	1	-0.468	1.73e-05
SBDSP1	7	+	72301271	72301393	72300085	72300362	72302181	72302378	0.755	0.241	0.514	0.000204733
STX16	20	+	57227128	57227143	57226368	57226462	57242545	57242653	1	0.405	0.595	0.000558567
RP11-120D5.1	X	-	10878162	10878466	10865995	10866923	11074055	11074161	1	0	1	7.39e-06
RAI2	X	-	17855656	17855850	17818170	17820154	17878628	17878827	0	1	-1	4.54e-05
VCPKMT	14	-	50580087	50580230	50575349	50576431	50581002	50581122	0.46	0	0.46	1.41e-06
APBB2	4	-	41067592	41067690	41035252	41035321	41102655	41102767	0.801	0	0.801	0.000199117
DNAJB14	4	-	100845916	100845972	100844196	100844342	100848873	100848995	0	1	-1	8.32e-05
IGSF1	X	-	130413116	130413149	130412434	130412725	130413244	130413315	1	0.637	0.363	0.000271748
IGSF1	X	-	130413116	130413164	130412434	130412725	130413244	130413315	1	0.245	0.755	2.63e-05
KDM6A	X	+	44921891	44921993	44920568	44920664	44922666	44923062	0.436	0.926	-0.49	0.000990362
STOML1	15	-	74281370	74281598	74281006	74281143	74282691	74282798	1	0.372	0.628	5.13e-06
STOML1	15	-	74281448	74281598	74280939	74281143	74282691	74282798	1	0.454	0.546	2.47e-05
KIF13B	8	-	28932797	28932860	28929136	28929833	28950261	28950395	0	0.738	-0.738	0.000187252
ITFG2	12	+	2950007	2950161	2945976	2946122	2967177	2967497	0	1	-1	4.87e-05
FAM156A	X	-	52984351	52984441	52977402	52977913	52985470	52985544	1	0	1	8.54e-06
FAM156A	X	-	52984351	52984444	52976461	52977913	52985470	52985529	1	0	1	2.24e-07
PGAP2	11	+	3844842	3844970	3844138	3844223	3845112	3845365	1	0	1	1.71e-06
PGAP2	11	+	3844846	3844970	3844138	3844223	3845112	3845145	1	0	1	1.68e-06
DNASE1L1	X	-	153637753	153638011	153637447	153637532	153640227	153640427	0.503	1	-0.497	3.57e-05
DNASE1L1	X	-	153637753	153638149	153637447	153637532	153640227	153640426	0.402	1	-0.598	5.05e-05
GDPD2	X	+	69644825	69644939	69642880	69643232	69645203	69645307	1	0.671	0.329	0.0038688
CHIC1	X	+	72797242	72797297	72783035	72783416	72804252	72804408	0.422	1	-0.578	0.000637146
LINC00511	17	-	70427268	70427365	70424376	70424439	70588341	70588943	0	0.708	-0.708	0.000480462
ZNF518A	10	+	97911172	97911323	97893312	97893405	97915082	97915133	0.39	0	0.39	9.19e-05
FAM86B2	8	-	12287858	12287960	12286489	12286623	12289590	12289671	1	0	1	3.8e-05
TRMT2B	X	-	100306239	100306722	100297030	100297301	100306805	100307072	0.476	1	-0.524	4.38e-06
ZMAT1	X	-	101142169	101142276	101141603	101141703	101149426	101149877	0	1	-1	1.96e-05
ZMAT1	X	-	101147677	101147727	101141603	101141703	101149426	101149877	0	1	-1	3.72e-05
AF186192.5	8	+	145931337	145931427	145926043	145926113	145932294	145932720	0	1	-1	3.52e-05
ACSL4	X	-	108939372	108939425	108926364	108926781	108976367	108976442	0	0.747	-0.747	0.000255856
ACSL4	X	-	108939372	108939425	108926364	108926895	108976367	108976442	0	0.747	-0.747	0.000238341
NRADDP	3	+	47054112	47054255	47053810	47054001	47054322	47054636	1	0	1	3.85e-05
KLHL13	X	-	117117442	117117508	117079396	117079538	117162386	117162458	1	0	1	5.18e-05
KLHL13	X	-	117162386	117162460	117079396	117079538	117250470	117250828	0	0.29	-0.29	7.88e-05
2025-09-06	X	-	118759297	118759342	118750910	118754014	118763280	118763471	0.535	0	0.535	0.000128502
2025-09-06	X	-	118759297	118759342	118752675	118752749	118763280	118763471	1	0	1	1.4e-07
ENOX2	X	-	129917520	129917664	129837093	129837228	130035657	130035705	0.718	1	-0.282	0.000580716
MRPS28	8	-	80915233	80915355	80831174	80831383	80942270	80942524	0.834	1	-0.166	0.00167016
MRPS28	8	-	80940929	80941031	80915233	80915415	80942288	80942467	0.083	1	-0.917	0.000136367
MBNL3	X	-	131573462	131573600	131540255	131540420	131623841	131623996	0	1	-1	7.68e-05
FAM122C	X	+	133972756	133973633	133963255	133963312	133979234	133979278	1	0.577	0.423	0.000486782
LINC00969	3	+	195389441	195389604	195384937	195385036	195390956	195391121	0.2	1	-0.8	1.44e-05
SETD6	16	+	58550516	58550576	58550105	58550247	58551954	58552135	1	0	1	8.29e-05
PAOX	10	+	135197463	135197716	135194963	135195163	135202459	135202572	0.576	1	-0.424	0.000169324
AFF2	X	+	147919170	147919257	147891399	147891444	147924489	147924526	0.136	1	-0.864	9.68e-05
IDS	X	-	148608474	148608607	148582479	148582568	148610903	148610965	1	0	1	1.24e-05
FRYL	4	-	48686689	48686812	48636307	48636507	48712535	48712715	1	0.268	0.732	0.000343083
ZNF185	X	+	152091263	152091353	152090716	152090800	152097118	152097205	0.238	1	-0.762	0.00185832
ZNF185	X	+	152097118	152097205	152090716	152090800	152100215	152100320	1	0	1	3.28e-06
ZNF185	X	+	152097118	152097205	152091263	152091353	152100215	152100320	0.457	1	-0.543	3.64e-05
MYOM2	8	+	2090299	2090322	2088645	2088809	2091324	2091380	0.11	1	-0.89	3.77e-06
XKR5	8	-	6690238	6690422	6682686	6682871	6692957	6693020	1	0	1	3.92e-05
RP11-458D21.1	1	-	145377016	145377311	145376543	145376692	145382055	145382362	0.518	0.036	0.482	0.000176858
DDR1	6	+	30852314	30852487	30850861	30850942	30856464	30856591	0.645	1	-0.355	5.79e-05
DDR1	6	+	30853401	30853457	30849071	30849147	30856464	30856591	0.538	1	-0.462	0.000554776
RP11-266O8.1	15	+	94039462	94039560	93916738	93916814	94112666	94112712	0.232	1	-0.768	0.0018155
RP11-266O8.1	15	+	94100700	94100914	94073465	94073666	94112666	94112712	0.354	1	-0.646	5.32e-05
RP11-85F14.5	3	-	136577359	136577445	136565369	136565428	136580456	136580896	1	0	1	5.06e-05
CTD-2547L16.1	8	+	17942750	17942994	17942376	17942448	17944391	17944445	1	0	1	1.48e-05
CTD-2547L16.1	8	+	17944533	17944646	17944391	17944445	17953334	17953903	1	0	1	5.12e-05
C8orf58	8	+	22460049	22460156	22459712	22459825	22460707	22461663	0.383	1	-0.617	8.32e-08
C8orf58	8	+	22460073	22460156	22459712	22459825	22460707	22461646	0.391	1	-0.609	6.2e-06
ACACA	17	-	35567380	35567404	35564570	35564714	35578644	35578763	0.775	1	-0.225	2.89e-05
UBXN8	8	+	30609023	30609035	30601706	30601794	30610551	30610622	1	0	1	1.13e-05
UNC5D	8	+	35563446	35563479	35544062	35544227	35579727	35579874	0.589	0	0.589	1.45e-05
MGA	15	+	42034743	42035370	42032103	42032401	42040834	42040910	0.935	0.257	0.678	1.62e-06
RAB11FIP1	8	-	37728795	37730697	37727937	37728046	37732032	37732840	0.112	0.433	-0.321	0.00147305
STAR	8	-	38002739	38002833	38001166	38001904	38003480	38003665	0	1	-1	2.01e-05
BLOC1S6	15	+	45895301	45895385	45884321	45884474	45897625	45897712	0.719	1	-0.281	0.000287121
ZNF83	19	-	53120498	53120588	53119970	53120094	53122188	53122315	0	1	-1	8.07e-05
OPRK1	8	-	54155298	54155472	54147318	54147671	54163340	54163645	0	1	-1	6.62e-07
RNF34	12	+	121842651	121842916	121840544	121840610	121853961	121854180	0.038	1	-0.962	6.87e-06
UBXN2B	8	+	59325857	59325930	59323917	59324028	59329408	59329512	0.402	0	0.402	2.09e-07
CA8	8	-	61144842	61144938	61139431	61139494	61178483	61178608	0.378	1	-0.622	5.69e-05
RP11-32K4.1	8	-	65063649	65063721	65046004	65046071	65143112	65143176	1	0.168	0.832	0.000217254
RP11-32K4.1	8	-	65143112	65143173	65046004	65046071	65280897	65281115	0.151	1	-0.849	9.3e-05
CWF19L1	10	-	102016018	102016233	102013177	102013296	102027327	102027380	0.956	0.511	0.445	2.66e-05
ADHFE1	8	+	67355032	67355079	67352396	67352434	67356601	67356655	0	0.695	-0.695	0.00184929
C8orf44	8	+	67589876	67590189	67579852	67579936	67591955	67593235	1	0.421	0.579	9.58e-06
NUCB2	11	+	17297554	17297750	17290731	17290878	17304335	17304490	0	1	-1	2.59e-05
NUCB2	11	+	17312786	17312912	17308180	17308260	17316870	17316988	0	0.307	-0.307	0.000463008
ZNF826P	19	-	20516817	20516941	20509466	20509847	20519758	20519854	1	0	1	1.92e-05
POLL	10	-	103343264	103343438	103342519	103342648	103347002	103347163	1	0.672	0.328	5.48e-05
TBL1XR1	3	-	176816253	176816329	176797241	176797733	176914908	176914980	1	0.498	0.502	0.0013316
CTA-392E5.1	8	+	86901807	86901882	86898163	86898223	86920541	86920842	1	0	1	3.41e-05
DNM1	9	+	131010202	131010214	131009653	131009765	131010861	131011032	0.614	0	0.614	0.000679384
DNM1	9	+	131015379	131015416	131013003	131013219	131016287	131016441	0.5	1	-0.5	4.59e-06
JMJD1C	10	-	64979637	64979743	64976966	64977091	65024410	65024524	0.628	1	-0.372	2.22e-05
DPY19L4	8	+	95746857	95746982	95738558	95738669	95750596	95750687	0.779	1	-0.221	0.00367832
NUP62CL	X	-	106394085	106394197	106390972	106391039	106396401	106396536	0.019	0.337	-0.318	0.00126133
ZNF706	8	-	102216877	102216921	102214560	102214675	102217662	102217910	1	0	1	6.55e-06
RP11-1C8.4	8	-	104499788	104499909	104495625	104495743	104501924	104502077	0	1	-1	7.82e-05
ADORA1	1	+	203097405	203097560	203096835	203097056	203097912	203098310	1	0	1	1.68e-05
HDAC7	12	-	48196006	48196057	48192567	48192755	48213549	48213568	0.589	0	0.589	2.29e-08
ATG16L2	11	+	72535104	72535167	72533892	72534006	72535778	72535887	0.584	0	0.584	0.00138112
MDC1	6	-	30675342	30676134	30675160	30675231	30679188	30679281	0.738	1	-0.262	9.26e-06
GLCE	15	+	69486774	69486864	69452922	69453096	69488753	69489328	0.421	1	-0.579	2.1e-05
TBC1D31	8	+	124154501	124154696	124153000	124153141	124156956	124157095	1	0.827	0.173	0.0011329
WDYHV1	8	+	124460286	124460464	124453545	124453589	124479318	124479470	0.255	1	-0.745	4.92e-05
PVT1	8	+	129082405	129082518	129001407	129001537	129108763	129108900	0.363	1	-0.637	0.000226567
PVT1	8	+	129094998	129095094	129082405	129082607	129108763	129108902	0	1	-1	4.05e-05
HECTD4	12	-	112641439	112641576	112638441	112638602	112642289	112642427	1	0.258	0.742	7.46e-06
WSCD2	12	+	108638298	108638358	108634120	108634321	108641767	108643896	0	1	-1	9.35e-06
TRAPPC9	8	-	141436713	141436740	141415675	141415797	141449150	141449296	1	0	1	4.71e-05
AGBL2	11	-	47698822	47698953	47690392	47690459	47701524	47701625	0.842	0	0.842	2.07e-05
KIF21B	1	-	200952183	200952222	200950087	200950224	200953986	200954100	0.388	1	-0.612	1.09e-05
XXyac-YRM2039.2	9	-	18380	18479	18027	18174	24850	25007	0.483	0.913	-0.43	0.00209655
XXyac-YRM2039.2	9	-	18380	18492	18027	18174	24850	25004	0.432	0.881	-0.449	0.0038748
KANK1	9	+	470555	470682	470290	470374	473193	473273	0	1	-1	2.04e-06
KDM4C	9	+	7105401	7105500	7103684	7103870	7128065	7128236	0.722	0.057	0.665	3.85e-05
ZNF329	19	-	58654471	58654565	58653923	58654028	58666101	58666477	0	1	-1	8.41e-05
CYP4F26P	9	+	33604294	33604401	33603337	33603548	33605008	33605289	0.127	1	-0.873	7.65e-05
GALT	9	+	34647385	34647564	34647119	34647255	34647828	34647958	1	0.185	0.815	1.65e-05
GALT	9	+	34647471	34647564	34646896	34647255	34647828	34647958	1	0	1	8.64e-06
GALT	9	+	34647488	34647564	34646664	34647255	34647828	34647958	1	0.525	0.475	9.95e-05
GALT	9	+	34647488	34647702	34647085	34647255	34647828	34647958	1	0.64	0.36	0.000600758
PIGO	9	-	35096151	35096477	35095140	35095563	35096557	35096591	0.305	1	-0.695	9.46e-06
FAM166B	9	-	35563162	35563353	35562871	35563077	35563763	35563871	0	1	-1	2.66e-06
TMEM8B	9	+	35834457	35834647	35829512	35829952	35841130	35841258	0.588	1	-0.412	0.00330259
TMEM8B	9	+	35835284	35835438	35834457	35834647	35841130	35841264	0	1	-1	7.54e-05
TMEM8B	9	+	35835284	35835438	35834457	35834647	35845971	35846065	0	1	-1	7.54e-05
FAR2P1	2	-	130792283	130792404	130791882	130791950	130792706	130792835	1	0.249	0.751	9.09e-06
TRMT10B	9	+	37762539	37762682	37761899	37762114	37763625	37763754	0.561	1	-0.439	0.00263292
TRMT10B	9	+	37763625	37763750	37761899	37762114	37768072	37768225	1	0.308	0.692	6.71e-05
TRMT10B	9	+	37763625	37763862	37761899	37762114	37768072	37768160	1	0.066	0.934	2.23e-07
CNTNAP3B	9	+	43853496	43853616	43828077	43828221	43861002	43861206	1	0	1	5.13e-05
CNTNAP3B	9	+	43861002	43861206	43828077	43828221	43875988	43876145	0.153	1	-0.847	6.86e-06
RP11-399K21.11	10	-	77039815	77039878	77039483	77039669	77043030	77043141	1	0.319	0.681	0.00106699
RP11-152F13.7	15	+	82969810	82969899	82944772	82945079	82970154	82970343	0.844	0.082	0.762	9.23e-06
ADCY10P1	6	+	41073630	41073774	41072848	41072887	41076043	41076248	0	1	-1	2.7e-05
ADCY10P1	6	+	41100032	41100252	41095283	41095347	41102295	41102468	0.476	1	-0.524	0.000746734
ADCY10P1	6	+	41105094	41105299	41102295	41102468	41106346	41106464	0.513	1	-0.487	0.00122912
ADCY10P1	6	+	41105961	41106080	41105133	41105299	41106346	41106465	0.357	1	-0.643	0.000217448
SPATA20	17	+	48625080	48625315	48624489	48624646	48625643	48625814	1	0	1	4.28e-06
KATNAL2	18	+	44572761	44572898	44526759	44526886	44579250	44579417	0.556	1	-0.444	0.000564676
KATNAL2	18	+	44572761	44572898	44526759	44526886	44584605	44584723	1	0	1	6.75e-06
KATNAL2	18	+	44572827	44572898	44526817	44526886	44584605	44584723	1	0	1	1.48e-05
PIP5K1B	9	+	71357416	71357573	71320615	71320678	71433376	71433461	1	0.218	0.782	6e-05
RSU1	10	-	16858971	16859083	16824032	16824083	16859313	16859527	0.679	0.965	-0.286	1.99e-05
KPNA1	3	-	122178285	122178528	122176572	122176695	122178620	122179504	0.222	1	-0.778	2.69e-05
FAM63A	1	-	150972932	150973091	150972337	150972440	150973725	150973790	1	0.195	0.805	1.26e-05
IDNK	9	+	86242921	86243126	86238061	86238136	86243787	86243874	0	0.596	-0.596	6.85e-05
ZCCHC6	9	-	88941285	88941406	88940248	88940429	88943254	88943407	0.288	0	0.288	0.000154734
CYTH1	17	-	76694350	76694462	76677052	76677124	76694901	76695050	0.519	1	-0.481	4.61e-05
FAM120A	9	+	96320862	96321000	96320108	96320292	96323390	96323532	1	0.693	0.307	1.25e-05
C9orf3	9	+	97844856	97845001	97842975	97843062	97848963	97849200	0.687	0.031	0.656	2.31e-06
C9orf3	9	+	97848211	97848401	97844856	97845001	97848963	97849123	0	1	-1	8.31e-05
PTCH1	9	-	98239828	98239984	98239040	98239139	98240336	98240468	0.804	1	-0.196	0.00267462
PQLC1	18	-	77690227	77690311	77679183	77679400	77693968	77694022	0	0.657	-0.657	0.00327082
STIM2	4	+	27009604	27009628	27009154	27009322	27010049	27010150	0.053	0.633	-0.58	0.00367847
CDC14B	9	-	99271954	99272071	99262394	99266071	99277930	99278074	0.627	1	-0.373	6.01e-05
ZNF782	9	-	99615134	99615351	99614228	99614287	99616369	99616559	0.588	1	-0.412	0.00340695
IL17RB	3	+	53889320	53889368	53886897	53887024	53890870	53891013	1	0	1	4.97e-07
MSANTD3	9	+	103191787	103191944	103189488	103189675	103204187	103204623	0.015	0.268	-0.253	0.00044522
UCHL1	4	+	41259131	41259143	41258849	41259026	41259625	41259754	0.985	0.621	0.364	7.52e-07
NIPSNAP3B	9	+	107528605	107528816	107526437	107526581	107531143	107531302	0.453	1	-0.547	0.00300846
NIPSNAP3B	9	+	107533514	107533597	107533129	107533279	107535102	107535189	0.176	1	-0.824	0.000193963
LCORL	4	-	17964592	17964672	17963525	17963655	17974442	17974508	1	0.748	0.252	0.00373601
DFNB31	9	-	117188490	117188693	117187267	117187304	117228546	117228672	1	0.476	0.524	5.71e-06
OPN1SW	7	-	128415039	128415208	128414551	128414717	128415492	128415844	0	1	-1	4.04e-06
MORN5	9	+	124931923	124932035	124929046	124929194	124936774	124936847	0	1	-1	8.23e-06
SLC25A26	3	+	66396787	66396832	66313755	66313803	66419901	66419966	1	0.501	0.499	3.02e-05
SLC25A26	3	+	66413283	66413353	66313755	66313803	66419901	66419966	1	0.702	0.298	9.17e-05
STRBP	9	-	125878207	125878377	125871835	125872032	125890492	125890537	1	0	1	6.2e-05
CYP2D7P	22	-	42537634	42537685	42537161	42537349	42537877	42537934	1	0.271	0.729	0.00315447
UBA3	3	-	69129262	69129304	69126489	69127069	69129484	69129514	0.848	0.99	-0.142	0.000805553
GARNL3	9	+	130147305	130147424	130145716	130145824	130149471	130149610	0.323	1	-0.677	1.2e-05
C17orf104	17	+	42742751	42742856	42739684	42739839	42743743	42744165	0.37	1	-0.63	4.5e-05
ST6GALNAC6	9	-	130660104	130660289	130658520	130658611	130667485	130667687	1	0	1	6.86e-06
ODF2	9	+	131219476	131219716	131218379	131218534	131221845	131221936	0.305	0.048	0.257	0.000519927
ODF2	9	+	131222436	131222578	131221845	131221936	131222828	131222945	0.049	1	-0.951	1.91e-07
PHYHD1	9	+	131700035	131700223	131698861	131698924	131702647	131702776	1	0.607	0.393	0.000357191
PHYHD1	9	+	131702647	131702776	131700027	131700057	131703723	131703850	1	0.676	0.324	2.95e-05
PHYHD1	9	+	131702877	131702994	131700035	131700057	131703723	131703850	1	0.602	0.398	7.11e-05
RP11-355B11.2	2	+	61698883	61698943	61698490	61698514	61709761	61709871	0	1	-1	6.03e-06
RP11-355B11.2	2	+	61707459	61707718	61698322	61698514	61709761	61709855	0.501	1	-0.499	0.00101354
CAMSAP1	9	-	138754312	138754454	138742167	138742307	138758301	138758382	0.689	1	-0.311	0.000109343
SEC16A	9	-	139339503	139339563	139338274	139338352	139341306	139341401	0.092	1	-0.908	2.12e-05
CCDC183	9	+	139694164	139694242	139693553	139693675	139694453	139694621	1	0	1	3.37e-05
FLOT2	17	-	27212874	27212965	27211242	27211333	27224543	27224670	0.498	0	0.498	2.68e-05
PFKP	10	+	3167288	3167441	3160973	3161061	3172010	3172133	0.198	1	-0.802	0.000877068
RP3-449O17.1	22	-	38743493	38743590	38740628	38740746	38757403	38757565	0.502	0	0.502	0.000921856
ZNF620	3	+	40550146	40550265	40547794	40547867	40552960	40553087	0.122	1	-0.878	8.72e-06
C21orf2	21	-	45753943	45755687	45752915	45753145	45757531	45757550	1	0.493	0.507	5e-06
C21orf2	21	-	45755640	45755687	45752915	45753145	45757531	45757550	1	0.66	0.34	5.87e-05
ZIK1	19	+	58096319	58096358	58095509	58095757	58099906	58099983	0.665	0	0.665	7.13e-06
ZIK1	19	+	58096319	58096358	58095512	58095980	58099906	58099983	0.442	0	0.442	1.32e-05
ZNF527	19	+	37871178	37871274	37870021	37870138	37879207	37879685	1	0.448	0.552	0.00365859
ANKRD18CP	9	-	99924846	99925128	99924036	99924248	99932888	99933018	0	1	-1	1.61e-05
TPTE2P3	13	+	53158767	53158838	53157230	53157323	53160944	53161222	0.67	0	0.67	0.00270582
MEIG1	10	+	15008438	15008605	15001437	15001556	15014511	15014850	0.191	1	-0.809	0.00108995
RPP38	10	+	15144216	15144335	15139178	15139408	15145303	15145712	0.343	1	-0.657	1.28e-08
RPP38	10	+	15144216	15144335	15139380	15139765	15145303	15145712	0.276	0.717	-0.441	0.000590664
PTER	10	+	16479355	16479489	16478982	16479046	16526335	16526815	0.392	1	-0.608	4.57e-05
CUBN	10	-	16949506	16949678	16948201	16948408	16955809	16955991	0.188	1	-0.812	0.00104345
EDEM2	20	-	33721907	33721958	33714053	33714178	33722540	33722752	1	0	1	8.35e-05
ZNF155	19	+	44494175	44494264	44492610	44492710	44495699	44495826	0.238	1	-0.762	6.78e-05
CENPO	2	+	25016720	25016834	25016332	25016389	25022543	25022663	0.637	1	-0.363	8.37e-06
KIAA1217	10	+	24825702	24825822	24821998	24822166	24833909	24834032	1	0.293	0.707	6.61e-05
KIAA1217	10	+	24831621	24831699	24821998	24822166	24833909	24834032	1	0.141	0.859	2.16e-05
KIAA1217	10	+	24831621	24831699	24825702	24825822	24833909	24834032	0.08	1	-0.92	1.42e-06
HCFC1	X	-	153226992	153227099	153225685	153225865	153227672	153227757	1	0.715	0.285	8.88e-05
FAM35DP	10	+	47405670	47405877	47400601	47400736	47409852	47410081	1	0	1	8.1e-06
MAGI3	1	+	114224833	114224924	114223819	114223958	114225518	114228545	0.449	0.939	-0.49	0.000154903
LRRC20	10	-	72083618	72083786	72058728	72061264	72100308	72100458	1	0.707	0.293	0.00037481
RPS24	10	+	79799958	79799983	79796951	79797062	79800372	79800471	0.375	1	-0.625	4.05e-08
RPS24	10	+	79808738	79808983	79796951	79797062	79814288	79814434	0	1	-1	5e-05
ANXA11	10	-	81940696	81940892	81935862	81935911	81965098	81965328	0	1	-1	3.99e-05
ANXA11	10	-	81940696	81941211	81935862	81935911	81965098	81965278	0.183	1	-0.817	8.72e-06
TNIK	3	-	170846502	170846667	170843700	170843940	170855979	170856168	1	0	1	8.87e-06
NRG3	10	+	83648945	83649421	83635096	83635919	84118494	84118624	0.087	1	-0.913	5.36e-05
RGR	10	+	86017648	86017762	86014081	86014199	86018263	86018338	0	1	-1	2.99e-05
NDUFB8	10	-	102283733	102283896	102276630	102276717	102286155	102286311	1	0.364	0.636	3.19e-05
TXNL4A	18	-	77737597	77737701	77732866	77733856	77748239	77748536	0.878	1	-0.122	0.000367597
FAS	10	+	90773099	90773124	90771755	90771838	90773875	90773934	1	0.222	0.778	0.000317148
C4orf21	4	-	113544972	113545032	113541157	113541346	113553085	113553166	0.708	1	-0.292	9.91e-05
PCGF5	10	+	93000240	93000337	92982445	92982740	93008261	93008317	1	0	1	2.05e-05
SLC35G1	10	+	95672423	95672556	95666008	95666142	95713765	95713925	1	0.232	0.768	1.22e-05
SORBS1	10	-	97082502	97082562	97081719	97081778	97098889	97099084	0.222	0	0.222	0.00180341
SORBS1	10	-	97250791	97250877	97200882	97200937	97321076	97321112	0.533	1	-0.467	0.000498875
PYROXD2	10	-	100147621	100147841	100146957	100147064	100148110	100148193	0.69	0	0.69	0.000311559
CUTC	10	+	101510125	101510153	101507013	101507147	101514285	101514307	1	0.697	0.303	1.05e-05
RNH1	11	-	504823	504996	502061	502181	506608	506800	1	0.724	0.276	0.00370068
PAX2	10	+	102546699	102546768	102541002	102541122	102566186	102566362	0.023	0.383	-0.36	0.000226215
MRPL43	10	-	102743704	102743831	102743511	102743574	102746846	102747027	0	0.683	-0.683	0.000830193
MRPL43	10	-	102743790	102743831	102743511	102743574	102746443	102746732	1	0	1	1.77e-05
RP11-18I14.10	10	+	104211846	104211944	104211155	104211312	104215093	104216050	0	1	-1	5.09e-05
WDR96	10	-	105951956	105952060	105948027	105948168	105953623	105953772	0	1	-1	3.09e-05
ZNF195	11	-	3383775	3383832	3381226	3381795	3387920	3388349	0	1	-1	8.31e-05
VTI1A	10	+	114208139	114208247	114206755	114207225	114208639	114210484	0.777	0	0.777	6.6e-05
RP11-22B23.1	12	+	9463736	9463886	9462934	9463037	9464145	9464214	0.784	1	-0.216	0.00123419
PLEKHA1	10	+	124151818	124151888	124134219	124134322	124152696	124152857	1	0.254	0.746	1.09e-08
ACADSB	10	+	124797262	124797363	124793870	124794031	124799981	124800173	1	0.23	0.77	3.15e-05
ADAM8	10	-	135077191	135077269	135075906	135076737	135080855	135080921	0	1	-1	3.3e-06
JUP	17	-	39929069	39929178	39927898	39928114	39941198	39941407	0.161	1	-0.839	0.000149816
LINC01001	11	-	135174	135860	134889	134947	138046	138111	1	0.229	0.771	7.72e-05
EPS8L2	11	+	721902	721991	721564	721691	722090	722165	0	1	-1	1.28e-05
NR4A1	12	+	52446279	52446429	52435593	52435713	52448110	52448457	0	1	-1	3.58e-07
AGMO	7	-	15430464	15430530	15430295	15430375	15433737	15433804	1	0	1	3.52e-05
ZNF214	11	-	7040913	7040976	7023939	7024082	7041303	7041466	1	0.319	0.681	0.000944717
ST5	11	-	8772167	8772272	8747619	8747756	8892500	8892531	0.439	1	-0.561	0.0031475
ST5	11	-	8853102	8853235	8832793	8832882	8892381	8892464	0	1	-1	1.37e-06
ST5	11	-	8853102	8853235	8832793	8832882	8892500	8892635	1	0	1	1.46e-05
ST5	11	-	8860856	8860897	8832793	8832882	8892500	8892531	1	0	1	1.5e-08
ST5	11	-	8860856	8860897	8832793	8832882	8892880	8892963	1	0	1	1.64e-05
SCUBE2	11	-	9075183	9075306	9074645	9074762	9077339	9077456	1	0.695	0.305	0.00222293
KLC4	6	+	43028255	43028343	43027620	43027920	43029048	43029331	1	0.386	0.614	0.000329816
AMIGO2	12	-	47472924	47473031	47470280	47472848	47473244	47473425	1	0.068	0.932	0.00149568
AMIGO2	12	-	47472929	47473031	47470382	47472848	47473244	47473734	1	0	1	0.00018685
MRVI1	11	-	10615692	10615742	10615038	10615146	10622464	10622606	0	1	-1	8.96e-07
MRVI1	11	-	10649519	10649572	10649262	10649310	10650297	10650375	1	0	1	3.68e-05
LINC00958	11	-	13007586	13007691	13001584	13002456	13011002	13011086	1	0	1	1.97e-05
ABCC8	11	-	17416718	17417017	17415812	17415946	17417156	17417265	0.25	1	-0.75	0.000238635
PARD3	10	-	34573062	34573173	34558584	34558827	34606034	34606266	0.8	1	-0.2	0.000147237
PARD3	10	-	34985245	34985347	34805906	34806087	35103803	35104249	1	0.752	0.248	0.000715784
DCDC1	11	-	31349663	31349833	31329185	31329455	31356993	31357111	1	0	1	1.86e-05
IMMP1L	11	-	31484718	31484852	31455006	31455117	31491286	31491344	1	0.601	0.399	0.000105078
U2AF1L4	19	-	36234196	36234246	36233432	36234106	36234709	36234805	0	1	-1	1.27e-05
TAF6	7	-	99716140	99716272	99714136	99714235	99716826	99716962	0	1	-1	1.06e-05
PRR5L	11	+	36415395	36415561	36397930	36398254	36422546	36422814	0.617	0	0.617	1.49e-05
ARHGAP27	17	-	43473572	43473650	43473348	43473483	43473852	43473951	0	1	-1	8.16e-05
GYLTL1B	11	+	45945023	45945106	45944328	45944718	45945704	45945828	1	0.591	0.409	0.00395456
NR1H3	11	+	47282791	47283000	47281341	47281530	47283469	47283569	0.882	0.294	0.588	0.000885756
CELF1	11	-	47521004	47521156	47510388	47510576	47522412	47522484	1	0.11	0.89	3.61e-06
STRADA	17	-	61781364	61781407	61780191	61781111	61781791	61781942	1	0.735	0.265	0.00256305
PFKM	12	+	48501147	48501238	48499705	48499920	48501854	48501977	0.453	1	-0.547	0.00387377
SLC39A11	17	-	71087962	71088255	71084795	71084914	71088633	71088826	1	0.144	0.856	0.000419582
CEP164	11	+	117234144	117234222	117233119	117233254	117241795	117242182	0.396	1	-0.604	3.64e-05
RBM23	14	-	23386236	23386375	23382932	23383030	23388207	23388358	1	0	1	6.6e-05
TACC2	10	+	123892123	123892249	123847992	123848106	123954554	123954691	0.351	1	-0.649	0.00117399
PIBF1	13	+	73547728	73547813	73505302	73505405	73572959	73573133	1	0.752	0.248	0.00171568
RP11-142C4.6	11	-	58822767	58822919	58820929	58821099	58825844	58825923	0	1	-1	2.92e-06
POLD1	19	+	50890916	50891061	50887629	50887647	50898281	50898407	0.336	1	-0.664	0.000147703
TANGO2	22	+	20043465	20043536	20040882	20041074	20049052	20049099	1	0.253	0.747	7.41e-05
TMEM50B	21	-	34819324	34819447	34811520	34811604	34821088	34821496	0.39	0.031	0.359	0.00040683
DGCR5	22	+	18975269	18975413	18958026	18958171	18978232	18978396	0	1	-1	1.62e-05
KIAA1432	9	+	5753199	5753238	5747301	5747505	5754840	5754930	1	0	1	2.48e-05
NAALADL1	11	-	64813916	64813998	64813660	64813834	64814946	64815037	0	1	-1	1.26e-05
SLC29A2	11	-	66136530	66136602	66136007	66136142	66136839	66137003	0.366	1	-0.634	3.26e-05
SLC29A2	11	-	66136530	66136670	66136007	66136142	66136839	66137003	0.489	1	-0.511	9.05e-06
UROS	10	-	127481147	127481313	127477293	127477574	127482590	127482957	1	0	1	2.47e-05
SPIN1	9	+	91033764	91033866	91003358	91003453	91041296	91041506	0.074	0.329	-0.255	0.00224855
FAM86EP	4	-	3948870	3949947	3943486	3945099	3954837	3954900	0.393	1	-0.607	0.000954117
FAM86EP	4	-	3949816	3949947	3944637	3945099	3954837	3954900	0	1	-1	3.84e-05
TMEM134	11	-	67232526	67232738	67232273	67232327	67234782	67234859	0.667	1	-0.333	0.000379482
PPP6R3	11	+	68350510	68350597	68343425	68343511	68355394	68355492	0.65	1	-0.35	3.68e-08
TPCN2	11	+	68822188	68822265	68821500	68821565	68822642	68822820	0.169	1	-0.831	6.88e-05
FAM168A	11	-	73136066	73136093	73130918	73131044	73141734	73141815	0.113	0.559	-0.446	0.00211466
KCNE3	11	-	74175306	74175370	74172999	74173148	74178442	74178594	1	0	1	1.54e-05
RPS3	11	+	75112683	75112777	75110563	75110621	75115715	75115774	1	0	1	8.04e-05
PIPOX	17	+	27367700	27367808	27277637	27277712	27371876	27372025	1	0	1	9.87e-08
CCDC81	11	+	86108662	86108784	86106215	86106455	86111719	86111843	1	0	1	2.91e-05
CCDC81	11	+	86119168	86119312	86118655	86118743	86120302	86120407	1	0	1	1.82e-05
ZSCAN20	1	+	33955117	33955202	33954714	33954791	33956624	33957302	1	0	1	1.28e-05
ZNF112	19	-	44847405	44847454	44844567	44844694	44860777	44860826	0.201	1	-0.799	0.000332241
NAALAD2	11	+	89892406	89892505	89891312	89891406	89896116	89896202	0.673	1	-0.327	0.000468537
C3orf33	3	-	155523385	155523512	155521839	155521962	155523927	155524040	1	0	1	1.88e-05
TROVE2	1	+	193029003	193029352	193028788	193028906	193038163	193038309	0.075	0.414	-0.339	0.00039759
AC004158.2	16	-	72604333	72604414	72574476	72574510	72698790	72698908	1	0	1	8.57e-06
FLVCR1	1	+	213037734	213037861	213036972	213037211	213043395	213043508	0.119	1	-0.881	6.9e-05
PRELID2	5	-	145205560	145205763	145202639	145202697	145214739	145214899	0.372	1	-0.628	3.4e-05
RP11-347E10.1	11	+	110237085	110237259	110225854	110226243	110276967	110277124	0	1	-1	6.72e-07
ATP5L	11	+	118276371	118276424	118274638	118274700	118277651	118277812	1	0	1	8.34e-05
SLC37A4	11	-	118900941	118901445	118899931	118900274	118901558	118901616	0.59	0.186	0.404	3.14e-05
C2CD2L	11	+	118983409	118983584	118983191	118983319	118984320	118984422	1	0	1	3.6e-05
TAS2R14	12	-	11126253	11126320	11090006	11091176	11199618	11199787	1	0.408	0.592	0.00249411
ARHGEF12	11	+	120280102	120280159	120278446	120278532	120291461	120291560	0	1	-1	7.13e-06
ARHGEF12	11	+	120300420	120300540	120300148	120300226	120302479	120302620	0.66	1	-0.34	0.00114924
TMEM218	11	-	124980386	124980445	124972629	124972705	124980539	124980642	1	0.462	0.538	0.000207408
PKNOX2	11	+	125104940	125105011	125034582	125034672	125201714	125201821	1	0	1	2.23e-05
FAM118B	11	+	126099119	126099188	126081308	126081725	126104889	126104982	0.713	1	-0.287	4.4e-05
NTM	11	+	132200046	132200079	132184445	132184597	132204939	132205040	0.417	0	0.417	0.000177673
CACNA2D4	12	-	2024019	2024101	2022188	2022305	2027412	2027639	0.721	0	0.721	0.000470044
RNF14	5	+	141354368	141354520	141353147	141353307	141357867	141357959	0.394	0.839	-0.445	0.000138584
CD27-AS1	12	-	6560058	6560146	6557805	6557903	6560634	6560700	0.857	0.112	0.745	0.000137419
RPL13P5	12	+	6991359	6991491	6982552	6982945	6992867	6993083	1	0.481	0.519	0.000819455
FAM66C	12	+	8340327	8340821	8332804	8333348	8341067	8341241	1	0.072	0.928	1.04e-05
FAM66C	12	+	8347872	8348008	8347324	8347392	8348852	8349114	0	1	-1	7.7e-05
HS6ST2	X	-	131803140	131803227	131761997	131763121	131842489	131842522	0.078	0.587	-0.509	0.00146267
NSUN5P2	7	-	72422690	72422834	72420596	72420735	72425163	72425256	0.327	0.781	-0.454	0.000499793
NSUN5P2	7	-	72424897	72425018	72420596	72420735	72425163	72425256	0.149	0.652	-0.503	0.000407607
TENM3	4	+	183665295	183665316	183664322	183664572	183672952	183673185	0	0.594	-0.594	1.88e-06
CCDC91	12	+	28457558	28457644	28343398	28343574	28458581	28458712	0	1	-1	2.02e-05
CAPRIN2	12	-	30872012	30872159	30869441	30869610	30876192	30876248	0.849	0.354	0.495	9.09e-06
CAPRIN2	12	-	30872012	30873849	30867892	30869610	30876192	30876248	0.712	0.168	0.544	2.18e-07
FGD4	12	+	32760871	32761029	32755094	32755251	32763709	32763768	1	0.195	0.805	3.32e-08
FGD4	12	+	32760890	32761029	32755094	32755251	32763709	32763768	1	0.482	0.518	5.63e-07
WHSC1	4	+	1900947	1901122	1895456	1895636	1902352	1902978	1	0	1	3.88e-05
PCK2	14	+	24564351	24564587	24563974	24564054	24566100	24566346	1	0	1	1.56e-05
FRMD4A	10	-	13693902	13693974	13685705	13689035	13696415	13696512	1	0.028	0.972	2.89e-06
SLC11A2	12	-	51399956	51400054	51399382	51399460	51402258	51402407	0	1	-1	8.01e-05
ARF3	12	-	49349880	49349980	49346895	49347057	49351092	49351161	1	0	1	1.83e-05
PPP1R42	8	-	67900634	67900752	67894272	67894415	67922949	67923017	0	1	-1	7.85e-05
MSRB3	12	+	65702308	65702435	65672422	65672645	65720605	65720714	0.419	1	-0.581	0.00219288
CTNS	17	+	3550737	3550816	3543440	3543561	3558291	3558395	1	0.197	0.803	1.6e-06
RARG	12	-	53623694	53623837	53621341	53621471	53624952	53625016	0.101	0.452	-0.351	0.00057813
SMUG1	12	-	54581602	54581689	54577439	54577743	54582734	54582758	1	0.727	0.273	0.000370214
SMUG1	12	-	54582294	54582380	54581602	54581689	54582509	54582741	0	1	-1	3.28e-05
SMUG1	12	-	54582298	54582380	54575240	54577743	54582734	54582756	1	0	1	8.61e-06
SMUG1	12	-	54582298	54582380	54581602	54581689	54582734	54582756	0.446	0	0.446	0.00146762
DSCR3	21	-	38610760	38610910	38604677	38604752	38639538	38639833	0.399	1	-0.601	1.07e-05
TMEM198B	12	+	56225040	56225133	56223743	56224867	56226742	56227325	0.381	0.931	-0.55	5.46e-05
RBMS2	12	+	56975842	56975936	56975616	56975663	56980632	56980710	1	0.235	0.765	5.89e-07
RBMS2	12	+	56982715	56982802	56982077	56982158	56982923	56983287	0.602	1	-0.398	0.00127166
LINC00960	3	+	75725118	75725279	75724914	75725031	75727983	75728454	0	1	-1	4.98e-05
DPY19L2	12	-	63994085	63994166	63991588	63991690	64002395	64002454	1	0	1	5.2e-05
THOC5	22	-	29946716	29946832	29945040	29945147	29949436	29949644	0.754	1	-0.246	0.000859873
HELB	12	+	66707765	66707943	66703485	66704388	66709021	66709163	0	1	-1	3.88e-05
DYRK2	12	+	68043576	68043725	68042500	68042962	68050885	68059186	0.927	0.357	0.57	4.93e-05
CNOT2	12	+	70723202	70723350	70704674	70704797	70726546	70726626	1	0	1	2.67e-05
IQCE	7	+	2606749	2606797	2598631	2598851	2611159	2611288	1	0	1	1.27e-05
AKT2	19	-	40788614	40788683	40771128	40771258	40790671	40790729	1	0	1	5e-05
NEDD1	12	+	97301381	97301402	97301007	97301078	97303529	97303673	1	0	1	8.49e-05
MTRF1	13	-	41836546	41836617	41834628	41835051	41837620	41837674	0	1	-1	7.88e-06
NAV3	12	+	78388582	78388651	78362298	78362482	78392116	78392256	1	0	1	3.06e-05
VEZT	12	+	95650325	95650398	95645715	95645847	95660132	95660409	1	0.456	0.544	3.29e-05
GXYLT1	12	-	42523560	42523653	42512801	42512973	42538227	42538681	0.191	0.767	-0.576	0.000534546
AMDHD1	12	+	96348688	96348753	96346494	96346601	96350462	96350474	1	0	1	2.12e-05
PRIMPOL	4	+	185582927	185583057	185580493	185580591	185587070	185587218	1	0.775	0.225	0.00160263
RMST	12	+	97859445	97859505	97856929	97857067	97886238	97886384	1	0.559	0.441	0.000102618
RP11-175P13.3	12	-	100592621	100592750	100574330	100574494	100593297	100593561	0.491	1	-0.509	0.000240453
ACTR6	12	+	100601440	100601564	100593642	100594697	100604072	100604129	0	1	-1	2.89e-05
WNK1	12	+	980430	980514	971248	971436	987377	987478	0.538	1	-0.462	0.000462334
HCFC2	12	+	104491388	104491469	104490137	104490211	104492120	104492258	0	0.722	-0.722	0.000432225
ISCU	12	+	108957835	108957931	108956381	108956512	108958054	108958168	0.005	0.163	-0.158	1.46e-08
CCDC63	12	+	111317709	111317891	111311645	111311765	111318918	111319100	0	1	-1	1.8e-05
TMEM116	12	-	112381068	112381173	112375964	112376014	112429561	112429693	1	0.48	0.52	3.86e-07
TMEM116	12	-	112403398	112403563	112375987	112376014	112429561	112429693	1	0.063	0.937	0.00152134
TMEM116	12	-	112403398	112403563	112381068	112381173	112416539	112416591	0.137	1	-0.863	7.92e-05
TMEM116	12	-	112416539	112416591	112375964	112376014	112429561	112429693	1	0.05	0.95	0.000426947
TPCN1	12	+	113663048	113663141	113659264	113659431	113664532	113664769	0.812	0.133	0.679	0.00120602
TPCN1	12	+	113664532	113664769	113659242	113659431	113698172	113698217	0.676	1	-0.324	0.00386098
ZNF521	18	-	22907369	22907412	22901971	22902151	22925215	22925311	1	0	1	2.67e-06
VSIG10	12	-	118540793	118540975	118533337	118533619	118541397	118541667	1	0.351	0.649	2.49e-05
P2RX7	12	+	121592587	121592756	121570630	121570898	121593881	121593950	0	1	-1	2.49e-05
C1orf85	1	-	156260767	156260897	156259886	156260151	156261193	156261341	1	0.428	0.572	8.61e-05
C1orf85	1	-	156263110	156263220	156262485	156263000	156263808	156263867	1	0.763	0.237	0.000580029
BZRAP1	17	-	56402171	56402363	56400828	56400906	56404043	56404151	1	0	1	1.45e-05
MPHOSPH9	12	-	123646661	123646739	123645682	123645930	123647560	123647583	1	0.713	0.287	0.000234597
GTF2H3	12	+	124123840	124123890	124118375	124118419	124130001	124130108	0.743	1	-0.257	0.00320877
TCTN2	12	+	124179388	124179523	124177204	124177270	124179766	124179844	1	0.802	0.198	0.00248129
NCOR2	12	-	125020110	125020157	124979692	124979914	125051853	125052010	0	1	-1	6.64e-06
AKR7A3	1	-	19611511	19611608	19611179	19611279	19612381	19612486	0.232	1	-0.768	1.22e-05
LMBR1	7	-	156626446	156626486	156619292	156619438	156685621	156685873	0.825	0	0.825	6.53e-06
N6AMT2	13	-	21305979	21306260	21302869	21303355	21331593	21331756	0.675	0.956	-0.281	0.00376524
CD47	3	-	107769424	107769449	107765925	107766139	107770785	107770817	1	0.3	0.7	1.24e-05
CD47	3	-	107770785	107770817	107762145	107766139	107776323	107776416	0.323	0.859	-0.536	2.04e-05
PPIP5K1	15	-	43857064	43857190	43850992	43851130	43860660	43860714	0	1	-1	1.25e-05
SNX32	11	+	65602976	65603144	65601369	65601572	65616948	65616983	1	0	1	4.31e-05
STOML3	13	-	39554188	39554272	39550830	39550934	39564806	39564996	1	0	1	2.05e-05
TMEM44	3	-	194346625	194346655	194344257	194344424	194349111	194349238	0.416	1	-0.584	5.67e-06
KLHL3	5	-	136972982	136973084	136969725	136969854	136974641	136974839	1	0	1	2.84e-05
ZC3H13	13	-	46626066	46626124	46619525	46619648	46626538	46626820	0.153	1	-0.847	2.34e-05
ZC3H13	13	-	46626066	46626124	46619525	46619651	46626538	46626820	0.126	0.657	-0.531	0.00302292
EBPL	13	-	50237192	50237331	50234858	50235344	50265389	50265574	0.756	1	-0.244	6.57e-08
EBPL	13	-	50243912	50243982	50234858	50235344	50265389	50265599	0.471	1	-0.529	2.77e-10
EBPL	13	-	50260610	50260731	50234858	50235344	50265389	50265599	0.019	1	-0.981	2.97e-07
WDFY2	13	+	52234731	52234799	52158643	52158960	52277731	52277786	0.62	1	-0.38	6.15e-05
NBPF15	1	+	148556691	148556810	148555978	148556272	148560846	148561115	0.464	1	-0.536	5.03e-05
NBPF15	1	+	148558168	148558286	148556094	148556272	148560846	148561115	0.588	1	-0.412	7.52e-06
NBPF15	1	+	148566849	148566880	148560842	148561115	148568735	148568877	0.909	0.216	0.693	0.00272893
PCDH17	13	+	58240601	58240660	58205943	58209245	58240794	58240967	0	1	-1	8.3e-05
UGGT2	13	-	96642226	96642327	96638586	96638686	96648316	96648389	1	0.723	0.277	0.000720987
C22orf23	22	-	38343287	38343470	38341048	38341180	38347466	38347529	0.44	1	-0.56	0.000505726
TRERF1	6	-	42330684	42330817	42268375	42268487	42418914	42418999	0.26	1	-0.74	0.000288651
TRERF1	6	-	42330734	42330817	42268375	42268487	42418914	42418999	0.391	1	-0.609	0.00158067
SSPO	7	+	149524001	149524048	149523767	149523910	149524857	149525074	0.275	1	-0.725	0.0035891
MVP	16	+	29847024	29847119	29845255	29845387	29848042	29848279	0	1	-1	2.1e-05
NBEAL2	3	+	47048555	47048645	47047822	47047939	47048730	47048840	1	0.438	0.562	0.000419632
TMEM253	14	+	21569466	21569610	21567095	21567357	21570222	21570279	1	0	1	7.63e-05
PPP1R3E	14	-	23769315	23769348	23768609	23768750	23769966	23770073	0	1	-1	3.69e-07
PPP1R3E	14	-	23769315	23769534	23768609	23768750	23769966	23770073	0.321	1	-0.679	2.01e-05
DHRS2	14	+	24108035	24108213	24105543	24105981	24108387	24108565	0.444	1	-0.556	0.000536869
MITD1	2	-	99789876	99789965	99787972	99788109	99790377	99790479	0.015	0.157	-0.142	0.000922388
STRN3	14	-	31398406	31398517	31388171	31388312	31404368	31404510	0.534	1	-0.466	2.87e-05
CTC-228N24.3	5	-	127396835	127396936	127301579	127302620	127418426	127418792	1	0.561	0.439	4.91e-05
CTC-228N24.3	5	-	127412638	127412785	127302426	127302620	127418426	127418573	1	0	1	1.11e-05
CTC-228N24.3	5	-	127417664	127417883	127396835	127396936	127418426	127418666	0.139	0.7	-0.561	0.000373127
CTC-228N24.3	5	-	127417664	127417886	127412638	127412785	127418426	127418652	0	1	-1	1.44e-06
CTAGE5	14	+	39746137	39746159	39736614	39736726	39748540	39748562	0	1	-1	8.49e-05
TMEM143	19	-	48863328	48863433	48848416	48848611	48866547	48866788	0.409	1	-0.591	2.35e-06
TMEM143	19	-	48863328	48863440	48848416	48848611	48866547	48866931	0.384	1	-0.616	5.86e-05
NAT1	8	+	18069899	18070283	18067638	18067689	18076919	18076998	1	0.123	0.877	0.000227412
RAD51AP1	12	+	4654384	4654478	4652928	4653077	4654947	4654998	0.551	0	0.551	0.00231238
RAD51AP1	12	+	4665518	4665716	4662148	4662255	4668022	4668185	1	0.417	0.583	1.73e-05
SAMD4A	14	+	55203741	55204005	55168779	55169298	55215532	55215642	0	1	-1	3.7e-05
MAPK1IP1L	14	+	55528397	55528419	55518348	55518521	55529335	55530043	0.534	0.898	-0.364	0.000257486
TASP1	20	-	13597503	13597770	13581189	13581264	13604092	13604161	0	1	-1	1.86e-05
MTHFD1	14	+	64855718	64855843	64855025	64855186	64857054	64857185	1	0	1	1.89e-05
SRSF5	14	+	70235329	70235391	70234854	70234999	70235898	70235968	0	1	-1	8.28e-05
SCAI	9	-	127736453	127736555	127733949	127734123	127737525	127737668	0	0.704	-0.704	0.000551906
RBM25	14	+	73567008	73567070	73566374	73566458	73567421	73567887	1	0.414	0.586	0.00254836
MLH3	14	-	75508317	75508403	75505042	75505115	75513078	75513147	1	0	1	8.1e-05
FAM3A	X	-	153736141	153736192	153735736	153735821	153736619	153736678	0.957	0.598	0.359	0.00168699
2025-03-08	10	-	46048559	46048652	46028557	46028737	46089682	46089939	0.552	0	0.552	1.19e-05
NRDE2	14	-	90784047	90784164	90782930	90783155	90784348	90784457	0.359	0	0.359	0.00213336
ZNF75A	16	+	3363048	3363175	3362676	3362768	3366911	3366924	0.932	0.469	0.463	0.000167235
PPP4R4	14	+	94693611	94693715	94674800	94674903	94696923	94696956	0.3	0	0.3	0.00111316
GSKIP	14	+	96846024	96846092	96829862	96829905	96848583	96848842	1	0	1	9.05e-06
