# Supplementary material for: RBFOX1 Dysfunction Unlocks APOE4‐Associated Microglial Genesis and Exacerbates Alzheimer's Pathology in Human Cerebral Organoids
Source: Exploration (Beijing). 2026 Apr 2;6(2):70160. doi: 10.1002/exp2.70160 (PMC13094536; doi:10.1002/exp2.70160)
Supplement: Supplementary file 10 — Supporting File 10: exp270160‐sup‐0010‐TableS9.xlsx. [file EXP2-6-70160-s004.xlsx]

## Sheet: APOE4
Supplementary Table S9: Alternative splicing changes between APOE4_RBFOX1-KO and APOE4 organoids at Day 60
GeneID	GeneSymbol	Chr	Strand	ExonStart_0base	ExonEnd	UpstreamES	UpstreamEE	DownstreamES	DownstreamEE	IncLevel1	IncLevel2	IncLevelDifference	Pvalue	AS type
AGRN	AGRN	Chr1	+	988840	988873	987107	987195	989132	989357	0.05	0.14	-0.09	0	SE
CPTP	CPTP	Chr1	+	1262215	1262412	1260142	1260482	1262620	1264276	1	0.5	0.5	0	SE
SLC25A33	SLC25A33	Chr1	+	9630315	9630416	9613683	9613863	9640011	9640292	0	1	-1	0	SE
APITD1-CORT	APITD1-CORT	Chr1	+	10500403	10500470	10490158	10490625	10511433	10512060	0	1	-1	0	SE
C1orf158	C1orf158	Chr1	+	12819242	12819420	12806133	12806489	12820702	12821102	1	0	1	0	SE
AKR7A3	AKR7A3	Chr1	-	19611511	19611608	19611179	19611279	19612381	19612486	0.64	0	0.64	0	SE
RAP1GAP	RAP1GAP	Chr1	-	21991703	21991810	21976253	21976289	21995746	21995856	1	0	1	0	SE
UBXN11	UBXN11	Chr1	-	26620695	26620822	26612313	26612528	26633082	26633195	0.79	1	-0.21	0	SE
UBXN11	UBXN11	Chr1	-	26627416	26627515	26612313	26612528	26628184	26628213	1	0.16	0.84	0	SE
UBXN11	UBXN11	Chr1	-	26628184	26628213	26612313	26612528	26633082	26633195	0	1	-1	0	SE
TAF12	TAF12	Chr1	-	28944464	28944542	28939758	28939873	28948425	28948677	1	0.86	0.14	0	SE
ADGRB2	ADGRB2	Chr1	-	32208438	32208603	32207653	32207818	32210248	32210332	0.99	0.7	0.29	0	SE
ADGRB2	ADGRB2	Chr1	-	32209793	32209958	32207653	32207818	32210248	32210332	0.99	0.76	0.23	0	SE
ADGRB2	ADGRB2	Chr1	-	32209793	32209958	32208438	32208603	32210248	32210332	0.84	1	-0.16	0	SE
NCDN	NCDN	Chr1	+	36023756	36023824	36023392	36023484	36024707	36024848	1	0.67	0.33	0	SE
GALE	GALE	Chr1	-	24125376	24125502	24125104	24125220	24125855	24125926	1	0.62	0.38	0	SE
MEAF6	MEAF6	Chr1	-	37962307	37962337	37961485	37961519	37967404	37967597	0.56	0.74	-0.19	0	SE
PPIE	PPIE	Chr1	+	40228188	40228323	40218581	40218724	40229360	40229586	1	0.33	0.67	0	SE
SLFNL1	SLFNL1	Chr1	-	41482905	41483049	41481268	41481900	41483306	41483651	1	0	1	0	SE
HIVEP3	HIVEP3	Chr1	-	41990405	41990581	41984072	41984159	42041214	42041360	0.21	1	-0.79	0	SE
HIVEP3	HIVEP3	Chr1	-	42166586	42166666	42094419	42094618	42384083	42384378	1	0	1	0	SE
C1orf50	C1orf50	Chr1	+	43233179	43233295	43232915	43233061	43239233	43239320	0.66	1	-0.34	0	SE
NASP	NASP	Chr1	+	46072992	46074009	46072153	46072263	46078840	46078920	1	0.56	0.44	0	SE
ELAVL4	ELAVL4	Chr1	+	50607443	50607530	50574591	50574870	50610628	50610869	0.08	0.29	-0.21	0	SE
ELAVL4	ELAVL4	Chr1	+	50607443	50607530	50575287	50575636	50610628	50610869	0.09	0.63	-0.54	0	SE
PRKAA2	PRKAA2	Chr1	+	57140053	57140195	57110989	57111154	57158030	57158175	0.65	1	-0.35	0	SE
DOCK7	DOCK7	Chr1	-	62953068	62953083	62943370	62943496	62954604	62954736	0.86	0	0.86	0	SE
MIER1	MIER1	Chr1	+	67394611	67394646	67391824	67391925	67405710	67405735	0	0.58	-0.58	0	SE
ACADM	ACADM	Chr1	+	76199212	76199313	76198537	76198607	76200475	76200556	0.8	1	-0.2	0	SE
IFI44L	IFI44L	Chr1	+	79093590	79094078	79086066	79086256	79094635	79094684	0.5	1	-0.5	0	SE
DDAH1	DDAH1	Chr1	-	85961848	85961964	85824430	85824530	86043666	86044046	0	1	-1	0	SE
SELENOF	SELENOF	Chr1	-	87333735	87333785	87328127	87329288	87346344	87346408	0.94	0.99	-0.05	0	SE
HFM1	HFM1	Chr1	-	91784634	91784766	91781947	91782033	91784849	91784947	1	0.56	0.44	0	SE
HFM1	HFM1	Chr1	-	91816294	91816428	91812985	91813033	91818062	91818208	0.15	1	-0.85	0	SE
HFM1	HFM1	Chr1	-	91817105	91817200	91812985	91813033	91818062	91818208	0.21	1	-0.79	0	SE
HFM1	HFM1	Chr1	-	91861849	91861962	91859649	91859959	91866568	91866666	1	0	1	0	SE
FNBP1L	FNBP1L	Chr1	+	94001888	94002047	94000261	94000465	94006598	94006613	1	0.09	0.91	0	SE
FNBP1L	FNBP1L	Chr1	+	94006598	94006613	94000261	94000465	94009663	94009773	0	0.13	-0.13	0	SE
RWDD3	RWDD3	Chr1	+	95709766	95710271	95699710	95699871	95712311	95712781	1	0.82	0.18	0	SE
CLCC1	CLCC1	Chr1	-	109486096	109486237	109482666	109482764	109490232	109490340	0.25	1	-0.75	0	SE
PHTF1	PHTF1	Chr1	-	114255900	114256060	114254561	114254735	114267380	114267515	0.89	1	-0.11	0	SE
PHTF1	PHTF1	Chr1	-	114292127	114292211	114281351	114281421	114300320	114300377	0.03	0.26	-0.22	0	SE
PDE4DIP	PDE4DIP	Chr1	-	144955215	144955292	144952565	144952689	145015859	145016011	1	0	1	0	SE
ANP32E	ANP32E	Chr1	-	150201404	150201570	150198939	150199127	150202905	150203028	0.92	1	-0.08	0	SE
FAM63A	FAM63A	Chr1	-	150972932	150973091	150972337	150972440	150973725	150973790	0.83	1	-0.17	0	SE
CHTOP	CHTOP	Chr1	+	153615702	153615840	153614718	153614905	153617539	153618782	0.99	0.87	0.12	0	SE
EFNA3	EFNA3	Chr1	+	155057566	155057880	155051347	155051545	155058352	155058418	1	0.89	0.11	0	SE
TRIM46	TRIM46	Chr1	+	155147076	155147117	155146262	155146505	155147861	155148123	0	0.3	-0.3	0	SE
NTRK1	NTRK1	Chr1	+	156844174	156844192	156843424	156843751	156844362	156844418	0	0.58	-0.58	0	SE
TOMM40L	TOMM40L	Chr1	+	161197047	161197140	161196677	161196745	161197673	161197779	1	0.57	0.43	0	SE
TOMM40L	TOMM40L	Chr1	+	161197425	161197527	161196677	161196745	161197673	161197779	1	0.55	0.45	0	SE
TOMM40L	TOMM40L	Chr1	+	161197425	161197527	161197047	161197140	161197673	161197779	1	0.73	0.27	0	SE
RHCE	RHCE	Chr1	-	25696957	25697031	25688739	25689044	25712201	25712335	1	0.49	0.51	0	SE
CCNL2	CCNL2	Chr1	-	1328169	1328183	1326145	1326245	1328775	1328840	0.44	1	-0.56	0	SE
PRRX1	PRRX1	Chr1	+	170699417	170699489	170695360	170695542	170705188	170708541	0.4	0.92	-0.53	0	SE
FMO1	FMO1	Chr1	+	171236681	171236870	171227061	171227358	171244484	171244647	0.34	1	-0.66	0	SE
FMO4	FMO4	Chr1	+	171292142	171292331	171288956	171289096	171293276	171293439	1	0.3	0.7	0	SE
MR1	MR1	Chr1	+	181021370	181021646	181019146	181019422	181022708	181022813	1	0	1	0	SE
LAMC2	LAMC2	Chr1	+	183201321	183201478	183200095	183200238	183201786	183201992	1	0	1	0	SE
RGL1	RGL1	Chr1	+	183666537	183666647	183605181	183605636	183711260	183711424	0	1	-1	0	SE
CROCC	CROCC	Chr1	+	17249157	17249293	17248444	17248573	17256340	17256526	0.39	1	-0.61	0	SE
CROCC	CROCC	Chr1	+	17295610	17295835	17294697	17294913	17296747	17296948	0.99	0.7	0.28	0	SE
CROCC	CROCC	Chr1	+	17296279	17296429	17295610	17295835	17296747	17296948	1	0.85	0.15	0	SE
ADIPOR1	ADIPOR1	Chr1	-	202923368	202923435	202920057	202920292	202927312	202927524	0	0.06	-0.06	0	SE
ETNK2	ETNK2	Chr1	-	204103642	204103716	204100188	204101384	204106231	204106377	0.82	1	-0.18	0	SE
ETNK2	ETNK2	Chr1	-	204103642	204103822	204100188	204101384	204106231	204106377	0.67	1	-0.33	0	SE
NFASC	NFASC	Chr1	+	204889759	204889868	204797781	204797910	204913353	204913534	0.64	1	-0.36	0	SE
SYT14	SYT14	Chr1	+	210126399	210126604	210126053	210126101	210186977	210187142	1	0.29	0.71	0	SE
SYT14	SYT14	Chr1	+	210139237	210139358	210126053	210126101	210186977	210187142	1	0.21	0.79	0	SE
NSL1	NSL1	Chr1	-	212939530	212939615	212899494	212912028	212955713	212955768	0	1	-1	0	SE
TATDN3	TATDN3	Chr1	+	212977661	212977771	212970453	212970538	212988354	212990167	1	0	1	0	SE
USH2A	USH2A	Chr1	-	215823933	215824143	215821869	215822108	215844313	215844635	0	1	-1	0	SE
DUSP10	DUSP10	Chr1	-	221912275	221913129	221879436	221879808	221915322	221915518	1	0.7	0.3	0	SE
DNAH14	DNAH14	Chr1	+	225391884	225391975	225372992	225373127	225393672	225393881	1	0	1	0	SE
MRPL55	MRPL55	Chr1	-	228296655	228296722	228296137	228296175	228296961	228297013	0	0.8	-0.8	0	SE
OBSCN	OBSCN	Chr1	+	228480223	228480487	228479598	228479862	228481053	228481317	1	0.73	0.27	0	SE
OBSCN	OBSCN	Chr1	+	228486959	228487223	228486154	228486418	228487582	228487846	1	0.74	0.26	0	SE
ERO1B	ERO1B	Chr1	-	236413184	236413267	236406721	236406795	236415349	236415391	1	0.27	0.73	0	SE
C1orf101	C1orf101	Chr1	+	244627209	244627258	244624672	244624796	244640842	244640916	1	0	1	0	SE
AKR1E2	AKR1E2	Chr10	+	4879650	4879773	4877866	4878001	4884612	4884696	0.27	1	-0.73	0	SE
AKR1E2	AKR1E2	Chr10	+	4883976	4884049	4881920	4882018	4884612	4884696	1	0	1	0	SE
OPTN	OPTN	Chr10	+	13150137	13150289	13142081	13142302	13151111	13151288	0.26	0.1	0.16	0	SE
MEIG1	MEIG1	Chr10	+	15008438	15008605	15001437	15001556	15014511	15014850	0	1	-1	0	SE
RPP38	RPP38	Chr10	+	15144216	15144335	15139178	15139408	15145303	15146256	0.84	0.31	0.54	0	SE
PTER	PTER	Chr10	+	16509130	16509209	16479355	16479489	16526335	16526815	1	0	1	0	SE
TRDMT1	TRDMT1	Chr10	-	17204164	17204236	17202303	17202373	17216549	17216659	1	0	1	0	SE
MLLT10	MLLT10	Chr10	+	21846549	21846753	21827761	21827841	21875222	21875277	0.11	1	-0.89	0	SE
SPAG6	SPAG6	Chr10	+	22676751	22676925	22675682	22675888	22678088	22678241	0.75	1	-0.25	0	SE
ZEB1	ZEB1	Chr10	+	31609506	31609627	31607841	31608062	31749965	31750166	1	0	1	0	SE
CCDC7	CCDC7	Chr10	+	33093942	33094026	33067904	33068012	33103297	33103381	1	0	1	0	SE
PARD3	PARD3	Chr10	-	34661425	34661464	34648998	34649187	34663801	34663930	0.31	0.86	-0.55	0	SE
ZNF25	ZNF25	Chr10	-	38257681	38257918	38256844	38256867	38260635	38260735	0.36	1	-0.64	0	SE
ZNF25	ZNF25	Chr10	-	38260842	38260949	38260635	38260735	38265433	38265583	0.01	0.32	-0.3	0	SE
SLC25A16	SLC25A16	Chr10	-	70276840	70277022	70276507	70276600	70287002	70287280	0.07	0.55	-0.48	0	SE
EPHA2	EPHA2	Chr1	-	16477390	16477458	16474872	16475542	16482342	16482604	0.98	0.74	0.24	0	SE
COL13A1	COL13A1	Chr10	+	71658452	71658518	71655305	71655332	71662503	71662611	0.15	0.74	-0.58	0	SE
PPP3CB	PPP3CB	Chr10	-	75199629	75199659	75196185	75198178	75204482	75204580	0.84	1	-0.16	0	SE
CAMK2G	CAMK2G	Chr10	-	75587846	75587879	75583797	75583842	75597225	75597269	0.2	0.7	-0.5	0	SE
CAMK2G	CAMK2G	Chr10	-	75587846	75587879	75585078	75585105	75597225	75597269	0.02	0.3	-0.29	0	SE
KCNMA1	KCNMA1	Chr10	-	78761164	78761338	78729731	78729825	78771724	78771801	0.19	1	-0.81	0	SE
SORBS1	SORBS1	Chr10	-	97096277	97097051	97082502	97082562	97098889	97099084	1	0.27	0.73	0	SE
TM9SF3	TM9SF3	Chr10	-	98319415	98319493	98312684	98312816	98321734	98321895	0.8	0.94	-0.14	0	SE
HIF1AN	HIF1AN	Chr10	+	102300390	102300539	102296167	102296418	102304707	102304853	0.85	1	-0.15	0	SE
HIF1AN	HIF1AN	Chr10	+	102304707	102304853	102296167	102296418	102306274	102306338	1	0	1	0	SE
PCGF6	PCGF6	Chr10	-	105093681	105093709	105086290	105086389	105108472	105108569	0.45	1	-0.55	0	SE
PCGF6	PCGF6	Chr10	-	105104780	105104889	105086290	105086389	105108472	105108569	0	1	-1	0	SE
ADD3	ADD3	Chr10	+	111876016	111876168	111872534	111872673	111877099	111877180	1	0.91	0.09	0	SE
ADD3	ADD3	Chr10	+	111892062	111892158	111890120	111890244	111893083	111895323	0.73	0.91	-0.18	0	SE
PDCD4	PDCD4	Chr10	+	112654169	112654280	112653848	112653956	112655705	112655845	1	0.92	0.08	0	SE
TCF7L2	TCF7L2	Chr10	+	114919678	114919751	114917779	114917828	114925313	114927437	0	0.62	-0.62	0	SE
TCF7L2	TCF7L2	Chr10	+	114920377	114920450	114919678	114919751	114925313	114927437	1	0.1	0.9	0	SE
TCF7L2	TCF7L2	Chr10	+	114921337	114921362	114919678	114919751	114925313	114927437	1	0.22	0.78	0	SE
ABLIM1	ABLIM1	Chr10	-	116207638	116207779	116205070	116205162	116211382	116211430	0.74	0.42	0.33	0	SE
WDR11	WDR11	Chr10	+	122626577	122626681	122626080	122626276	122630681	122630858	1	0.87	0.13	0	SE
TACC2	TACC2	Chr10	+	123892123	123892249	123872553	123872748	123954554	123954691	1	0	1	0	SE
AP2A2	AP2A2	Chr11	+	1000431	1000598	994071	994245	1003721	1003804	1	0.82	0.18	0	SE
EFCAB2	EFCAB2	Chr1	+	245180543	245180628	245133630	245133745	245222687	245222760	1	0.47	0.53	0	SE
ZNF195	ZNF195	Chr11	-	3383026	3383119	3379156	3381795	3392204	3392300	0.35	0	0.35	0	SE
ZNF195	ZNF195	Chr11	-	3383775	3383832	3383026	3383119	3392204	3392300	0.03	1	-0.97	0	SE
PGAP2	PGAP2	Chr11	+	3832479	3832654	3829523	3829545	3845112	3845365	0.59	1	-0.41	0	SE
PGAP2	PGAP2	Chr11	+	3844138	3844223	3829523	3829545	3845112	3845365	0.06	1	-0.94	0	SE
PGAP2	PGAP2	Chr11	+	3844842	3844970	3829523	3829545	3845112	3845365	0	1	-1	0	SE
PGAP2	PGAP2	Chr11	+	3844842	3844970	3844138	3844223	3845112	3845365	0	1	-1	0	SE
PGAP2	PGAP2	Chr11	+	3845112	3845365	3832479	3832654	3845499	3845594	1	0.79	0.21	0	SE
APBB1	APBB1	Chr11	-	6423206	6423212	6422803	6422918	6423311	6423439	0.06	0.48	-0.41	0	SE
NLRP14	NLRP14	Chr11	+	7078907	7079078	7070901	7071069	7079510	7079681	1	0	1	0	SE
SBF2	SBF2	Chr11	-	10022460	10022569	10015467	10015545	10049998	10050104	1	0	1	0	SE
MICAL2	MICAL2	Chr11	+	12159936	12160007	12132122	12132273	12183625	12183966	0	1	-1	0	SE
MICAL2	MICAL2	Chr11	+	12277189	12277297	12260982	12261132	12278331	12278518	0	1	-1	0	SE
ACTN2	ACTN2	Chr1	+	236890977	236891056	236889232	236889320	236894532	236894614	0.3	1	-0.7	0	SE
NUCB2	NUCB2	Chr11	+	17336932	17337022	17333574	17333667	17351673	17351844	0.8	1	-0.2	0	SE
ANO5	ANO5	Chr11	+	22225349	22225396	22214721	22215078	22242642	22242756	0.69	0	0.69	0	SE
CCDC34	CCDC34	Chr11	-	27371878	27371986	27362938	27363097	27378949	27379088	0.75	1	-0.25	0	SE
PRRG4	PRRG4	Chr11	+	32861652	32861785	32860427	32860476	32874841	32879669	1	0	1	0	SE
PAMR1	PAMR1	Chr11	-	35473435	35473486	35463028	35463241	35489548	35489656	0.05	1	-0.95	0	SE
C11orf74	C11orf74	Chr11	+	36654833	36654988	36616042	36616191	36669565	36669705	1	0.42	0.58	0	SE
SLC39A13	SLC39A13	Chr11	+	47436327	47436456	47435975	47436026	47436610	47436710	1	0.81	0.19	0	SE
CTNND1	CTNND1	Chr11	+	57558856	57559145	57529233	57529518	57563048	57563201	0.91	1	-0.09	0	SE
CTNND1	CTNND1	Chr11	+	57558965	57559145	57529233	57529518	57563048	57563201	0.86	1	-0.14	0	SE
CTNND1	CTNND1	Chr11	+	57561481	57561553	57529233	57529518	57563048	57563201	0.76	1	-0.24	0	SE
CTNND1	CTNND1	Chr11	+	57573932	57573950	57573353	57573507	57574386	57574455	0.39	0.62	-0.23	0	SE
FAM111B	FAM111B	Chr11	+	58876140	58876185	58874657	58874769	58891651	58894888	1	0	1	0	SE
DTX4	DTX4	Chr11	+	58958586	58958648	58956634	58956796	58959570	58959723	0.93	1	-0.07	0	SE
VWCE	VWCE	Chr11	-	61036393	61036490	61032593	61032684	61039146	61039232	0	1	-1	0	SE
HRASLS5	HRASLS5	Chr11	-	63257714	63257805	63256342	63256448	63258358	63258680	1	0	1	0	SE
RTN3	RTN3	Chr11	+	63486173	63488504	63448921	63449250	63517462	63517670	0.01	0.02	-0.02	0	SE
RTN3	RTN3	Chr11	+	63486452	63488504	63448921	63449250	63517462	63517670	0.01	0.03	-0.02	0	SE
TRPT1	TRPT1	Chr11	-	63992970	63993052	63992266	63992442	63993521	63993726	0.66	0.96	-0.3	0	SE
TRPT1	TRPT1	Chr11	-	63993257	63993341	63992266	63992442	63993521	63993726	0.59	0	0.59	0	SE
TRPT1	TRPT1	Chr11	-	63993257	63993341	63992970	63993052	63993521	63993726	1	0.32	0.68	0	SE
PLEKHA1	PLEKHA1	Chr10	+	124187791	124187832	124186457	124186547	124189139	124191871	0.55	0.32	0.23	0	SE
MRPL49	MRPL49	Chr11	+	64891973	64892124	64889715	64889896	64892959	64893084	1	0.83	0.17	0	SE
LRRC42	LRRC42	Chr1	+	54413460	54413494	54411998	54412222	54417658	54418145	0.28	0	0.28	0	SE
BBS1	BBS1	Chr11	+	66278675	66278710	66278483	66278560	66281876	66282149	1	0.85	0.15	0	SE
RBM4	RBM4	Chr11	+	66410920	66411611	66407170	66407594	66433326	66435856	1	0.82	0.18	0	SE
RCE1	RCE1	Chr11	+	66612970	66613033	66612636	66612708	66613330	66614003	1	0.86	0.14	0	SE
PC	PC	Chr11	-	66719900	66719939	66639494	66639630	66725792	66725847	0.16	0.84	-0.68	0	SE
PC	PC	Chr11	-	66721719	66721907	66719900	66719939	66725792	66725847	1	0.04	0.96	0	SE
TPCN2	TPCN2	Chr11	+	68822188	68822265	68821500	68821565	68822642	68822820	1	0.3	0.7	0	SE
TPCN2	TPCN2	Chr11	+	68834970	68835073	68831362	68831435	68837897	68837963	0.06	1	-0.94	0	SE
SHANK2	SHANK2	Chr11	-	70346674	70346695	70338439	70338570	70348027	70348036	1	0	1	0	SE
RNF121	RNF121	Chr11	+	71668272	71668310	71639767	71640170	71671795	71671937	0.77	1	-0.23	0	SE
LRTOMT	LRTOMT	Chr11	+	71818968	71819165	71805993	71806142	71819650	71821828	0.12	1	-0.88	0	SE
ARAP1	ARAP1	Chr11	-	72415196	72415379	72413949	72414124	72416849	72416935	0.9	0.64	0.27	0	SE
ARAP1	ARAP1	Chr11	-	72443559	72443642	72437664	72438217	72463372	72463434	0.48	1	-0.52	0	SE
XRRA1	XRRA1	Chr11	-	74562132	74562248	74559159	74559507	74617283	74617501	1	0.21	0.79	0	SE
XRRA1	XRRA1	Chr11	-	74563033	74563127	74559159	74559507	74617283	74617501	1	0	1	0	SE
XRRA1	XRRA1	Chr11	-	74563033	74563127	74562132	74562248	74617283	74617501	0.09	1	-0.91	0	SE
XRRA1	XRRA1	Chr11	-	74574025	74574066	74563033	74563127	74617283	74617501	0	1	-1	0	SE
EMSY	EMSY	Chr11	+	76250642	76250684	76248838	76248994	76253259	76253411	1	0.7	0.3	0	SE
CCDC90B	CCDC90B	Chr11	-	82989768	82989872	82985681	82985783	82991183	82991303	1	0.85	0.15	0	SE
PICALM	PICALM	Chr11	-	85701292	85701421	85694908	85695016	85707868	85707972	0.2	0.5	-0.3	0	SE
PICALM	PICALM	Chr11	-	85701292	85701442	85694908	85695016	85707868	85707972	0.3	0.58	-0.28	0	SE
EED	EED	Chr11	+	85961337	85961490	85955425	85956385	85988021	85988180	0.81	1	-0.19	0	SE
NAALAD2	NAALAD2	Chr11	+	89903236	89903304	89902096	89902160	89906991	89907083	0.56	1	-0.44	0	SE
AMOTL1	AMOTL1	Chr11	+	94528176	94528326	94501507	94501726	94532555	94533477	0.87	0.5	0.37	0	SE
KDM4D	KDM4D	Chr11	+	94708817	94708912	94706844	94707232	94730187	94732678	0.42	1	-0.58	0	SE
YAP1	YAP1	Chr11	+	102080247	102080295	102076623	102076805	102094352	102094483	0.35	0.08	0.28	0	SE
GRIA4	GRIA4	Chr11	+	105836673	105836788	105804447	105804695	105842640	105842755	1	0.35	0.65	0	SE
ELMOD1	ELMOD1	Chr11	+	107521610	107521634	107521060	107521129	107524897	107524948	0.63	0	0.63	0	SE
NCAM1	NCAM1	Chr11	+	113092017	113092047	113085090	113085233	113102366	113102517	0.08	0.19	-0.11	0	SE
NCAM1	NCAM1	Chr11	+	113107022	113107037	113105754	113105886	113126598	113126723	0	0.06	-0.06	0	SE
CADM1	CADM1	Chr11	-	115061607	115061661	115049363	115049495	115069125	115069158	0.22	0.5	-0.28	0	SE
SIK3	SIK3	Chr11	-	116824759	116824823	116797934	116798096	116827663	116827780	1	0.83	0.17	0	SE
HINFP	HINFP	Chr11	+	118994277	118994394	118992232	118992349	118997644	118997835	1	0.17	0.83	0	SE
CACNA1C	CACNA1C	Chr12	+	2706602	2706662	2706395	2706455	2711019	2711126	0	1	-1	0	SE
CACNA1C	CACNA1C	Chr12	+	2743462	2743540	2721068	2721179	2760805	2760934	0	1	-1	0	SE
CACNA1C	CACNA1C	Chr12	+	2743462	2743546	2721068	2721179	2760805	2760934	0	1	-1	0	SE
CACNA1C	CACNA1C	Chr12	+	2743462	2743546	2742794	2742878	2757640	2757673	1	0	1	0	SE
TEAD4	TEAD4	Chr12	+	3126563	3126692	3121335	3121398	3127710	3127754	0.92	0	0.92	0	SE
TSPAN9	TSPAN9	Chr12	+	3192818	3192885	3186520	3186619	3310342	3310422	1	0.25	0.75	0	SE
PARP11	PARP11	Chr12	-	3973001	3973123	3939055	3939184	3982377	3982614	0.44	0.06	0.38	0	SE
ZNF384	ZNF384	Chr12	-	6787828	6787876	6787292	6787626	6788111	6788349	0.82	1	-0.18	0	SE
VTI1A	VTI1A	Chr10	+	114293288	114293309	114286845	114286923	114298004	114298089	0	0.68	-0.68	0	SE
SYCP2	SYCP2	Chr20	-	58443467	58443623	58442765	58442902	58443889	58443980	1	0	1	0	SE
SYCP2	SYCP2	Chr20	-	58482418	58482479	58476716	58476865	58486804	58486900	0	1	-1	0	SE
SLCO4A1	SLCO4A1	Chr20	+	61299363	61299536	61299096	61299262	61299828	61299893	1	0.35	0.65	0	SE
MFSD14A	MFSD14A	Chr1	+	100534028	100534142	100533532	100533751	100542720	100542833	1	0.86	0.14	0	SE
TPD52L2	TPD52L2	Chr20	+	62518916	62518958	62514071	62514173	62520542	62520591	0.03	0.29	-0.26	0	SE
TANGO2	TANGO2	Chr22	+	20049052	20049204	20043465	20043536	20050860	20050965	1	0.4	0.6	0	SE
AP1B1	AP1B1	Chr22	-	29725700	29725709	29723668	29724884	29726366	29726521	0.55	0	0.55	0	SE
AP1B1	AP1B1	Chr22	-	29735742	29735763	29734978	29735122	29736644	29736846	0	0.33	-0.33	0	SE
SETD4	SETD4	Chr21	-	37420605	37420694	37417879	37418309	37425880	37425918	0.96	0.52	0.44	0	SE
PDE9A	PDE9A	Chr21	+	44106301	44106372	44073861	44073993	44119077	44119121	1	0.4	0.6	0	SE
PDE9A	PDE9A	Chr21	+	44108026	44108104	44073861	44073993	44119077	44119121	1	0.41	0.59	0	SE
PPARA	PPARA	Chr22	+	46572649	46572733	46547790	46547873	46594238	46594488	0.29	1	-0.71	0	SE
BIVM	BIVM	Chr13	+	103457656	103457740	103451398	103451871	103459495	103460095	1	0.63	0.37	0	SE
POMT1	POMT1	Chr9	+	134379575	134379727	134378288	134378460	134381789	134381840	1	0.68	0.32	0	SE
POMT1	POMT1	Chr9	+	134381500	134381607	134378288	134378460	134381789	134381840	1	0.67	0.33	0	SE
ACSL3	ACSL3	Chr2	+	223765391	223765498	223752547	223752606	223773450	223773868	0.27	1	-0.73	0	SE
ZNF559	ZNF559	Chr19	+	9443690	9443789	9435370	9435456	9448471	9448693	1	0.11	0.89	0	SE
ZNF559	ZNF559	Chr19	+	9448471	9448534	9435370	9435456	9449169	9449258	0.18	1	-0.82	0	SE
ZNF559	ZNF559	Chr19	+	9448471	9448541	9435370	9435456	9449169	9449258	0	1	-1	0	SE
ZNF559	ZNF559	Chr19	+	9448471	9448693	9435370	9435456	9449169	9449258	0.28	1	-0.72	0	SE
DCAF11	DCAF11	Chr14	+	24586474	24586602	24584590	24584958	24587263	24587364	0	1	-1	0	SE
SLC2A11	SLC2A11	Chr22	+	24226135	24226211	24225958	24226060	24226488	24226616	0.91	0.31	0.6	0	SE
GGT1	GGT1	Chr22	+	25005931	25006000	25003920	25003990	25006324	25006498	0	1	-1	0	SE
TTLL6	TTLL6	Chr17	-	46876965	46877122	46874422	46874566	46878616	46878747	0.2	1	-0.8	0	SE
POLR3F	POLR3F	Chr20	+	18449587	18449705	18448032	18448212	18453485	18453553	0.78	1	-0.22	0	SE
SH3GLB1	SH3GLB1	Chr1	+	87194085	87194172	87189995	87190088	87200284	87200374	0.05	0.27	-0.22	0	SE
HEPH	HEPH	ChrX	+	65474876	65474983	65427956	65428088	65478681	65478821	0.86	0.44	0.41	0	SE
PARPBP	PARPBP	Chr12	+	102547646	102547754	102517663	102517819	102559506	102559661	0	1	-1	0	SE
ALMS1	ALMS1	Chr2	+	73659325	73659419	73651557	73652030	73716760	73718625	1	0	1	0	SE
SETMAR	SETMAR	Chr3	+	4354581	4354913	4344987	4345210	4355330	4355445	0.59	0.12	0.47	0	SE
SETMAR	SETMAR	Chr3	+	4354581	4354913	4344987	4345210	4355350	4355445	0.77	0.18	0.59	0	SE
TRMU	TRMU	Chr22	+	46751886	46751969	46751340	46751485	46752738	46753237	1	0.71	0.29	0	SE
UPF3A	UPF3A	Chr13	+	115048311	115048418	115047495	115047602	115051993	115052104	0.72	0.95	-0.23	0	SE
UPF3A	UPF3A	Chr13	+	115051776	115051875	115047495	115047602	115051993	115052104	0.62	0.93	-0.3	0	SE
SLC6A2	SLC6A2	Chr16	+	55725829	55725964	55719054	55719193	55727921	55728025	0	1	-1	0	SE
ATP2B2	ATP2B2	Chr3	-	10373666	10373721	10365706	10370809	10377812	10377984	0.19	1	-0.81	0	SE
ZNF529	ZNF529	Chr19	-	37063234	37063294	37047005	37047099	37080516	37080603	0.48	1	-0.52	0	SE
IGSF5	IGSF5	Chr21	+	41160093	41160115	41151016	41151232	41163934	41164026	1	0	1	0	SE
EFHB	EFHB	Chr3	-	19974721	19974957	19961996	19962059	19977632	19977826	0.84	0	0.84	0	SE
THRB	THRB	Chr3	-	24338716	24338862	24270428	24270492	24378790	24378862	0.09	1	-0.91	0	SE
SLC4A7	SLC4A7	Chr3	-	27420739	27420847	27414211	27418336	27424643	27424741	0.74	0.94	-0.2	0	SE
SLC4A7	SLC4A7	Chr3	-	27450846	27451021	27446320	27446454	27453132	27453239	0.98	0.73	0.25	0	SE
RBMS3	RBMS3	Chr3	+	29941195	29941246	29938869	29938966	29977576	29977687	0.82	0	0.82	0	SE
RBMS3	RBMS3	Chr3	+	29985697	29985745	29977576	29977687	30029633	30029714	0.25	1	-0.75	0	SE
TGFBR2	TGFBR2	Chr3	+	30664690	30664765	30647993	30648469	30686238	30686407	0	0.62	-0.62	0	SE
DERL1	DERL1	Chr8	-	124042844	124042956	124037225	124037290	124054209	124054663	1	0.85	0.15	0	SE
EXOG	EXOG	Chr3	+	38540416	38540480	38539119	38539269	38542845	38542985	0.18	1	-0.82	0	SE
TMEM201	TMEM201	Chr1	+	9669897	9669969	9667614	9667847	9670563	9670863	1	0.74	0.26	0	SE
PLCB3	PLCB3	Chr11	+	64031492	64031584	64031162	64031267	64032422	64032576	1	0.76	0.24	0	SE
TSN	TSN	Chr2	+	122518984	122519100	122513120	122513421	122520580	122520660	0.88	1	-0.12	0	SE
ADAMTS9	ADAMTS9	Chr3	-	64641467	64641551	64641251	64641367	64644177	64644467	0.7	0	0.7	0	SE
TIA1	TIA1	Chr2	-	70456190	70456223	70454866	70454954	70456395	70456450	0.59	0.84	-0.24	0	SE
RYR1	RYR1	Chr19	+	38969074	38969240	38968349	38968510	38973666	38973753	0.4	1	-0.6	0	SE
UHRF2	UHRF2	Chr9	+	6433913	6434173	6420911	6421142	6460572	6460791	0.98	0.82	0.17	0	SE
LRRC7	LRRC7	Chr1	+	70493853	70494054	70488808	70489057	70501803	70501915	1	0	1	0	SE
IQCB1	IQCB1	Chr3	-	121547316	121547479	121544897	121545027	121547707	121547818	1	0.83	0.17	0	SE
RPGRIP1	RPGRIP1	Chr14	+	21811194	21811387	21802763	21802864	21813271	21813356	0	0.7	-0.7	0	SE
ALG1L	ALG1L	Chr3	-	125653278	125653389	125652417	125652539	125655740	125655887	0	1	-1	0	SE
ZC3H11A	ZC3H11A	Chr1	+	203765420	203765624	203764664	203764903	203770702	203770756	0.76	1	-0.24	0	SE
HACL1	HACL1	Chr3	-	15624383	15624496	15614665	15614749	15642596	15642701	0	1	-1	0	SE
HACL1	HACL1	Chr3	-	15637890	15637931	15631046	15631119	15642596	15642701	0.58	1	-0.42	0	SE
FLOT1	FLOT1	Chr6	-	30709390	30709481	30708966	30709110	30709568	30709644	1	0.91	0.09	0	SE
PFKFB4	PFKFB4	Chr3	-	48577129	48577204	48575930	48576052	48581012	48581079	0.63	1	-0.37	0	SE
GDAP1L1	GDAP1L1	Chr20	+	42887016	42887247	42885792	42885985	42891869	42891967	0.84	1	-0.16	0	SE
GDAP1L1	GDAP1L1	Chr20	+	42887073	42887247	42885792	42885985	42891869	42891967	0.92	1	-0.08	0	SE
TPD52	TPD52	Chr8	-	80956401	80956443	80954854	80954903	80963761	80963863	0.16	0.62	-0.47	0	SE
GAS8	GAS8	Chr16	+	90102040	90102095	90099125	90099332	90102788	90102994	0.24	1	-0.76	0	SE
TFDP2	TFDP2	Chr3	-	141772956	141772991	141724282	141724386	141811902	141811969	0.31	0.05	0.27	0	SE
ZCCHC8	ZCCHC8	Chr12	-	122967181	122967242	122966491	122966634	122973932	122974010	0.6	1	-0.4	0	SE
HPS3	HPS3	Chr3	+	148857790	148858285	148847370	148847727	148858803	148858975	0.76	0.96	-0.2	0	SE
ZNF655	ZNF655	Chr7	+	99159990	99160117	99158155	99158318	99161485	99162328	0	1	-1	0	SE
ZNF655	ZNF655	Chr7	+	99159990	99160117	99158155	99158318	99169310	99169415	0	0.26	-0.26	0	SE
SLC33A1	SLC33A1	Chr3	-	155551256	155551374	155547476	155547692	155551645	155551830	0.78	1	-0.22	0	SE
ATP6V1H	ATP6V1H	Chr8	-	54723723	54723777	54714358	54714456	54727221	54727326	0.2	0.45	-0.25	0	SE
SLC29A1	SLC29A1	Chr6	+	44193797	44193904	44187241	44187519	44194999	44195079	0.05	1	-0.95	0	SE
NBPF1	NBPF1	Chr1	-	16921425	16921504	16921086	16921156	16935002	16935274	1	0.57	0.43	0	SE
ADSL	ADSL	Chr22	+	40760883	40761060	40760279	40760369	40762439	40762752	0.93	0.73	0.2	0	SE
ATXN2L	ATXN2L	Chr16	+	28847646	28847811	28847253	28847443	28848071	28848558	0.7	1	-0.3	0	SE
ATXN2L	ATXN2L	Chr16	+	28847646	28847811	28847253	28847497	28848048	28848558	0.95	0.58	0.38	0	SE
NAALADL2	NAALADL2	Chr3	+	175473007	175473206	175455093	175455187	175520792	175523428	0	1	-1	0	SE
USP13	USP13	Chr3	+	179408028	179408089	179370932	179371181	179424721	179424864	1	0	1	0	SE
SUGP1	SUGP1	Chr19	-	19420905	19421009	19416657	19416885	19427230	19427402	0.83	1	-0.17	0	SE
TENM2	TENM2	Chr5	+	167638738	167638759	167631376	167631626	167642044	167642277	0.32	1	-0.68	0	SE
PUF60	PUF60	Chr8	-	144902835	144902886	144900542	144900704	144903766	144903856	0.24	0.47	-0.23	0	SE
TBCCD1	TBCCD1	Chr3	-	186268917	186269068	186263855	186264744	186272042	186272540	0.78	1	-0.22	0	SE
PAK4	PAK4	Chr19	+	39658869	39658942	39616419	39616559	39660171	39660397	0.46	0.73	-0.27	0	SE
ZBTB8OS	ZBTB8OS	Chr1	-	33100368	33100393	33099551	33099711	33116002	33116191	0	1	-1	0	SE
IMMP1L	IMMP1L	Chr11	-	31484718	31484852	31477806	31477933	31531065	31531175	0	0.68	-0.68	0	SE
CPNE7	CPNE7	Chr16	+	89645264	89645404	89643946	89644129	89649851	89649936	0	1	-1	0	SE
CPNE7	CPNE7	Chr16	+	89649851	89649936	89643946	89644129	89650104	89650179	1	0	1	0	SE
OPA1	OPA1	Chr3	+	193334966	193335074	193333462	193333559	193336657	193336725	1	0.84	0.16	0	SE
OPA1	OPA1	Chr3	+	193335572	193335626	193333462	193333559	193336657	193336725	1	0.4	0.6	0	SE
ATP13A3	ATP13A3	Chr3	-	194134487	194134568	194123402	194126845	194146070	194146258	0	1	-1	0	SE
SULT1C4	SULT1C4	Chr2	+	108998840	108998938	108998217	108998343	108999548	108999675	0.22	1	-0.78	0	SE
RNF175	RNF175	Chr4	-	154633626	154633728	154631311	154631641	154636680	154636814	1	0.76	0.24	0	SE
FAM53A	FAM53A	Chr4	-	1645915	1646069	1641607	1643334	1656704	1657450	1	0	1	0	SE
NSD2	NSD2	Chr4	+	1895456	1895636	1873122	1873269	1900947	1901122	0.07	0.55	-0.48	0	SE
NSD2	NSD2	Chr4	+	1895456	1895636	1873122	1873269	1902352	1902978	0.02	0.11	-0.08	0	SE
SLC25A26	SLC25A26	Chr3	+	66293626	66293736	66271167	66271553	66312474	66312579	1	0.84	0.16	0	SE
LRP8	LRP8	Chr1	-	53728117	53728236	53727739	53727879	53729840	53730068	1	0.89	0.11	0	SE
GEMIN7	GEMIN7	Chr19	+	45583164	45583287	45582529	45582635	45593364	45594176	0.5	1	-0.5	0	SE
NMNAT3	NMNAT3	Chr3	-	139294424	139294836	139292439	139292522	139297713	139297897	0.34	0	0.34	0	SE
ARAP2	ARAP2	Chr4	-	36121271	36121340	36118682	36118757	36122800	36122948	1	0	1	0	SE
DGUOK	DGUOK	Chr2	+	74166036	74166149	74153952	74154179	74184251	74184367	1	0.7	0.3	0	SE
DGUOK	DGUOK	Chr2	+	74166036	74166149	74153952	74154179	74185272	74185372	0.17	0.37	-0.2	0	SE
DGUOK	DGUOK	Chr2	+	74173845	74174015	74153952	74154179	74185272	74185372	0.37	0.59	-0.22	0	SE
DGUOK	DGUOK	Chr2	+	74177711	74177859	74153952	74154179	74184251	74184367	1	0.79	0.21	0	SE
DGUOK	DGUOK	Chr2	+	74177711	74177859	74153952	74154179	74185272	74185372	0.06	0.2	-0.15	0	SE
DGUOK	DGUOK	Chr2	+	74184251	74184367	74153952	74154179	74185272	74185372	0.28	0.54	-0.26	0	SE
FAM114A1	FAM114A1	Chr4	+	38870018	38870167	38869353	38869455	38879691	38880047	1	0	1	0	SE
FAM114A1	FAM114A1	Chr4	+	38870018	38870167	38869353	38869455	38893363	38893451	0.12	1	-0.88	0	SE
PDS5A	PDS5A	Chr4	-	39911863	39911958	39910014	39910160	39915230	39915346	1	0.91	0.09	0	SE
SEC61A1	SEC61A1	Chr3	+	127771677	127771745	127771211	127771402	127774358	127774424	0.98	0.92	0.06	0	SE
SNX17	SNX17	Chr2	+	27595489	27595607	27594135	27594210	27596113	27596178	1	0.93	0.07	0	SE
QTRT2	QTRT2	Chr3	+	113775845	113775953	113775581	113775711	113784083	113784304	0.32	0	0.32	0	SE
CRHR1	CRHR1	Chr17	+	43893828	43893948	43884375	43884463	43906580	43906687	0.73	0	0.73	0	SE
PRDM8	PRDM8	Chr4	+	81121232	81121453	81118656	81118917	81122443	81122675	1	0.78	0.22	0	SE
HNRNPD	HNRNPD	Chr4	-	83292680	83292737	83280623	83280792	83294598	83295149	0.49	0.7	-0.21	0	SE
COPS4	COPS4	Chr4	+	83994358	83994506	83989590	83989675	83996449	83996971	0.07	0.02	0.06	0	SE
WDR48	WDR48	Chr3	+	39125645	39125753	39118629	39118704	39127005	39127101	1	0.16	0.84	0	SE
KCNT1	KCNT1	Chr9	+	138679945	138680008	138678042	138678367	138683642	138683727	0	1	-1	0	SE
TBCK	TBCK	Chr4	-	107176103	107176204	107173022	107173164	107181593	107181667	0	0.26	-0.26	0	SE
SPECC1L	SPECC1L	Chr22	+	24672667	24672771	24666784	24666951	24698162	24698352	0.61	0.3	0.31	0	SE
EGF	EGF	Chr4	+	110929307	110929386	110925660	110925778	110932357	110934235	0.31	0	0.31	0	SE
PITX2	PITX2	Chr4	-	111557936	111559310	111554108	111554164	111563074	111563279	0.08	1	-0.92	0	SE
KIAA1257	KIAA1257	Chr3	-	128707570	128707761	128706458	128706672	128711885	128712179	0	1	-1	0	SE
MYO3A	MYO3A	Chr10	+	26315305	26315461	26312950	26313016	26355903	26356003	1	0.44	0.56	0	SE
MYO3A	MYO3A	Chr10	+	26491892	26492036	26490193	26490234	26500771	26501465	1	0.44	0.56	0	SE
SSR3	SSR3	Chr3	-	156266654	156266792	156262096	156262228	156272745	156272989	1	0	1	0	SE
RASA4B	RASA4B	Chr7	-	102137293	102137411	102136915	102137066	102141145	102141240	0.35	0.92	-0.57	0	SE
MND1	MND1	Chr4	+	154279625	154279774	154271215	154271281	154330122	154330167	0	1	-1	0	SE
NCKAP1	NCKAP1	Chr2	-	183889705	183889723	183888533	183888644	183902719	183903586	0.18	0.35	-0.17	0	SE
TRAF3	TRAF3	Chr14	+	103357661	103357754	103342694	103342862	103369591	103369766	1	0	1	0	SE
GALNTL6	GALNTL6	Chr4	+	173942626	173942776	173930328	173930445	173961083	173961559	0	1	-1	0	SE
GPM6A	GPM6A	Chr4	-	176733341	176733400	176622725	176622918	176923459	176923842	0.41	0.65	-0.24	0	SE
PRIMPOL	PRIMPOL	Chr4	+	185606565	185606652	185603401	185603490	185606729	185606838	0.45	1	-0.55	0	SE
CENPU	CENPU	Chr4	-	185621973	185622035	185618800	185618957	185623242	185623290	0.53	0.95	-0.41	0	SE
LRP2BP	LRP2BP	Chr4	-	186295472	186295615	186295288	186295394	186296766	186296880	0.97	0.3	0.67	0	SE
FAM149A	FAM149A	Chr4	+	187070719	187070858	187070326	187070437	187073056	187073199	1	0.72	0.28	0	SE
FAM149A	FAM149A	Chr4	+	187070746	187070858	187070326	187070437	187073056	187073199	1	0.66	0.34	0	SE
AKR1C2	AKR1C2	Chr10	-	5041391	5041469	5040816	5040939	5042741	5042858	0.41	0.7	-0.29	0	SE
DNM3	DNM3	Chr1	+	172292468	172292480	172277867	172277979	172348157	172348322	0	1	-1	0	SE
TRPC1	TRPC1	Chr3	+	142462326	142462428	142455220	142455375	142467099	142467302	0.21	0.02	0.19	0	SE
DROSHA	DROSHA	Chr5	-	31504661	31504742	31495392	31495479	31508727	31508882	0.9	1	-0.1	0	SE
FBXO4	FBXO4	Chr5	+	41927114	41927350	41925353	41925600	41929798	41930019	0.56	1	-0.44	0	SE
R3HDM2	R3HDM2	Chr12	-	57691110	57691170	57690193	57690334	57691872	57691951	0.8	0.98	-0.18	0	SE
ABLIM2	ABLIM2	Chr4	-	8021344	8021398	8010776	8010829	8021928	8022030	1	0	1	0	SE
ABLIM2	ABLIM2	Chr4	-	8021344	8021398	8010776	8010829	8031382	8031503	1	0	1	0	SE
PALLD	PALLD	Chr4	+	169819643	169819865	169815729	169815828	169824907	169825057	1	0.92	0.08	0	SE
NAV3	NAV3	Chr12	+	78520946	78520988	78515719	78516208	78522485	78522646	0.09	1	-0.91	0	SE
CCDC125	CCDC125	Chr5	-	68599673	68599756	68595838	68595954	68602643	68602729	0.38	1	-0.62	0	SE
SMN1	SMN1	Chr5	+	70240484	70240580	70238544	70238697	70241892	70242003	0.74	1	-0.26	0	SE
NPL	NPL	Chr1	+	182775279	182775666	182772832	182772906	182781290	182781348	1	0	1	0	SE
NPL	NPL	Chr1	+	182791249	182791334	182787947	182787994	182794915	182794955	0	1	-1	0	SE
ZFYVE16	ZFYVE16	Chr5	+	79723310	79723364	79703831	79703972	79729927	79730036	0.36	0.87	-0.51	0	SE
ZFYVE16	ZFYVE16	Chr5	+	79723310	79723364	79707464	79707592	79729927	79730036	0.28	1	-0.72	0	SE
ATP6AP1L	ATP6AP1L	Chr5	+	81591311	81591363	81576778	81576830	81599305	81599346	0.44	1	-0.56	0	SE
TMEM161B	TMEM161B	Chr5	-	87493485	87493582	87491022	87492305	87494792	87494967	1	0.81	0.19	0	SE
ATP6V1C2	ATP6V1C2	Chr2	+	10917710	10917848	10915103	10915197	10918697	10918795	1	0	1	0	SE
ERAP2	ERAP2	Chr5	+	96235824	96235893	96232435	96232567	96237209	96237385	0	1	-1	0	SE
SLC29A2	SLC29A2	Chr11	-	66133901	66134035	66133596	66133702	66134934	66135019	1	0.54	0.46	0	SE
FAM126B	FAM126B	Chr2	-	201886781	201886837	201881713	201881893	201887553	201887655	0.02	0.26	-0.24	0	SE
JKAMP	JKAMP	Chr14	+	59953398	59953522	59951160	59951311	59954391	59954546	0.78	1	-0.22	0	SE
JKAMP	JKAMP	Chr14	+	59953430	59953522	59951160	59951311	59954391	59954546	0.86	1	-0.14	0	SE
JKAMP	JKAMP	Chr14	+	59953448	59953522	59951160	59951311	59954391	59954546	0.83	1	-0.17	0	SE
NPRL2	NPRL2	Chr3	-	50385747	50385841	50385189	50385332	50385957	50385994	1	0.82	0.18	0	SE
EIF4G1	EIF4G1	Chr3	+	184033550	184033644	184032282	184032462	184035504	184035604	0.34	1	-0.66	0	SE
LIPT1	LIPT1	Chr2	+	99772763	99772889	99771417	99771514	99778419	99779620	1	0.34	0.66	0	SE
ZNF43	ZNF43	Chr19	-	22033739	22033829	22028193	22028308	22034706	22034870	0	0.33	-0.33	0	SE
MYRF	MYRF	Chr11	+	61548183	61548264	61547693	61547762	61548431	61548517	1	0	1	0	SE
ZCCHC10	ZCCHC10	Chr5	-	132335823	132335893	132332676	132334542	132362188	132362296	0.62	1	-0.38	0	SE
ZCCHC10	ZCCHC10	Chr5	-	132342450	132342612	132332676	132334542	132362188	132362296	0.67	1	-0.33	0	SE
CFAP61	CFAP61	Chr20	+	20123500	20123592	20079298	20079458	20140013	20140088	1	0	1	0	SE
ASCC1	ASCC1	Chr10	-	73862091	73862170	73855789	73857208	73862607	73862725	0	1	-1	0	SE
GOLGA4	GOLGA4	Chr3	+	37402733	37402796	37396591	37396678	37407570	37408370	0.22	0.54	-0.32	0	SE
CCDC192	CCDC192	Chr5	+	127211229	127211353	127133797	127133854	127276873	127277209	1	0.12	0.88	0	SE
COL25A1	COL25A1	Chr4	-	109746351	109746378	109745031	109745383	109748290	109748344	1	0.61	0.39	0	SE
PODN	PODN	Chr1	+	53529041	53529231	53527723	53527980	53535472	53535839	0	1	-1	0	SE
RNF130	RNF130	Chr5	-	179390470	179390564	179382066	179382669	179393805	179394010	0.78	1	-0.22	0	SE
SLMAP	SLMAP	Chr3	+	57857362	57857425	57850533	57850584	57875767	57875827	0.13	1	-0.87	0	SE
PTPRG	PTPRG	Chr3	+	62216898	62216985	62204524	62204657	62229480	62229572	0.68	0.09	0.59	0	SE
ABLIM3	ABLIM3	Chr5	+	148622053	148622101	148619321	148619451	148624443	148624578	0.34	1	-0.66	0	SE
PCSK6	PCSK6	Chr15	-	101905203	101905249	101886946	101887982	101906400	101906537	0	1	-1	0	SE
MBD1	MBD1	Chr18	-	47799703	47799841	47799193	47799325	47799933	47800230	0.95	0.8	0.15	0	SE
PIK3IP1	PIK3IP1	Chr22	-	31685300	31685379	31677578	31679274	31685484	31685685	1	0.82	0.18	0	SE
MAGOH	MAGOH	Chr1	-	53699213	53699324	53694543	53694626	53701248	53701307	0.65	0.9	-0.25	0	SE
GRIA1	GRIA1	Chr5	+	153174180	153174295	153149727	153149975	153181915	153182050	1	0.49	0.51	0	SE
NONO	NONO	ChrX	+	70504246	70504303	70503041	70503571	70510478	70510641	0.93	0.85	0.08	0	SE
TIMM9	TIMM9	Chr14	-	58890725	58890813	58878624	58878689	58893771	58893960	0.78	0.95	-0.17	0	SE
HAVCR1	HAVCR1	Chr5	-	156459864	156459898	156456423	156456852	156464257	156464372	0	1	-1	0	SE
WDR38	WDR38	Chr9	+	127618518	127618599	127618075	127618237	127618747	127618879	0.61	1	-0.39	0	SE
RAD17	RAD17	Chr5	+	68667280	68667384	68666861	68666998	68669656	68669914	0.3	1	-0.7	0	SE
ATP2B4	ATP2B4	Chr1	+	203702350	203702528	203696522	203696699	203708673	203713209	0.05	0.21	-0.16	0	SE
SETD9	SETD9	Chr5	+	56206995	56207363	56205086	56205570	56208837	56208961	1	0.47	0.53	0	SE
ZSWIM8	ZSWIM8	Chr10	+	75551081	75551257	75550732	75550934	75551616	75552610	1	0.91	0.09	0	SE
KIAA1191	KIAA1191	Chr5	-	175786483	175786570	175782573	175782752	175786813	175786921	0.79	0.94	-0.15	0	SE
PDPK1	PDPK1	Chr16	+	2616356	2616454	2611480	2611523	2627425	2627501	0.89	0.28	0.62	0	SE
ARIH2	ARIH2	Chr3	+	48999044	48999112	48956252	48956431	49004557	49004708	0	1	-1	0	SE
ZFAND4	ZFAND4	Chr10	-	46121398	46122553	46113587	46113708	46135263	46135411	1	0.71	0.29	0	SE
DNAAF5	DNAAF5	Chr7	+	819589	819781	814642	814799	825153	826116	0.98	0.76	0.22	0	SE
FAM228B	FAM228B	Chr2	+	24347199	24347330	24346349	24346403	24357988	24358057	0.46	1	-0.54	0	SE
ALOX5	ALOX5	Chr10	+	45939563	45939734	45939175	45939276	45940955	45941567	0	1	-1	0	SE
DNAH6	DNAH6	Chr2	+	84804380	84804532	84800590	84800711	84806650	84806803	0.3	1	-0.7	0	SE
DNAH6	DNAH6	Chr2	+	84912449	84912596	84908480	84908652	84913607	84913681	1	0.38	0.62	0	SE
PRSS16	PRSS16	Chr6	+	27222471	27222651	27220586	27220728	27222764	27222910	0	1	-1	0	SE
ZKSCAN3	ZKSCAN3	Chr6	+	28331468	28331592	28331079	28331162	28333202	28336954	0.92	0.37	0.55	0	SE
APC	APC	Chr5	+	112074049	112074157	112073555	112073622	112090569	112090722	0.09	1	-0.91	0	SE
NCAPG2	NCAPG2	Chr7	-	158454885	158455059	158451029	158451100	158456875	158456988	0.84	1	-0.16	0	SE
ZDHHC17	ZDHHC17	Chr12	+	77191213	77191317	77157853	77158109	77199096	77199219	0.66	0.92	-0.26	0	SE
DOPEY2	DOPEY2	Chr21	+	37652582	37652644	37650506	37650653	37653780	37653909	0.7	1	-0.3	0	SE
CYP20A1	CYP20A1	Chr2	+	204111477	204111644	204110568	204110618	204116689	204116832	1	0.51	0.49	0	SE
ATP2B3	ATP2B3	ChrX	+	152811545	152811587	152808500	152808626	152813292	152813457	0.28	1	-0.72	0	SE
MTX3	MTX3	Chr5	-	79286416	79286486	79285982	79286059	79286980	79287088	1	0.73	0.27	0	SE
WDR53	WDR53	Chr3	-	196293747	196294178	196286731	196288362	196295389	196295545	0.44	1	-0.56	0	SE
WDR53	WDR53	Chr3	-	196293760	196294178	196287866	196288362	196295389	196295545	0.5	1	-0.5	0	SE
CCT7	CCT7	Chr2	+	73470131	73470257	73461363	73461512	73471671	73471843	0	1	-1	0	SE
KY	KY	Chr3	-	134362157	134362220	134348462	134348537	134366276	134366339	1	0.18	0.82	0	SE
C17orf53	C17orf53	Chr17	+	42231920	42232032	42230004	42230145	42232220	42232306	1	0.29	0.71	0	SE
TRIM27	TRIM27	Chr6	-	28876749	28876865	28870778	28872442	28887788	28888019	1	0.21	0.79	0	SE
CLK4	CLK4	Chr5	-	178044344	178044435	178043882	178043949	178045556	178045779	0.82	0.28	0.54	0	SE
MYO6	MYO6	Chr6	+	76608089	76608128	76604947	76604977	76617321	76617425	0.74	0	0.74	0	SE
STRBP	STRBP	Chr9	-	125901807	125901966	125898659	125898794	125909133	125909333	0.91	1	-0.09	0	SE
TLR4	TLR4	Chr9	+	120470840	120471007	120466452	120466843	120474666	120479769	1	0	1	0	SE
DPH7	DPH7	Chr9	-	140470531	140470619	140459536	140459606	140472961	140473078	1	0	1	0	SE
PTPRD	PTPRD	Chr9	-	8454579	8454594	8449724	8449837	8460410	8460571	0.06	0.26	-0.19	0	SE
PTPRD	PTPRD	Chr9	-	8523512	8523524	8521276	8521546	8524924	8525035	0.12	0	0.12	0	SE
SYNJ1	SYNJ1	Chr21	-	34017277	34017316	34014404	34014443	34017955	34018099	0.66	0	0.66	0	SE
CLEC2L	CLEC2L	Chr7	+	139221019	139221094	139208673	139208863	139225066	139225233	1	0	1	0	SE
PSMD6	PSMD6	Chr3	-	64008318	64008477	64007993	64008199	64008950	64009282	0.19	0.08	0.12	0	SE
FOCAD	FOCAD	Chr9	+	20819794	20819899	20789349	20789607	20820322	20820424	0.66	1	-0.34	0	SE
EHMT1	EHMT1	Chr9	+	140646782	140646860	140638353	140638542	140648622	140648743	1	0.89	0.11	0	SE
MSI1	MSI1	Chr12	-	120805810	120805895	120802516	120802558	120806635	120806676	1	0.88	0.12	0	SE
MSI1	MSI1	Chr12	-	120805994	120806076	120802516	120802558	120806635	120806676	1	0.79	0.21	0	SE
BAG6	BAG6	Chr6	-	31616687	31616741	31616453	31616528	31616975	31617172	0.94	0.84	0.09	0	SE
METTL13	METTL13	Chr1	+	171759591	171759756	171756874	171757070	171761156	171761375	1	0.83	0.17	0	SE
AAMDC	AAMDC	Chr11	+	77552064	77552106	77532159	77532287	77553524	77553674	1	0.25	0.75	0	SE
LST1	LST1	Chr6	+	31555417	31555510	31554976	31555095	31556294	31556686	0	1	-1	0	SE
MRPL39	MRPL39	Chr21	-	26973679	26973779	26966204	26966270	26978760	26978967	1	0	1	0	SE
DNM2	DNM2	Chr19	+	10919244	10919256	10916591	10916643	10922939	10923053	0.91	0.46	0.44	0	SE
GSDMB	GSDMB	Chr17	-	38064428	38064467	38063213	38063240	38065210	38065295	0.1	0.8	-0.7	0	SE
CLTA	CLTA	Chr9	+	36198975	36199093	36190852	36191270	36204064	36204176	0.87	1	-0.13	0	SE
PPP1R17	PPP1R17	Chr7	+	31735082	31735235	31732019	31732137	31736578	31736731	1	0.77	0.23	0	SE
PRDX5	PRDX5	Chr11	+	64087205	64087340	64085559	64085858	64088336	64088375	1	0.92	0.08	0	SE
PRDX5	PRDX5	Chr11	+	64088132	64088264	64085559	64085858	64088336	64088375	1	0.88	0.12	0	SE
MTSS1	MTSS1	Chr8	-	125570953	125571073	125568472	125568646	125575022	125575233	0.64	0.94	-0.3	0	SE
POLL	POLL	Chr10	-	103344634	103344676	103343264	103343438	103347002	103347163	1	0	1	0	SE
APP	APP	Chr21	-	27372329	27372497	27354656	27354790	27394155	27394358	0.54	0.4	0.14	0	SE
BTN3A2	BTN3A2	Chr6	+	26368410	26368495	26368202	26368278	26368792	26369140	1	0.17	0.83	0	SE
CDK17	CDK17	Chr12	-	96691404	96691499	96688776	96688900	96694081	96694138	1	0	1	0	SE
NGLY1	NGLY1	Chr3	-	25777799	25777891	25775362	25775473	25778824	25778946	0	1	-1	0	SE
SNCB	SNCB	Chr5	-	176056809	176056966	176056534	176056664	176057280	176057562	0.01	0.19	-0.18	0	SE
RABL2B	RABL2B	Chr22	-	51221466	51221714	51220615	51220775	51221928	51222087	0.77	0.46	0.31	0	SE
TMEM63B	TMEM63B	Chr6	+	44103064	44103103	44102753	44102833	44104085	44104176	0.21	0.01	0.2	0	SE
RBX1	RBX1	Chr22	+	41349558	41349637	41347350	41347480	41360050	41360121	1	0.95	0.05	0	SE
MTTP	MTTP	Chr4	+	100510799	100510907	100504530	100504674	100512391	100512508	1	0	1	0	SE
CNKSR2	CNKSR2	ChrX	+	21579588	21579678	21549973	21550185	21581355	21581570	1	0.47	0.53	0	SE
ITGB1BP1	ITGB1BP1	Chr2	-	9547577	9547727	9545809	9547034	9548241	9548334	1	0.88	0.12	0	SE
ITGB1BP1	ITGB1BP1	Chr2	-	9554306	9554385	9552397	9552534	9563501	9563698	0.71	1	-0.29	0	SE
ITGB1BP1	ITGB1BP1	Chr2	-	9558754	9558861	9552397	9552534	9563501	9563698	0.63	1	-0.37	0	SE
SLC22A23	SLC22A23	Chr6	-	3415985	3416089	3410421	3410576	3456139	3456793	0.83	1	-0.17	0	SE
C19orf60	C19orf60	Chr19	+	18700222	18700493	18699804	18699887	18701663	18701743	0.92	1	-0.08	0	SE
C19orf60	C19orf60	Chr19	+	18700288	18700493	18699804	18699887	18701663	18701743	0.89	1	-0.11	0	SE
ZCWPW1	ZCWPW1	Chr7	-	100004850	100004926	100004316	100004421	100006161	100006282	0.2	1	-0.8	0	SE
SLC37A4	SLC37A4	Chr11	-	118900941	118901445	118899931	118900274	118901558	118901616	0.48	0.93	-0.44	0	SE
RRBP1	RRBP1	Chr20	-	17660643	17660720	17640624	17641173	17662672	17662928	0.05	0.33	-0.28	0	SE
UNC13B	UNC13B	Chr9	+	35401947	35402004	35400292	35400440	35403163	35403256	0.08	0.28	-0.2	0	SE
CATSPERB	CATSPERB	Chr14	-	92126180	92126325	92105439	92105594	92136157	92136316	0	1	-1	0	SE
KIAA0922	KIAA0922	Chr4	+	154508893	154508963	154507360	154507531	154510041	154510159	0.75	1	-0.25	0	SE
TNC	TNC	Chr9	-	117819431	117819704	117810538	117810811	117835881	117836145	1	0.82	0.18	0	SE
TNC	TNC	Chr9	-	117826925	117827198	117810538	117810811	117835881	117836145	1	0.83	0.17	0	SE
SLC12A8	SLC12A8	Chr3	-	124810944	124811042	124810282	124810400	124826324	124826970	1	0	1	0	SE
LYSMD4	LYSMD4	Chr15	-	100273133	100273233	100271922	100272212	100273549	100273649	0.78	0	0.78	0	SE
MORC2	MORC2	Chr22	-	31359210	31359320	31354626	31354680	31363051	31364273	1	0.16	0.84	0	SE
PCBP2	PCBP2	Chr12	+	53859715	53859757	53858543	53858636	53861004	53861077	0.98	0.95	0.03	0	SE
RFC1	RFC1	Chr4	-	39328182	39328260	39322002	39322289	39329143	39329376	0.73	1	-0.27	0	SE
MRPS18C	MRPS18C	Chr4	+	84379498	84379582	84378061	84378111	84382125	84382185	0.79	1	-0.21	0	SE
UNC5CL	UNC5CL	Chr6	-	40999419	40999487	40998393	40998494	40999774	40999876	0	1	-1	0	SE
FAM122C	FAM122C	ChrX	+	133986829	133986926	133981412	133981505	133988120	133988641	0.22	1	-0.78	0	SE
ZNF852	ZNF852	Chr3	-	44544456	44544548	44544033	44544160	44552044	44552132	1	0.26	0.74	0	SE
ODF2	ODF2	Chr9	+	131223220	131223346	131221845	131221936	131233586	131233747	1	0.34	0.66	0	SE
ITGB4	ITGB4	Chr17	+	73751135	73751294	73750656	73750896	73751781	73751931	0.02	0.32	-0.3	0	SE
SPPL3	SPPL3	Chr12	-	121248611	121248689	121206755	121206862	121341647	121342155	0.8	1	-0.2	0	SE
CNTNAP3	CNTNAP3	Chr9	-	39149802	39149974	39140515	39140635	39165929	39166073	0.73	1	-0.27	0	SE
FBXL13	FBXL13	Chr7	-	102572327	102572380	102566720	102566821	102608468	102608564	1	0	1	0	SE
SGPL1	SGPL1	Chr10	+	72610899	72610967	72576566	72576636	72617370	72617447	1	0	1	0	SE
MATR3	MATR3	Chr5	+	138642927	138644016	138629332	138629494	138650363	138650425	0.91	1	-0.09	0	SE
YTHDC2	YTHDC2	Chr5	+	112860677	112860874	112850968	112851059	112862282	112862482	0.71	1	-0.29	0	SE
SCMH1	SCMH1	Chr1	-	41499654	41499720	41494255	41494398	41503033	41503213	0.25	0.66	-0.41	0	SE
DNAL1	DNAL1	Chr14	+	74121549	74121588	74111577	74111745	74138244	74138300	0	1	-1	0	SE
ELFN2	ELFN2	Chr22	-	37813807	37813958	37763999	37772036	37823332	37823505	0.83	0	0.83	0	SE
HMGCR	HMGCR	Chr5	+	74650880	74651039	74650327	74650522	74651189	74651347	0.96	0.86	0.11	0	SE
NLGN3	NLGN3	ChrX	+	70368695	70368755	70367399	70368056	70373326	70373386	1	0.41	0.59	0	SE
RPF2	RPF2	Chr6	+	111318385	111318467	111312949	111312989	111329240	111329340	0.51	1	-0.49	0	SE
RPF2	RPF2	Chr6	+	111320913	111320990	111312949	111312989	111329240	111329340	0.78	1	-0.22	0	SE
RREB1	RREB1	Chr6	+	7240670	7240835	7229229	7232140	7248743	7252213	1	0	1	0	SE
SYCE1L	SYCE1L	Chr16	+	77245109	77245173	77243313	77243368	77246026	77246096	1	0	1	0	SE
NMRK1	NMRK1	Chr9	-	77693241	77693498	77692405	77692496	77698002	77698066	1	0.29	0.71	0	SE
NMRK1	NMRK1	Chr9	-	77693241	77693527	77692405	77692496	77698002	77698066	1	0.27	0.73	0	SE
IP6K1	IP6K1	Chr3	-	49785250	49785601	49775644	49775855	49823786	49823973	1	0.81	0.19	0	SE
EIF4H	EIF4H	Chr7	+	73604576	73604636	73604151	73604248	73609070	73609208	0.01	0.07	-0.06	0	SE
RBM6	RBM6	Chr3	+	50036872	50036946	50012755	50012825	50085677	50085752	0.42	0.64	-0.22	0	SE
CRCP	CRCP	Chr7	+	65595730	65595829	65579804	65579957	65617194	65619555	0	0.63	-0.63	0	SE
CA9	CA9	Chr9	+	35675534	35675564	35673914	35674359	35675757	35675928	0.42	1	-0.58	0	SE
ATP6V0A4	ATP6V0A4	Chr7	-	138400508	138400626	138394368	138394540	138406641	138406770	1	0.1	0.9	0	SE
GPRASP1	GPRASP1	ChrX	+	101907102	101907193	101906293	101906523	101908148	101908226	0.3	1	-0.7	0	SE
GPRASP1	GPRASP1	ChrX	+	101907758	101907826	101906293	101906523	101908148	101908226	0.57	1	-0.43	0	SE
BCOR	BCOR	ChrX	-	39930889	39930943	39930225	39930412	39931601	39934433	0.44	0.84	-0.4	0	SE
NEDD4L	NEDD4L	Chr18	+	56008909	56009029	56001049	56001124	56010137	56010335	1	0.82	0.18	0	SE
NEDD4L	NEDD4L	Chr18	+	56010137	56010335	56001049	56001124	56016768	56016846	0.82	1	-0.18	0	SE
TMEM263	TMEM263	Chr12	+	107353065	107353163	107350859	107350927	107360888	107360958	0.08	0.01	0.07	0	SE
SH3GLB2	SH3GLB2	Chr9	-	131775286	131775298	131774514	131774577	131776689	131776782	0	0.15	-0.15	0	SE
MCTP1	MCTP1	Chr5	-	94114814	94114868	94050481	94050591	94204037	94204157	1	0	1	0	SE
TUBE1	TUBE1	Chr6	-	112395912	112396053	112393960	112394101	112397139	112397315	0.95	0.73	0.22	0	SE
STAG2	STAG2	ChrX	+	123155216	123155281	123094409	123094716	123156380	123156521	0.04	0.46	-0.42	0	SE
STAG2	STAG2	ChrX	+	123155216	123155281	123095555	123095706	123156380	123156521	0.05	0.32	-0.27	0	SE
EEF1D	EEF1D	Chr8	-	144672777	144672908	144671160	144672251	144679517	144679845	1	0.47	0.53	0	SE
EEF1D	EEF1D	Chr8	-	144674816	144674830	144671160	144672251	144679517	144679845	1	0.69	0.31	0	SE
UTP6	UTP6	Chr17	-	30195064	30195131	30190189	30190535	30207591	30207773	0	1	-1	0	SE
CATSPERD	CATSPERD	Chr19	+	5772798	5772976	5770954	5771083	5776171	5776326	1	0	1	0	SE
TJP2	TJP2	Chr9	+	71864290	71864401	71862927	71863140	71865950	71866280	1	0.77	0.23	0	SE
DNM1	DNM1	Chr9	+	131002263	131002275	131002006	131002058	131004510	131004624	0.58	0.98	-0.4	0	SE
ARFIP1	ARFIP1	Chr4	+	153791904	153792000	153784757	153784866	153793603	153793716	0.5	0.06	0.45	0	SE
ZNF711	ZNF711	ChrX	+	84501935	84502194	84500908	84501028	84502552	84502657	0.85	0.43	0.42	0	SE
ZNF711	ZNF711	ChrX	+	84522283	84522421	84520123	84520261	84523299	84523347	0.52	0.3	0.22	0	SE
ATXN2	ATXN2	Chr12	-	111891480	111891649	111890017	111890644	111893832	111894060	1	0.61	0.39	0	SE
CENPO	CENPO	Chr2	+	25016720	25016834	25015983	25016370	25022543	25022713	0.61	0.21	0.4	0	SE
ZNF611	ZNF611	Chr19	-	53233158	53233258	53231982	53232084	53238253	53238297	0.36	1	-0.64	0	SE
XIAP	XIAP	ChrX	+	122994016	122994143	122993661	122993755	123019480	123020389	1	0.49	0.51	0	SE
MGST2	MGST2	Chr4	+	140616350	140616421	140599696	140599796	140624608	140624690	0.69	1	-0.31	0	SE
SMARCA1	SMARCA1	ChrX	-	128627016	128627052	128625917	128626070	128630726	128630848	0.54	0.32	0.22	0	SE
STK33	STK33	Chr11	-	8554894	8555043	8496227	8496613	8615290	8615555	0	1	-1	0	SE
ZZZ3	ZZZ3	Chr1	-	78105133	78105287	78050201	78050340	78107206	78107340	1	0.33	0.67	0	SE
INIP	INIP	Chr9	-	115478740	115478821	115456410	115456513	115480266	115480429	0.63	1	-0.37	0	SE
GSK3B	GSK3B	Chr3	-	119562101	119562200	119540799	119545702	119582265	119582452	0.87	0.99	-0.11	0	SE
GSK3B	GSK3B	Chr3	-	119585436	119585475	119582265	119582452	119595259	119595355	0.01	0.12	-0.12	0	SE
RALY	RALY	Chr20	+	32619327	32619410	32581457	32581937	32659871	32660136	0.98	0.92	0.06	0	SE
LEKR1	LEKR1	Chr3	+	156570556	156570771	156547074	156547166	156638363	156638483	1	0	1	0	SE
SHROOM4	SHROOM4	ChrX	-	50381173	50381308	50376177	50378668	50438785	50438937	1	0	1	0	SE
ENOX2	ENOX2	ChrX	-	129917520	129917664	129837093	129837228	130035657	130035705	0.73	1	-0.27	0	SE
SH3YL1	SH3YL1	Chr2	-	224863	224920	218135	219001	229965	230044	0.27	0.65	-0.38	0	SE
VAV2	VAV2	Chr9	-	136634538	136634625	136633563	136633718	136635499	136635623	0.18	0.53	-0.35	0	SE
SUOX	SUOX	Chr12	+	56393116	56393242	56391042	56391123	56395995	56396055	1	0.48	0.52	0	SE
LRRC36	LRRC36	Chr16	+	67399206	67399258	67397492	67397617	67404846	67405145	1	0	1	0	SE
ACVRL1	ACVRL1	Chr12	+	52307757	52307857	52307342	52307554	52308222	52308369	1	0.26	0.74	0	SE
PHC3	PHC3	Chr3	-	169863210	169863309	169846471	169847340	169889160	169889238	0.56	0	0.56	0	SE
PHC3	PHC3	Chr3	-	169863210	169863309	169846471	169847340	169890344	169890500	1	0	1	0	SE
KLC1	KLC1	Chr14	+	104151322	104151373	104145720	104145882	104153417	104153548	0.15	1	-0.85	0	SE
METTL22	METTL22	Chr16	+	8728895	8728936	8722586	8722967	8729024	8729169	0.24	0.56	-0.32	0	SE
RALGPS1	RALGPS1	Chr9	+	129958752	129958910	129957369	129957496	129972976	129973057	0.61	1	-0.39	0	SE
PLEKHA2	PLEKHA2	Chr8	+	38801306	38801355	38793511	38793568	38803641	38803739	0.51	1	-0.49	0	SE
CADPS	CADPS	Chr3	-	62467397	62467544	62463935	62464091	62477013	62477155	0.17	0.75	-0.58	0	SE
CADPS	CADPS	Chr3	-	62498425	62498443	62484836	62484943	62499312	62499381	0	1	-1	0	SE
CHRNB3	CHRNB3	Chr8	+	42565532	42565577	42552518	42552741	42585736	42585846	0	1	-1	0	SE
SEPT6	SEPT6	ChrX	-	118759297	118759342	118750907	118752749	118763280	118763471	0.21	1	-0.79	0	SE
NPM1	NPM1	Chr5	+	170827156	170827214	170819917	170819982	170832305	170832407	0.97	0.92	0.05	0	SE
CES2	CES2	Chr16	+	66973119	66973261	66968346	66969614	66974124	66974258	0.76	1	-0.24	0	SE
NAT1	NAT1	Chr8	+	18068701	18068851	18067611	18067689	18069899	18070054	0	1	-1	0	SE
PTK2	PTK2	Chr8	-	141685528	141685598	141684396	141684503	141710989	141711121	1	0.14	0.86	0	SE
PTK2	PTK2	Chr8	-	141779673	141779691	141774332	141774389	141799572	141799625	0.22	0	0.22	0	SE
ARMCX2	ARMCX2	ChrX	-	100913446	100913511	100913058	100913128	100914061	100914134	0.98	0.86	0.13	0	SE
ARMCX2	ARMCX2	ChrX	-	100913446	100913555	100913058	100913128	100914061	100914122	0.98	0.76	0.22	0	SE
ARMCX2	ARMCX2	ChrX	-	100914061	100914122	100913058	100913128	100914742	100914876	0	0.83	-0.83	0	SE
PSMA2	PSMA2	Chr7	-	42966981	42967058	42964273	42964396	42971716	42971805	1	0	1	0	SE
CACNA1A	CACNA1A	Chr19	-	13338244	13338341	13335480	13335586	13340895	13341023	0.68	1	-0.32	0	SE
CACNA1A	CACNA1A	Chr19	-	13339512	13339609	13335480	13335586	13340895	13341023	0.19	1	-0.81	0	SE
CACNA1A	CACNA1A	Chr19	-	13445191	13445307	13443682	13443739	13446619	13446723	0.6	1	-0.4	0	SE
SMPDL3A	SMPDL3A	Chr6	+	123122454	123122551	123117968	123118113	123124808	123124978	0.39	1	-0.61	0	SE
SLC35D2	SLC35D2	Chr9	-	99122435	99122503	99086372	99086451	99126745	99126832	0.28	1	-0.72	0	SE
DNAH1	DNAH1	Chr3	+	52357823	52357896	52356424	52356791	52360155	52360330	1	0	1	0	SE
OCRL	OCRL	ChrX	+	128718320	128718344	128710293	128710529	128720978	128721095	0.48	0.85	-0.37	0	SE
UQCC1	UQCC1	Chr20	-	33954359	33954417	33934966	33935075	33969720	33969828	0.57	1	-0.43	0	SE
TMEM218	TMEM218	Chr11	-	124980386	124980445	124972629	124972705	124980539	124980642	1	0	1	0	SE
TMEM218	TMEM218	Chr11	-	124980539	124980642	124972532	124972705	124981482	124981659	0	1	-1	0	SE
FGF13	FGF13	ChrX	-	137939673	137939841	137790979	137791090	138286220	138286433	0.23	0.63	-0.39	0	SE
SLC16A6	SLC16A6	Chr17	-	66279137	66279264	66274229	66274468	66287226	66287405	0	1	-1	0	SE
GPBP1	GPBP1	Chr5	+	56532939	56532999	56531792	56531859	56542126	56542311	0.13	0.3	-0.17	0	SE
HIBCH	HIBCH	Chr2	-	191073605	191073639	191069359	191069958	191077681	191077801	0.71	0.97	-0.26	0	SE
DDHD1	DDHD1	Chr14	-	53569748	53569769	53560033	53560162	53570400	53570574	0.4	1	-0.6	0	SE
AP2M1	AP2M1	Chr3	+	183898432	183898438	183897956	183898039	183898636	183898772	0.27	1	-0.73	0	SE
ZMYND12	ZMYND12	Chr1	-	42915588	42915730	42914137	42914309	42921558	42921938	1	0.25	0.75	0	SE
PPP1R12A	PPP1R12A	Chr12	-	80199945	80200113	80199371	80199548	80201005	80201110	0.67	1	-0.33	0	SE
AACS	AACS	Chr12	+	125603186	125603311	125599022	125599103	125618548	125618618	0.66	1	-0.34	0	SE
CFAP69	CFAP69	Chr7	+	89897599	89897644	89891260	89891370	89900839	89900989	1	0	1	0	SE
CFAP69	CFAP69	Chr7	+	89897599	89897698	89891260	89891370	89900839	89900989	1	0	1	0	SE
BNC2	BNC2	Chr9	-	16727794	16727995	16582980	16583083	16870643	16870786	1	0.24	0.76	0	SE
BNC2	BNC2	Chr9	-	16832241	16832348	16582980	16583083	16870643	16870786	1	0	1	0	SE
ALKBH3	ALKBH3	Chr11	+	43913590	43913679	43911274	43911378	43923065	43923275	0.38	0.87	-0.49	0	SE
XKR5	XKR5	Chr8	-	6681042	6681252	6679390	6679560	6682686	6682871	1	0	1	0	SE
CNOT8	CNOT8	Chr5	+	154244751	154244945	154238078	154238328	154250220	154250382	0.88	1	-0.12	0	SE
CNOT8	CNOT8	Chr5	+	154244751	154244945	154238078	154238328	154251289	154251434	0.78	1	-0.22	0	SE
HEXA	HEXA	Chr15	-	72646031	72646078	72645408	72645519	72647899	72647965	0.99	0.85	0.14	0	SE
EBPL	EBPL	Chr13	-	50243912	50243982	50234811	50235344	50265389	50265623	0.06	0.38	-0.32	0	SE
EBPL	EBPL	Chr13	-	50243912	50243982	50237192	50237331	50265389	50265623	0	0.57	-0.57	0	SE
CATSPERG	CATSPERG	Chr19	+	38850109	38850221	38849071	38849201	38851128	38851287	0.35	1	-0.65	0	SE
TET2	TET2	Chr4	+	106162495	106162586	106155053	106158508	106163990	106164084	1	0.54	0.46	0	SE
PANK2	PANK2	Chr20	+	3871890	3872058	3870448	3870579	3888572	3888925	1	0.14	0.86	0	SE
UBE2W	UBE2W	Chr8	-	74737381	74737484	74722708	74722864	74742615	74742707	0.79	0.98	-0.19	0	SE
GTF3C2	GTF3C2	Chr2	-	27573180	27573256	27566174	27566445	27579605	27579901	0.24	1	-0.76	0	SE
KRIT1	KRIT1	Chr7	-	91874740	91874909	91874215	91874485	91875103	91875228	0.48	0.04	0.44	0	SE
KRIT1	KRIT1	Chr7	-	91874740	91874909	91874215	91874485	91875219	91875414	1	0.13	0.87	0	SE
HECW1	HECW1	Chr7	+	43283473	43283531	43152197	43152536	43351361	43351686	0.37	1	-0.63	0	SE
APEH	APEH	Chr3	+	49712615	49712742	49711921	49712054	49713126	49713220	0.99	0.69	0.3	0	SE
PRKCD	PRKCD	Chr3	+	53199119	53199231	53195222	53195444	53212419	53212553	1	0.33	0.67	0	SE
CPLX2	CPLX2	Chr5	+	175235991	175236071	175223609	175223787	175305654	175305773	0.82	1	-0.18	0	SE
NAMPT	NAMPT	Chr7	-	105915391	105915495	105912975	105913104	105925273	105925638	0.82	1	-0.18	0	SE
MTCP1	MTCP1	ChrX	-	154294180	154294332	154293893	154294064	154298968	154299547	0	1	-1	0	SE
NRCAM	NRCAM	Chr7	-	107807365	107807518	107800805	107800937	107808721	107808847	0	0.47	-0.47	0	SE
NRCAM	NRCAM	Chr7	-	107815766	107815802	107800805	107800937	107816874	107817051	0.02	0.11	-0.1	0	SE
FAM172A	FAM172A	Chr5	-	93386435	93386536	93300162	93300228	93388830	93388932	0.57	0.98	-0.41	0	SE
IKBKB	IKBKB	Chr8	+	42146151	42146246	42129600	42129723	42147673	42147791	1	0.53	0.47	0	SE
SACM1L	SACM1L	Chr3	+	45731839	45731879	45730732	45730989	45744929	45745027	0	0.21	-0.21	0	SE
AP1S2	AP1S2	ChrX	-	15846314	15846323	15843928	15845495	15863501	15863639	0	0.52	-0.52	0	SE
ASMT	ASMT	ChrY	+	1702042	1702183	1698713	1698832	1705330	1705453	0	1	-1	0	SE
SNX14	SNX14	Chr6	-	86275049	86275137	86267693	86267778	86281854	86281933	0.67	1	-0.33	0	SE
EIF4G3	EIF4G3	Chr1	-	21308880	21308901	21307540	21307720	21329205	21329301	0.03	0.31	-0.28	0	SE
EIF4G3	EIF4G3	Chr1	-	21324093	21324126	21308880	21308901	21329205	21329301	1	0	1	0	SE
ZDHHC15	ZDHHC15	ChrX	-	74670636	74670757	74651285	74651355	74698725	74698820	0.96	0.61	0.35	0	SE
ZDHHC15	ZDHHC15	ChrX	-	74725655	74725682	74698725	74698820	74742723	74743337	1	0.69	0.31	0	SE
TRPV6	TRPV6	Chr7	-	142574894	142575032	142574491	142574590	142575403	142575526	1	0	1	0	SE
FBXO11	FBXO11	Chr2	-	48046094	48046217	48040929	48041006	48049356	48049442	1	0	1	0	SE
EFR3A	EFR3A	Chr8	+	133000936	133000987	132999821	132999949	133008652	133008744	0	0.24	-0.24	0	SE
KLHDC10	KLHDC10	Chr7	+	129736760	129736847	129710348	129710649	129760588	129760743	0	1	-1	0	SE
MLXIP	MLXIP	Chr12	+	122622015	122622137	122620035	122620213	122622740	122622842	1	0.79	0.21	0	SE
DHRSX	DHRSX	ChrY	-	2159542	2159644	2134780	2134988	2276785	2276854	0.73	1	-0.27	0	SE
OGDH	OGDH	Chr7	+	44687042	44687133	44684925	44685117	44706334	44706450	0.73	1	-0.27	0	SE
AP1G1	AP1G1	Chr16	-	71801779	71801788	71799391	71799487	71803525	71803602	0.32	0	0.32	0	SE
KIF3A	KIF3A	Chr5	-	132069896	132070170	132062045	132062190	132073105	132073270	0.99	0.88	0.11	0	SE
RANBP10	RANBP10	Chr16	-	67805936	67805989	67771915	67771938	67839330	67839442	0.42	1	-0.58	0	SE
TSEN2	TSEN2	Chr3	+	12560557	12560696	12544760	12545283	12571260	12571372	1	0	1	0	SE
AGBL2	AGBL2	Chr11	-	47698822	47698953	47690392	47690459	47701524	47701625	0.6	0	0.6	0	SE
ZNF35	ZNF35	Chr3	+	44694048	44694193	44692432	44692751	44700192	44702283	0.96	0.48	0.48	0	SE
LRRD1	LRRD1	Chr7	-	91775396	91775514	91774197	91774388	91779847	91780009	0	1	-1	0	SE
C12orf56	C12orf56	Chr12	-	64671459	64671583	64669077	64669152	64678443	64678533	1	0	1	0	SE
CASK	CASK	ChrX	-	41481869	41481887	41469156	41469278	41485856	41485956	0.26	0.51	-0.26	0	SE
ACSL4	ACSL4	ChrX	-	108939372	108939425	108926364	108926604	108976367	108976621	0.98	0.78	0.19	0	SE
GRAMD1A	GRAMD1A	Chr19	+	35513803	35513815	35512854	35512942	35514139	35514247	0.18	0.51	-0.33	0	SE
NOXRED1	NOXRED1	Chr14	-	77873066	77873218	77872255	77872478	77873807	77873988	1	0.14	0.86	0	SE
CPEB2	CPEB2	Chr4	+	15042087	15042111	15034784	15034835	15054037	15054208	0.56	0.94	-0.37	0	SE
FHOD1	FHOD1	Chr16	-	67270313	67270337	67268259	67268375	67270459	67270636	0.38	0	0.38	0	SE
SLC4A5	SLC4A5	Chr2	-	74542071	74542152	74512899	74513029	74561153	74561304	1	0	1	0	SE
EXOSC3	EXOSC3	Chr9	-	37781982	37782134	37779710	37780877	37783910	37784060	0.89	0.62	0.28	0	SE
PRUNE2	PRUNE2	Chr9	-	79234255	79234303	79226291	79229516	79244107	79244206	0.06	0.5	-0.44	0	SE
ABCA9	ABCA9	Chr17	-	66982304	66982465	66981193	66981269	66985167	66985259	1	0	1	0	SE
ATP11C	ATP11C	ChrX	-	138813809	138813914	138808504	138811121	138820074	138820228	0.92	0.17	0.75	0	SE
ENKD1	ENKD1	Chr16	-	67697839	67697965	67697559	67697723	67699973	67700168	1	0.68	0.32	0	SE
ENKD1	ENKD1	Chr16	-	67698898	67699071	67697559	67697723	67699973	67700168	1	0.69	0.31	0	SE
SPINK5	SPINK5	Chr5	+	147505086	147505176	147504327	147504400	147505285	147505413	1	0	1	0	SE
ARHGAP39	ARHGAP39	Chr8	-	145763104	145763197	145759512	145759586	145770632	145771194	0.37	0.75	-0.38	0	SE
TRMT2B	TRMT2B	ChrX	-	100306239	100306355	100296305	100296360	100306632	100306722	0	1	-1	0	SE
FAM156B	FAM156B	ChrX	+	52928084	52928567	52927592	52927752	52929593	52929686	0	1	-1	0	SE
FAM156B	FAM156B	ChrX	+	52928493	52928567	52926321	52927752	52929593	52929686	0	1	-1	0	SE
CEP350	CEP350	Chr1	+	179975588	179975702	179965687	179966310	179981063	179981210	0.61	1	-0.39	0	SE
RRAGD	RRAGD	Chr6	-	90087389	90087532	90074334	90077926	90121564	90121995	1	0.38	0.62	0	SE
RRAGD	RRAGD	Chr6	-	90097013	90097309	90074334	90077926	90121564	90121995	1	0.84	0.16	0	SE
ZNF346	ZNF346	Chr5	+	176471389	176471534	176468778	176468871	176489058	176489152	1	0.8	0.2	0	SE
RHBDL3	RHBDL3	Chr17	+	30615810	30616035	30593194	30593319	30621312	30621461	1	0.75	0.25	0	SE
ELAVL2	ELAVL2	Chr9	-	23693445	23693484	23690101	23692882	23701376	23701602	0.23	0.76	-0.53	0	SE
MOBP	MOBP	Chr3	+	39543953	39544367	39543556	39543766	39554873	39557494	0.11	1	-0.89	0	SE
SURF1	SURF1	Chr9	-	136223123	136223175	136221678	136221812	136223275	136223361	1	0.82	0.18	0	SE
PIGF	PIGF	Chr2	-	46815213	46815318	46808412	46808730	46819613	46819722	0	0.16	-0.16	0	SE
PXYLP1	PXYLP1	Chr3	+	140981084	140981182	140978964	140979096	140997183	140997342	0.02	0.12	-0.11	0	SE
MORF4L2	MORF4L2	ChrX	-	102939608	102939657	102933426	102933579	102940098	102940188	0.07	0.14	-0.07	0	SE
SYTL4	SYTL4	ChrX	-	99959806	99959882	99958088	99958181	99986990	99987135	1	0.18	0.82	0	SE
CFAP221	CFAP221	Chr2	+	120319589	120319690	120317503	120317602	120344694	120344798	1	0	1	0	SE
SYP	SYP	ChrX	-	49054173	49054298	49049728	49049920	49055426	49055492	0.9	0.99	-0.1	0	SE
GRIK2	GRIK2	Chr6	+	102513671	102513803	102503204	102503455	102516221	102517958	0.1	0.4	-0.3	0	SE
TAF1C	TAF1C	Chr16	-	84218456	84218505	84217015	84217113	84220506	84220676	1	0.2	0.8	0	SE
TAF1C	TAF1C	Chr16	-	84218456	84218505	84217302	84217384	84220506	84220676	0.72	1	-0.28	0	SE
TAF1C	TAF1C	Chr16	-	84218456	84218666	84217302	84217384	84220506	84220676	0.88	1	-0.12	0	SE
RABL2A	RABL2A	Chr2	+	114392627	114392707	114391729	114391809	114398929	114399027	1	0.71	0.29	0	SE
SREBF1	SREBF1	Chr17	-	17723403	17723835	17722851	17723039	17740040	17740325	0.86	1	-0.14	0	SE
CCDC57	CCDC57	Chr17	-	80136902	80137065	80136349	80136481	80141649	80141808	0.61	1	-0.39	0	SE
KDM3B	KDM3B	Chr5	+	137721710	137722310	137717204	137717279	137726701	137727950	1	0.84	0.16	0	SE
CLEC16A	CLEC16A	Chr16	+	11260244	11260409	11219835	11220003	11272191	11276046	1	0.76	0.24	0	SE
TNK2	TNK2	Chr3	-	195608921	195609199	195605919	195606046	195610027	195610180	1	0.85	0.15	0	SE
ARAP3	ARAP3	Chr5	-	141034928	141034967	141032967	141034002	141035187	141035325	0.58	1	-0.42	0	SE
MADD	MADD	Chr11	+	47305728	47305832	47304363	47304520	47305925	47306116	0.89	1	-0.11	0	SE
DGKI	DGKI	Chr7	-	137374639	137374748	137363302	137363398	137531207	137531610	0.16	1	-0.84	0	SE
TM7SF3	TM7SF3	Chr12	-	27133498	27133579	27124502	27127160	27148169	27148341	0.65	0	0.65	0	SE
PEA15	PEA15	Chr1	+	160178253	160178455	160176922	160177027	160181332	160181506	1	0.54	0.46	0	SE
EIF3H	EIF3H	Chr8	-	117668094	117668244	117661044	117661165	117767904	117768062	0.95	0.99	-0.04	0	SE
EIF3H	EIF3H	Chr8	-	117738254	117738411	117661044	117661165	117767904	117768062	0.95	0.99	-0.04	0	SE
GRM7	GRM7	Chr3	+	7494293	7494494	7456709	7456850	7503269	7503409	1	0	1	0	SE
CPA1	CPA1	Chr7	+	130024376	130024467	130023524	130023635	130024986	130025186	1	0	1	0	SE
RHOU	RHOU	Chr1	+	228873419	228873478	228870823	228871751	228879031	228882416	1	0.83	0.17	0	SE
UBE2V1	UBE2V1	Chr20	-	48700665	48700791	48697660	48699451	48713208	48713348	0.82	0.94	-0.12	0	SE
CENPQ	CENPQ	Chr6	+	49437871	49437991	49431095	49431166	49438686	49438741	1	0.61	0.39	0	SE
ZNF571	ZNF571	Chr19	-	38085120	38085220	38077568	38077646	38085641	38085693	0	1	-1	0	SE
ERBB2	ERBB2	Chr17	+	37855789	37855840	37851240	37851434	37863242	37863394	0	0.25	-0.25	0	SE
CCDC81	CCDC81	Chr11	+	86108662	86108784	86106375	86106455	86111719	86111843	1	0	1	0	SE
CCDC81	CCDC81	Chr11	+	86119168	86119312	86118655	86118743	86120302	86120407	0.69	0	0.69	0	SE
MTDH	MTDH	Chr8	+	98718853	98718978	98703179	98703416	98725889	98725997	1	0.87	0.13	0	SE
OTUD6B	OTUD6B	Chr8	+	92088819	92088959	92086058	92086139	92090583	92090896	0.15	0.48	-0.33	0	SE
CERS4	CERS4	Chr19	+	8275589	8275746	8274216	8274378	8315959	8316133	0.94	0.58	0.36	0	SE
IMPA1	IMPA1	Chr8	-	82586075	82586184	82572750	82572902	82591360	82591465	0.25	1	-0.75	0	SE
NSG1	NSG1	Chr4	+	4388845	4388900	4387982	4388370	4389330	4389485	0.52	0.78	-0.26	0	SE
ELOC	ELOC	Chr8	-	74876721	74876860	74871999	74872053	74884479	74884522	0.82	0.46	0.36	0	SE
PPP1R42	PPP1R42	Chr8	-	67926660	67926827	67925192	67925331	67929853	67930066	1	0	1	0	SE
HM13	HM13	Chr20	+	30154012	30154098	30149436	30149539	30155880	30156027	0.89	1	-0.11	0	SE
MCMDC2	MCMDC2	Chr8	+	67789583	67789779	67786761	67786821	67790808	67790931	1	0	1	0	SE
TMEM176B	TMEM176B	Chr7	-	150491048	150491159	150490631	150490688	150493453	150493662	1	0.63	0.37	0	SE
KIF12	KIF12	Chr9	-	116858330	116858487	116857493	116857612	116858666	116858758	0.86	0.49	0.37	0	SE
KLC4	KLC4	Chr6	+	43028255	43028343	43027594	43027920	43029048	43029331	0.49	0	0.49	0	SE
UBN2	UBN2	Chr7	+	138966750	138966801	138964063	138964106	138967769	138969320	0.44	1	-0.56	0	SE
C1orf43	C1orf43	Chr1	-	154192311	154192413	154186932	154187050	154192817	154193273	1	0.56	0.44	0	SE
PACRGL	PACRGL	Chr4	+	20714410	20714545	20706282	20706437	20715054	20715162	0.22	0.7	-0.47	0	SE
BHLHB9	BHLHB9	ChrX	+	102002744	102002839	102000906	102001102	102003626	102007369	0.72	1	-0.28	0	SE
BHLHB9	BHLHB9	ChrX	+	102002760	102002839	102000906	102001102	102003626	102007369	0.6	1	-0.4	0	SE
ZNF3	ZNF3	Chr7	-	99674925	99675056	99673164	99673253	99679257	99679387	0.68	1	-0.32	0	SE
ZNF3	ZNF3	Chr7	-	99677158	99677279	99673164	99673253	99679257	99679387	0.64	1	-0.36	0	SE
CEACAM19	CEACAM19	Chr19	+	45182124	45182208	45179542	45179693	45183559	45183606	0.62	1	-0.38	0	SE
ANTXRL	ANTXRL	Chr10	+	47684471	47684552	47682745	47682901	47700834	47701443	0	1	-1	0	SE
AHI1	AHI1	Chr6	-	135611560	135611663	135605109	135606785	135621637	135621696	1	0.75	0.25	0	SE
ANAPC10	ANAPC10	Chr4	-	146018646	146018714	146017136	146017263	146018839	146018912	1	0	1	0	SE
FUS	FUS	Chr16	+	31198122	31198157	31196259	31196500	31199645	31199678	0.96	1	-0.04	0	SE
C8orf58	C8orf58	Chr8	+	22460073	22460156	22459712	22459825	22460707	22461663	0.48	1	-0.52	0	SE
CCDC25	CCDC25	Chr8	-	27614235	27614287	27610028	27610104	27619935	27619975	1	0.85	0.15	0	SE
UBXN7	UBXN7	Chr3	-	196134116	196134264	196129822	196129890	196159197	196159345	1	0.9	0.1	0	SE
XPO6	XPO6	Chr16	-	28188540	28188653	28187218	28187416	28192261	28192352	0.86	1	-0.14	0	SE
TSPAN19	TSPAN19	Chr12	-	85423658	85423751	85423496	85423569	85429981	85430055	0.37	1	-0.63	0	SE
KAT7	KAT7	Chr17	+	47886480	47886570	47882724	47882807	47888837	47888936	0.98	0.72	0.27	0	SE
GFRA2	GFRA2	Chr8	-	21632483	21632567	21608099	21608454	21645631	21646346	0.66	1	-0.34	0	SE
FBXO24	FBXO24	Chr7	+	100187796	100187980	100187599	100187698	100189289	100189525	1	0.47	0.53	0	SE
FBXO24	FBXO24	Chr7	+	100192724	100192846	100192005	100192164	100193197	100193329	1	0	1	0	SE
FBXO24	FBXO24	Chr7	+	100197653	100197824	100193197	100193329	100198156	100198740	0.16	1	-0.84	0	SE
HIPK1	HIPK1	Chr1	+	114497247	114497392	114495387	114495511	114498184	114498271	0.95	0.67	0.28	0	SE
HIPK1	HIPK1	Chr1	+	114497272	114497392	114495387	114495511	114498184	114498271	0.98	0.83	0.15	0	SE
CHGA	CHGA	Chr14	+	93390543	93390590	93389444	93389750	93393894	93393963	0.58	1	-0.42	0	SE
CHGA	CHGA	Chr14	+	93392949	93393043	93389444	93389750	93393894	93393963	0.68	1	-0.32	0	SE
ATG10	ATG10	Chr5	+	81272011	81272146	81267843	81268125	81283377	81283497	1	0.1	0.9	0	SE
ULK2	ULK2	Chr17	-	19741813	19741896	19729451	19729499	19746433	19746535	0.82	1	-0.18	0	SE
TRIM35	TRIM35	Chr8	-	27147672	27147695	27146678	27146797	27151596	27151827	0.67	0	0.67	0	SE
OTX2	OTX2	Chr14	-	57270905	57271057	57267424	57269073	57272077	57272293	1	0.93	0.06	0	SE
OTX2	OTX2	Chr14	-	57270905	57271081	57267424	57269073	57272077	57272293	1	0.89	0.1	0	SE
TATDN1	TATDN1	Chr8	-	125516080	125516192	125507712	125507783	125516515	125516588	0.27	1	-0.73	0	SE
FAM47E-STBD1	FAM47E-STBD1	Chr4	+	77192720	77192921	77184856	77184996	77230296	77232283	1	0.46	0.54	0	SE
ZC3H7B	ZC3H7B	Chr22	+	41728174	41728231	41726026	41726107	41734316	41734359	0.9	1	-0.1	0	SE
IDH2	IDH2	Chr15	-	90634784	90634876	90631818	90631979	90643807	90643853	0	1	-1	0	SE
GK	GK	ChrX	+	30715848	30715866	30714733	30714800	30718530	30718566	0.19	0.94	-0.74	0	SE
UBE3C	UBE3C	Chr7	+	157015947	157016045	157009560	157009665	157023773	157024021	0.28	1	-0.72	0	SE
CDKN1A	CDKN1A	Chr6	+	36645472	36645710	36644313	36644347	36651873	36652323	1	0.11	0.89	0	SE
REPIN1	REPIN1	Chr7	+	150067848	150067973	150066759	150066957	150068316	150071133	0.22	0.05	0.17	0	SE
SMAD1	SMAD1	Chr4	+	146463733	146463850	146460955	146461213	146467854	146468076	0.88	1	-0.12	0	SE
USP10	USP10	Chr16	+	84767040	84767109	84733554	84733717	84792321	84792413	1	0.88	0.12	0	SE
KIAA1468	KIAA1468	Chr18	+	59947592	59947675	59947006	59947089	59947878	59947942	1	0.45	0.55	0	SE
SEPT2	SEPT2	Chr2	+	242255836	242255955	242255592	242255730	242256913	242257014	1	0	1	0	SE
SEPT2	SEPT2	Chr2	+	242263630	242263656	242255275	242255397	242274540	242274627	0.46	1	-0.54	0	SE
DUSP19	DUSP19	Chr2	+	183951885	183951920	183948235	183948282	183960158	183964736	0	1	-1	0	SE
FBXL4	FBXL4	Chr6	-	99365249	99365595	99353301	99353546	99374352	99374936	0.64	0.24	0.4	0	SE
NOL4	NOL4	Chr18	-	31537289	31537481	31523028	31523142	31538202	31538382	0.52	0.18	0.34	0	SE
SMARCD1	SMARCD1	Chr12	+	50490632	50490755	50488219	50488355	50492496	50492598	0.9	1	-0.1	0	SE
NDUFB6	NDUFB6	Chr9	-	32558907	32558952	32553523	32553942	32570957	32571050	0.91	1	-0.09	0	SE
FYN	FYN	Chr6	-	112020717	112020873	112017479	112017659	112021306	112021471	0.1	0.01	0.09	0	SE
TUBD1	TUBD1	Chr17	-	57962021	57962117	57943969	57944110	57963443	57963591	0	1	-1	0	SE
ZNF410	ZNF410	Chr14	+	74388768	74388909	74387682	74387808	74390097	74390225	0.97	0.69	0.28	0	SE
ZSCAN23	ZSCAN23	Chr6	-	28403236	28403384	28400431	28402855	28411175	28411279	1	0.41	0.59	0	SE
ZSCAN23	ZSCAN23	Chr6	-	28403635	28404120	28400431	28402855	28411175	28411279	1	0.54	0.46	0	SE
WDR91	WDR91	Chr7	-	134873184	134873297	134871723	134871921	134874095	134874204	0.98	0.61	0.37	0	SE
AGBL3	AGBL3	Chr7	+	134674000	134674061	134672625	134672747	134701802	134701910	0	1	-1	0	SE
AGBL3	AGBL3	Chr7	+	134764954	134765012	134761148	134761220	134766470	134766542	1	0	1	0	SE
PRSS36	PRSS36	Chr16	-	31151999	31152078	31150246	31150737	31153043	31153281	0	1	-1	0	SE
MCAT	MCAT	Chr22	-	43533086	43533304	43528211	43529492	43537167	43537255	0.61	1	-0.39	0	SE
TPM1	TPM1	Chr15	+	63353396	63353472	63353067	63353138	63353911	63353987	1	0.5	0.5	0	SE
ERGIC3	ERGIC3	Chr20	+	34142142	34142157	34136560	34136618	34142814	34142846	0.17	0.37	-0.2	0	SE
DNAH11	DNAH11	Chr7	+	21621522	21621639	21611423	21611591	21627681	21627819	1	0.26	0.74	0	SE
NSD3	NSD3	Chr8	-	38162104	38162275	38153313	38153470	38162765	38162963	1	0.87	0.13	0	SE
ANKRD13A	ANKRD13A	Chr12	+	110454192	110454238	110450929	110451054	110456149	110456293	1	0.76	0.24	0	SE
ARID1B	ARID1B	Chr6	+	157495980	157496139	157495141	157495251	157502102	157502312	0.38	0.15	0.23	0	SE
DTNA	DTNA	Chr18	+	32405230	32405239	32400754	32400879	32407556	32407640	0.34	0	0.34	0	SE
CNTRL	CNTRL	Chr9	+	123933685	123933826	123931888	123932094	123935520	123935787	0.56	0.95	-0.39	0	SE
ST7	ST7	Chr7	+	116774177	116774246	116771938	116772014	116776134	116776289	0.25	0.7	-0.45	0	SE
TARBP1	TARBP1	Chr1	-	234608459	234608557	234606933	234607003	234613918	234614849	0.77	1	-0.23	0	SE
AFMID	AFMID	Chr17	+	76201683	76201819	76198783	76198832	76202026	76202131	0.22	0	0.22	0	SE
GORAB	GORAB	Chr1	+	170502604	170502792	170501262	170501425	170508350	170508708	0.47	1	-0.53	0	SE
GORAB	GORAB	Chr1	+	170505450	170505562	170501262	170501425	170508350	170508708	0.35	1	-0.65	0	SE
ADHFE1	ADHFE1	Chr8	+	67352396	67352434	67344717	67344810	67356601	67356655	0.81	0	0.81	0	SE
ADHFE1	ADHFE1	Chr8	+	67355032	67355079	67352396	67352434	67356601	67356655	0.38	1	-0.62	0	SE
CUX1	CUX1	Chr7	+	101842081	101842147	101839913	101840585	101843350	101843452	0.51	0.9	-0.4	0	SE
COL26A1	COL26A1	Chr7	+	101194388	101194424	101192451	101192504	101196606	101196657	1	0.7	0.3	0	SE
KIAA0141	KIAA0141	Chr5	+	141316762	141316922	141314058	141314151	141318085	141318325	0.82	1	-0.18	0	SE
HSD17B4	HSD17B4	Chr5	+	118807330	118807395	118792009	118792063	118809602	118809710	0.01	0.08	-0.07	0	SE
SELENOI	SELENOI	Chr2	+	26606166	26606215	26596234	26596497	26611872	26618759	0	1	-1	0	SE
MTMR2	MTMR2	Chr11	-	95620775	95620848	95615537	95615660	95621319	95621425	1	0.08	0.92	0	SE
ZKSCAN1	ZKSCAN1	Chr7	+	99616853	99616972	99613174	99613349	99621041	99621084	0.01	0.08	-0.07	0	SE
CAMK4	CAMK4	Chr5	+	110710547	110710610	110679721	110679800	110730407	110730480	0.45	1	-0.55	0	SE
CEP250	CEP250	Chr20	+	34046124	34046195	34043222	34043572	34047802	34047925	1	0.14	0.86	0	SE
TRIM59	TRIM59	Chr3	-	160166513	160166583	160153290	160156974	160167504	160167626	0.4	0.95	-0.55	0	SE
DDX31	DDX31	Chr9	-	135501050	135501132	135493716	135493828	135505650	135505790	1	0.69	0.31	0	SE
DDX31	DDX31	Chr9	-	135505650	135505790	135493716	135493828	135517390	135517450	0	1	-1	0	SE
PCLO	PCLO	Chr7	-	82464982	82465009	82457188	82457282	82467533	82467658	1	0.43	0.57	0	SE
TMEM232	TMEM232	Chr5	-	109864288	109864536	109760523	109760617	109904147	109904326	0.24	1	-0.76	0	SE
PRRG1	PRRG1	ChrX	+	37245851	37245942	37208582	37208722	37265461	37265512	1	0	1	0	SE
ZNF793	ZNF793	Chr19	+	38013433	38013549	37999166	37999305	38014311	38014356	1	0.57	0.43	0	SE
CAPRIN2	CAPRIN2	Chr12	-	30873744	30873849	30872012	30872159	30876192	30876248	0.86	1	-0.14	0	SE
CAPRIN2	CAPRIN2	Chr12	-	30884276	30884444	30883172	30883216	30887901	30888140	1	0.85	0.15	0	SE
RFC2	RFC2	Chr7	-	73663341	73663448	73660991	73661093	73664068	73664110	1	0.84	0.16	0	SE
RFC2	RFC2	Chr7	-	73663341	73663550	73660991	73661093	73664068	73664110	1	0.59	0.41	0	SE
AMIGO2	AMIGO2	Chr12	-	47472929	47473031	47470382	47472848	47473244	47473734	1	0.28	0.72	0	SE
ZNF92	ZNF92	Chr7	+	64852814	64852941	64838711	64838913	64863253	64866048	1	0.62	0.38	0	SE
LARP1B	LARP1B	Chr4	+	129098026	129098062	129083348	129083472	129099585	129099797	1	0	1	0	SE
SNED1	SNED1	Chr2	+	242012680	242012779	242011210	242011293	242021091	242021208	0.1	1	-0.9	0	SE
COBL	COBL	Chr7	-	51150754	51150925	51111079	51111389	51152862	51153001	1	0	1	0	SE
TBL1XR1	TBL1XR1	Chr3	-	176816253	176816329	176771560	176771706	176914127	176914272	1	0.14	0.86	0	SE
ZSCAN32	ZSCAN32	Chr16	-	3440009	3440183	3434458	3434941	3443648	3443814	0.22	1	-0.78	0	SE
ZSCAN32	ZSCAN32	Chr16	-	3440422	3440517	3440009	3440183	3447191	3447744	1	0	1	0	SE
CLEC18C	CLEC18C	Chr16	+	70211143	70211383	70208849	70208941	70215752	70215850	1	0.2	0.8	0	SE
CCM2	CCM2	Chr7	+	45077851	45078025	45039786	45039962	45103516	45103600	1	0.66	0.34	0	SE
CCM2	CCM2	Chr7	+	45104061	45104245	45077851	45078025	45112324	45112382	0.6	1	-0.4	0	SE
QPCTL	QPCTL	Chr19	+	46202058	46202158	46201804	46201957	46205055	46205172	0.98	0.79	0.2	0	SE
PPP1R2	PPP1R2	Chr3	-	195251616	195251694	195245814	195245982	195269726	195270224	0	1	-1	0	SE
URGCP	URGCP	Chr7	-	43927388	43927410	43927013	43927084	43965730	43966010	0.38	1	-0.62	0	SE
URGCP	URGCP	Chr7	-	43927388	43927415	43927013	43927084	43965730	43966010	0.52	1	-0.48	0	SE
GAK	GAK	Chr4	-	907394	907456	898424	898567	925830	926178	1	0.58	0.42	0	SE
BLVRA	BLVRA	Chr7	+	43799615	43799709	43798271	43798333	43827502	43827624	0	1	-1	0	SE
OBSL1	OBSL1	Chr2	-	220422064	220422340	220421175	220421445	220422544	220422832	0.8	1	-0.2	0	SE
SPOP	SPOP	Chr17	-	47745388	47745440	47700094	47700238	47753256	47753378	1	0.52	0.48	0	SE
MPHOSPH9	MPHOSPH9	Chr12	-	123646661	123646765	123645682	123645930	123647560	123647681	1	0.8	0.2	0	SE
SLC35B3	SLC35B3	Chr6	-	8434617	8434663	8430096	8430390	8435671	8435800	0.29	1	-0.71	0	SE
GPR179	GPR179	Chr17	-	36495299	36495408	36493515	36493603	36498878	36499693	1	0	1	0	SE
PTPN2	PTPN2	Chr18	-	12819212	12819281	12817154	12817364	12825808	12825943	0	0.16	-0.16	0	SE
ANKRD36	ANKRD36	Chr2	+	97864322	97864395	97864199	97864228	97866070	97866099	0	1	-1	0	SE
ZNF225	ZNF225	Chr19	+	44618201	44618366	44617514	44617722	44619912	44619995	1	0.14	0.86	0	SE
FSD1L	FSD1L	Chr9	+	108241634	108241657	108234184	108234286	108246661	108246783	0.71	1	-0.29	0	SE
AUTS2	AUTS2	Chr7	+	70239013	70239085	70236534	70236630	70240342	70240372	0.9	0.56	0.34	0	SE
AUTS2	AUTS2	Chr7	+	70240342	70240372	70236534	70236630	70242088	70242160	0.41	0.85	-0.44	0	SE
XKR9	XKR9	Chr8	+	71595747	71595865	71593015	71593565	71619167	71619388	0	1	-1	0	SE
SYNE1	SYNE1	Chr6	-	152832705	152832726	152832145	152832238	152841593	152841677	0.22	1	-0.78	0	SE
IQSEC2	IQSEC2	ChrX	-	53264964	53265014	53262057	53264366	53265503	53265677	1	0	1	0	SE
SVIL	SVIL	Chr10	-	29821457	29822387	29820930	29821101	29824917	29824998	1	0.2	0.8	0	SE
CARNMT1	CARNMT1	Chr9	-	77614645	77614786	77613513	77613692	77631183	77631347	0.97	0.59	0.38	0	SE
ZBTB49	ZBTB49	Chr4	+	4307864	4307911	4303715	4304818	4314767	4314841	0	1	-1	0	SE
FXYD3	FXYD3	Chr19	+	35610071	35610155	35607167	35607263	35610266	35610320	0.51	0.04	0.47	0	SE
P2RX6	P2RX6	Chr22	+	21376964	21377040	21370230	21370381	21377230	21377324	1	0	1	0	SE
ROPN1B	ROPN1B	Chr3	+	125689959	125690005	125687986	125688243	125690885	125691013	0	1	-1	0	SE
ZNF786	ZNF786	Chr7	-	148777682	148777809	148771477	148771630	148787714	148787869	0.04	0.45	-0.41	0	SE
DCTN4	DCTN4	Chr5	-	150111447	150111468	150110977	150111051	150112929	150113037	0.39	0.63	-0.24	0	SE
RNF146	RNF146	Chr6	+	127601660	127601749	127601375	127601485	127603431	127603540	0.13	1	-0.87	0	SE
RNF146	RNF146	Chr6	+	127603431	127603540	127601660	127601749	127606352	127606493	0	1	-1	0	SE
RNF146	RNF146	Chr6	+	127607194	127607322	127601375	127601485	127607760	127609707	0.2	0.59	-0.39	0	SE
GRIK1	GRIK1	Chr21	-	30968845	30968890	30963431	30963545	30971149	30971257	1	0.27	0.73	0	SE
GRIK1	GRIK1	Chr21	-	31062047	31062305	31045302	31045484	31311700	31312370	1	0.26	0.74	0	SE
METTL26	METTL26	Chr16	-	684888	684956	684718	684797	685280	685340	0.78	1	-0.22	0	SE
CRELD2	CRELD2	Chr22	+	50315944	50316091	50315232	50315409	50316259	50316355	0.2	0.04	0.16	0	SE
ENKUR	ENKUR	Chr10	-	25288329	25288475	25284574	25284798	25304788	25305085	0.38	1	-0.62	0	SE
AK9	AK9	Chr6	-	110007046	110007263	109996831	109996959	110012349	110012415	0.62	0	0.62	0	SE
MICAL1	MICAL1	Chr6	-	109768883	109768925	109768275	109768432	109769405	109769596	1	0	1	0	SE
PIAS2	PIAS2	Chr18	-	44483489	44483598	44470542	44471017	44497284	44497495	0.01	0.22	-0.21	0	SE
ATG5	ATG5	Chr6	-	106756238	106756366	106740902	106740981	106763975	106764141	0.72	0.41	0.32	0	SE
NEK10	NEK10	Chr3	-	27203951	27204092	27182972	27183073	27204191	27204229	0	1	-1	0	SE
FOXK2	FOXK2	Chr17	+	80525929	80526077	80521229	80521424	80529599	80529746	0.9	0.99	-0.08	0	SE
FOXK2	FOXK2	Chr17	+	80540616	80540810	80529599	80529746	80541888	80542064	1	0.9	0.1	0	SE
RIMS1	RIMS1	Chr6	+	72993749	72993821	72970407	72970470	73001636	73001749	1	0	1	0	SE
IFNGR1	IFNGR1	Chr6	-	137522017	137522145	137518620	137519776	137524635	137524822	0.99	0.87	0.12	0	SE
DCT	DCT	Chr13	-	95114263	95114443	95112344	95112480	95117886	95118053	0.99	0.91	0.08	0	SE
TBC1D1	TBC1D1	Chr4	+	38053519	38053681	38051238	38051519	38055819	38055959	0.12	0.4	-0.28	0	SE
KIAA1217	KIAA1217	Chr10	+	24825702	24825822	24821998	24822166	24833909	24834032	0.91	0.41	0.5	0	SE
KIAA1217	KIAA1217	Chr10	+	24831811	24833410	24831621	24831699	24833909	24834032	1	0.7	0.3	0	SE
MAP4	MAP4	Chr3	-	47894652	47894842	47892179	47894428	47896737	47896850	0.92	1	-0.07	0	SE
ABCC10	ABCC10	Chr6	+	43410707	43410897	43409599	43409698	43411670	43411748	1	0.74	0.26	0	SE
CUL9	CUL9	Chr6	+	43154983	43155177	43153692	43154193	43155450	43155856	1	0.64	0.36	0	SE
STX16	STX16	Chr20	+	57234678	57234690	57226308	57227143	57242545	57242653	0.01	0.2	-0.19	0	SE
TELO2	TELO2	Chr16	+	1551420	1551500	1550563	1550700	1551663	1551774	0.8	1	-0.2	0	SE
SECISBP2L	SECISBP2L	Chr15	-	49311614	49311749	49309744	49309825	49319561	49319677	0.39	0.79	-0.4	0	SE
RBM38	RBM38	Chr20	+	55968334	55968389	55967709	55967833	55982598	55984389	0.99	0.82	0.17	0	SE
SEMA6D	SEMA6D	Chr15	+	48059233	48059290	48058812	48058874	48060777	48060945	1	0.63	0.37	0	SE
THTPA	THTPA	Chr14	+	24025951	24026248	24025190	24025552	24027903	24028790	0.54	0.19	0.35	0	SE
THTPA	THTPA	Chr14	+	24025951	24026513	24025190	24025552	24027903	24028790	0.69	0.32	0.37	0	SE
CERKL	CERKL	Chr2	-	182430159	182430237	182423292	182423435	182430784	182430848	0.37	1	-0.63	0	SE
CERKL	CERKL	Chr2	-	182430784	182430848	182423292	182423435	182468563	182468806	1	0	1	0	SE
ATP6V1D	ATP6V1D	Chr14	-	67817327	67817407	67807156	67807235	67826374	67826720	0	1	-1	0	SE
CBWD1	CBWD1	Chr9	-	146101	146158	134978	135030	152033	152078	0.69	1	-0.31	0	SE
SCN3A	SCN3A	Chr2	-	166020311	166020403	166020127	166020219	166020901	166021030	0.1	0.56	-0.47	0	SE
GTF2F2	GTF2F2	Chr13	+	45723904	45723923	45710867	45710941	45725821	45725966	0	0.97	-0.97	0	SE
CD302	CD302	Chr2	-	160639869	160639980	160637392	160637509	160654642	160654766	0.98	0.39	0.59	0	SE
BAZ2B	BAZ2B	Chr2	-	160253584	160253611	160252279	160252345	160253855	160253900	0.2	0	0.2	0	SE
PPIP5K1	PPIP5K1	Chr15	-	43856300	43856363	43850992	43851130	43857064	43857190	0	1	-1	0	SE
PKP4	PKP4	Chr2	+	159535092	159535166	159530394	159530512	159536940	159537941	0.93	0.66	0.27	0	SE
PLEKHA5	PLEKHA5	Chr12	+	19472954	19472990	19467747	19467828	19473495	19473558	1	0	1	0	SE
RIMKLB	RIMKLB	Chr12	+	8852380	8853210	8850495	8850893	8866406	8866637	0.03	0.1	-0.06	0	SE
PEX5	PEX5	Chr12	+	7342617	7342812	7342281	7342346	7342957	7343120	0.42	1	-0.58	0	SE
GeneID	GeneSymbol	Chr	Strand	RiExonStart_0base	RiExonEnd	UpstreamES	UpstreamEE	DownstreamES	DownstreamEE	IncLevel1	IncLevel2	IncLevelDifference	Pvalue	AS type
PPCS	PPCS	Chr1	+	42922164	42923021	42922164	42922299	42922917	42923021	0.9	0.63	0.27	0	RI
DMAP1	DMAP1	Chr1	+	44679124	44679530	44679124	44679199	44679380	44679530	0.15	0.46	-0.31	0	RI
NDUFS2	NDUFS2	Chr1	+	161183653	161184185	161183653	161183711	161183945	161184185	0.44	0.25	0.19	0	RI
IP6K2	IP6K2	Chr3	-	48730880	48732851	48730880	48731673	48732522	48732851	0.88	0.47	0.41	0	RI
MRFAP1	MRFAP1	Chr4	+	6641817	6642985	6641817	6642435	6642554	6642985	0.69	0.85	-0.16	0	RI
GNRH1	GNRH1	Chr8	-	25280705	25282556	25280705	25280847	25281716	25282556	0.93	0.5	0.44	0	RI
PDDC1	PDDC1	Chr11	-	767221	771104	767221	770903	770992	771104	0.28	0.49	-0.21	0	RI
WRAP53	WRAP53	Chr17	+	7591666	7592397	7591666	7591879	7591965	7592397	0.09	0.31	-0.22	0	RI
SRSF1	SRSF1	Chr17	-	56078279	56083334	56078279	56082961	56083161	56083334	0.7	0.55	0.15	0	RI
SRSF2	SRSF2	Chr17	-	74730196	74732546	74730196	74731240	74732235	74732546	0.51	0.28	0.24	0	RI
PPP2R2B	PPP2R2B	Chr5	-	146257564	146258348	146257564	146257758	146258153	146258348	0.07	0.3	-0.23	0	RI
CPT1B	CPT1B	Chr22	-	51007289	51007850	51007289	51007510	51007764	51007850	0.68	0.23	0.45	0	RI
HSPBP1	HSPBP1	Chr19	-	55791402	55791751	55791402	55791476	55791585	55791751	0.56	1	-0.44	0	RI
PNMA5	PNMA5	ChrX	-	152160445	152160761	152160445	152160521	152160621	152160761	0	1	-1	0	RI
ZDHHC4	ZDHHC4	Chr7	+	6617064	6617351	6617064	6617129	6617220	6617351	0.44	1	-0.56	0	RI
DKC1	DKC1	ChrX	+	154002876	154003548	154002876	154002980	154003469	154003548	0.34	0.18	0.17	0	RI
RUFY1	RUFY1	Chr5	+	178986692	178987199	178986692	178986836	178987025	178987199	0.38	0.82	-0.44	0	RI
GAA	GAA	Chr17	+	78075324	78075689	78075324	78075424	78075609	78075689	0.51	1	-0.49	0	RI
MCM7	MCM7	Chr7	-	99696645	99697026	99696645	99696826	99696901	99697026	0.05	0.15	-0.1	0	RI
FAM156B	FAM156B	ChrX	+	52926321	52928567	52926321	52926435	52928493	52928567	1	0.49	0.51	0	RI
C21orf58	C21orf58	Chr21	-	47721043	47722068	47721043	47721627	47721910	47722068	0.66	0.93	-0.26	0	RI
PANX2	PANX2	Chr22	+	50617362	50618724	50617362	50617564	50617649	50618724	0.63	1	-0.37	0	RI
DNAJB12	DNAJB12	Chr10	-	74092587	74095689	74092587	74094375	74095537	74095689	0.52	0.95	-0.43	0	RI
ZFAND2B	ZFAND2B	Chr2	+	220071505	220071764	220071505	220071567	220071688	220071764	0.91	0.34	0.56	0	RI
MYT1L	MYT1L	Chr2	-	1792884	1796236	1792884	1795779	1796092	1796236	0.16	0	0.16	0	RI
DERL3	DERL3	Chr22	-	24176689	24179341	24176689	24177119	24179250	24179341	0.77	0.39	0.39	0	RI
TNFSF13	TNFSF13	Chr17	+	7461608	7462614	7461608	7461692	7462384	7462614	0.39	1	-0.61	0	RI
ARHGEF4	ARHGEF4	Chr2	+	131802941	131804826	131802941	131803019	131803610	131804826	0.43	0.2	0.23	0	RI
C2orf81	C2orf81	Chr2	-	74641302	74643368	74641302	74643054	74643137	74643368	0.74	1	-0.26	0	RI
ZNF776	ZNF776	Chr19	+	58264658	58269527	58264658	58264747	58268239	58269527	0.8	1	-0.2	0	RI
PRRT2	PRRT2	Chr16	+	29825653	29827202	29825653	29825786	29825948	29827202	0.76	0.6	0.16	0	RI
SBSN	SBSN	Chr19	-	36017545	36019253	36017545	36017779	36018808	36019253	1	0	1	0	RI
P2RX2	P2RX2	Chr12	+	133198204	133198972	133198204	133198282	133198483	133198972	1	0.44	0.56	0	RI
GeneID	GeneSymbol	Chr	Strand	LongExonStart_0base	LongExonEnd	ShortEE	ShortEE.1	FlankingES	FlankingEE	IncLevel1	IncLevel2	IncLevelDifference	Pvalue	AS type
PLCH2	PLCH2	Chr1	+	2407753	2409143	2407753	2408151	2409914	2410061	1	0.04	0.96	0	A5SS
PLCH2	PLCH2	Chr1	+	2433550	2434349	2433550	2433848	2435055	2436969	0.38	0.15	0.23	0	A5SS
ZBTB48	ZBTB48	Chr1	+	6640050	6640130	6640050	6640109	6640600	6641359	0.46	1	-0.54	0	A5SS
ZBTB48	ZBTB48	Chr1	+	6640050	6640196	6640050	6640109	6640600	6641359	0.46	1	-0.54	0	A5SS
PUM1	PUM1	Chr1	-	31422973	31423108	31422979	31423108	31414844	31414970	0	1	-1	0	A5SS
NCDN	NCDN	Chr1	+	36023392	36023824	36023392	36023484	36024707	36024848	1	0.59	0.41	0	A5SS
CAP1	CAP1	Chr1	+	40506254	40506473	40506254	40506455	40525008	40525130	0.02	0.92	-0.89	0	A5SS
PPCS	PPCS	Chr1	+	42922164	42922744	42922164	42922299	42922917	42923021	0.93	0.73	0.2	0	A5SS
DPH2	DPH2	Chr1	+	44435652	44435984	44435652	44435942	44436267	44436380	0.91	0.32	0.59	0	A5SS
ZFYVE27	ZFYVE27	Chr10	+	99498233	99498431	99498233	99498406	99502850	99502921	1	0.88	0.12	0	A5SS
AFAP1L2	AFAP1L2	Chr10	-	116056978	116057172	116056990	116057172	116056736	116056859	0.66	1	-0.34	0	A5SS
OAT	OAT	Chr10	-	126102686	126103001	126102818	126103001	126100541	126100769	1	0	1	0	A5SS
METTL10	METTL10	Chr10	-	126477607	126477726	126477611	126477726	126453960	126454177	1	0	1	0	A5SS
MICAL2	MICAL2	Chr11	+	12159936	12160011	12159936	12160007	12183625	12183966	1	0	1	0	A5SS
C11orf74	C11orf74	Chr11	+	36616042	36616191	36616042	36616142	36631630	36631789	1	0.52	0.48	0	A5SS
C11orf74	C11orf74	Chr11	+	36616042	36616311	36616042	36616142	36631630	36631789	1	0.15	0.85	0	A5SS
TMEM216	TMEM216	Chr11	+	61159831	61160151	61159831	61160137	61160702	61160804	1	0	1	0	A5SS
TRPT1	TRPT1	Chr11	-	63993521	63993726	63993533	63993726	63992970	63993052	0	1	-1	0	A5SS
TRPT1	TRPT1	Chr11	-	63993521	63993726	63993533	63993726	63993257	63993341	0.93	0	0.93	0	A5SS
MRE11	MRE11	Chr11	-	94226849	94227040	94226956	94227040	94225947	94226072	1	0.51	0.49	0	A5SS
YAP1	YAP1	Chr11	+	102076623	102076817	102076623	102076805	102080247	102080295	0.25	1	-0.75	0	A5SS
YAP1	YAP1	Chr11	+	102076623	102076817	102076623	102076805	102100432	102104154	1	0.21	0.79	0	A5SS
KMT2A	KMT2A	Chr11	+	118361910	118362033	118361910	118362024	118362458	118362643	0.16	0	0.16	0	A5SS
LRTM2	LRTM2	Chr12	+	1936575	1936796	1936575	1936760	1937241	1937381	1	0	1	0	A5SS
TANGO2	TANGO2	Chr22	+	20008591	20008769	20008591	20008657	20024282	20024377	1	0.2	0.8	0	A5SS
TBC1D7	TBC1D7	Chr6	-	13328547	13328815	13328687	13328815	13327018	13327138	0.68	0.3	0.38	0	A5SS
TBC1D7	TBC1D7	Chr6	-	13328527	13328815	13328547	13328815	13327018	13327195	1	0.15	0.85	0	A5SS
SLC4A7	SLC4A7	Chr3	-	27475406	27475595	27475445	27475595	27465527	27465643	0.97	0.71	0.26	0	A5SS
ASB9	ASB9	ChrX	-	15266804	15267057	15266865	15267057	15262108	15262752	1	0	1	0	A5SS
ZC3H11A	ZC3H11A	Chr1	+	203764664	203764922	203764664	203764903	203770702	203770756	0.71	1	-0.29	0	A5SS
ZC3H11A	ZC3H11A	Chr1	+	203764664	203764922	203764664	203764903	203786053	203786252	1	0	1	0	A5SS
ATXN2L	ATXN2L	Chr16	+	28847253	28847497	28847253	28847443	28848071	28848558	0.75	1	-0.25	0	A5SS
NEIL2	NEIL2	Chr8	+	11628954	11629099	11628954	11629094	11637106	11637459	0	0.14	-0.14	0	A5SS
LDB2	LDB2	Chr4	-	16510157	16510309	16510163	16510309	16503156	16504754	1	0	1	0	A5SS
UBE2I	UBE2I	Chr16	+	1359153	1359420	1359153	1359272	1364020	1364097	0.27	1	-0.73	0	A5SS
SOCS2	SOCS2	Chr12	+	93965456	93965962	93965456	93965690	93966460	93966812	0.15	1	-0.85	0	A5SS
DEDD	DEDD	Chr1	-	161092774	161093011	161092864	161093011	161090766	161092313	0	0.12	-0.12	0	A5SS
PCDHGC3	PCDHGC3	Chr5	+	140855568	140858113	140855568	140855713	140874373	140874432	0.9	1	-0.1	0	A5SS
C18orf54	C18orf54	Chr18	+	51888012	51888318	51888012	51888261	51889140	51889291	0.26	1	-0.74	0	A5SS
C18orf54	C18orf54	Chr18	+	51888012	51888801	51888012	51888261	51889140	51889291	0.51	1	-0.49	0	A5SS
SERPINB6	SERPINB6	Chr6	-	2971724	2972399	2971766	2972399	2969012	2969147	0.6	0	0.6	0	A5SS
PFDN6	PFDN6	Chr6	+	33257373	33257405	33257373	33257397	33257546	33257697	0	0.64	-0.64	0	A5SS
ARMC12	ARMC12	Chr6	+	35704808	35705129	35704808	35705048	35705803	35705949	0.24	1	-0.76	0	A5SS
CACNA1F	CACNA1F	ChrX	-	49089706	49089833	49089746	49089833	49088139	49088389	1	0	1	0	A5SS
NCOA3	NCOA3	Chr20	+	46277748	46277853	46277748	46277841	46279725	46280020	0.92	0.34	0.58	0	A5SS
POLL	POLL	Chr10	-	103344358	103344676	103344634	103344676	103343264	103343438	1	0.79	0.21	0	A5SS
POLL	POLL	Chr10	-	103347578	103348027	103347960	103348027	103347002	103347163	1	0.58	0.42	0	A5SS
POLL	POLL	Chr10	-	103347641	103348027	103347960	103348027	103347002	103347163	1	0.59	0.41	0	A5SS
CTSL	CTSL	Chr9	+	90340973	90341313	90340973	90341223	90342508	90342644	0.8	1	-0.2	0	A5SS
MSANTD4	MSANTD4	Chr11	-	105891688	105893014	105892562	105893014	105881182	105881794	0.23	0.51	-0.28	0	A5SS
HDAC6	HDAC6	ChrX	+	48660422	48660958	48660422	48660679	48661069	48661192	0.56	1	-0.44	0	A5SS
PPP1R8	PPP1R8	Chr1	+	28157324	28157877	28157324	28157757	28159266	28159327	0.3	1	-0.7	0	A5SS
NTMT1	NTMT1	Chr9	+	132396332	132396585	132396332	132396500	132397486	132398410	1	0.88	0.12	0	A5SS
HHLA3	HHLA3	Chr1	+	70820492	70820794	70820492	70820790	70832126	70832220	0.53	0	0.53	0	A5SS
HHLA3	HHLA3	Chr1	+	70820492	70820891	70820492	70820794	70832126	70832220	0.47	1	-0.53	0	A5SS
FIGNL1	FIGNL1	Chr7	-	50517197	50517421	50517253	50517421	50515878	50515987	1	0.26	0.74	0	A5SS
TTC3	TTC3	Chr21	+	38445483	38445773	38445483	38445664	38480691	38480746	0.56	1	-0.44	0	A5SS
TTC3	TTC3	Chr21	+	38445483	38445783	38445483	38445664	38480691	38480746	0.32	1	-0.68	0	A5SS
ANAPC15	ANAPC15	Chr11	-	71823261	71823318	71823284	71823318	71822457	71822542	0	1	-1	0	A5SS
RAD9B	RAD9B	Chr12	+	110940004	110940188	110940004	110940181	110941610	110941681	1	0	1	0	A5SS
NME6	NME6	Chr3	-	48342759	48342901	48342768	48342901	48339916	48340013	0	1	-1	0	A5SS
SLC35G2	SLC35G2	Chr3	+	136537860	136538205	136537860	136538056	136573284	136574734	1	0.41	0.59	0	A5SS
SLC35G2	SLC35G2	Chr3	+	136537860	136538470	136537860	136538056	136573284	136574734	1	0.49	0.51	0	A5SS
ZNF37A	ZNF37A	Chr10	+	38383263	38383418	38383263	38383343	38384465	38384561	1	0	1	0	A5SS
SSBP1	SSBP1	Chr7	+	141438120	141438393	141438120	141438375	141438923	141438990	0.36	0	0.36	0	A5SS
SNAP91	SNAP91	Chr6	-	84418840	84419127	84419044	84419127	84417516	84417676	0.29	1	-0.71	0	A5SS
ZNF391	ZNF391	Chr6	+	27356496	27356854	27356496	27356822	27367220	27367329	1	0.55	0.45	0	A5SS
PQBP1	PQBP1	ChrX	+	48755194	48755365	48755194	48755297	48755774	48755859	0.51	0.28	0.23	0	A5SS
ZDHHC3	ZDHHC3	Chr3	-	45000618	45000952	45000622	45000952	45000079	45000177	0.66	0	0.66	0	A5SS
ZKSCAN7	ZKSCAN7	Chr3	+	44596666	44597010	44596666	44596973	44598421	44598962	0	0.38	-0.38	0	A5SS
DCX	DCX	ChrX	-	110574131	110574269	110574146	110574269	110537006	110544971	0.3	0.57	-0.27	0	A5SS
PHC3	PHC3	Chr3	-	169899474	169899537	169899489	169899537	169846471	169847340	0	1	-1	0	A5SS
MYB	MYB	Chr6	+	135515493	135515598	135515493	135515589	135516885	135517140	1	0.81	0.19	0	A5SS
TMEM218	TMEM218	Chr11	-	124972532	124972705	124972629	124972705	124972027	124972247	0.64	1	-0.36	0	A5SS
TMEM218	TMEM218	Chr11	-	124981480	124981659	124981482	124981659	124972629	124972705	0	1	-1	0	A5SS
PBK	PBK	Chr8	-	27695168	27695612	27695226	27695612	27690572	27690650	0.76	1	-0.24	0	A5SS
GPBP1	GPBP1	Chr5	+	56471274	56472242	56471274	56472227	56509900	56510020	0.06	0	0.06	0	A5SS
ZNF454	ZNF454	Chr5	+	178368191	178368445	178368191	178368387	178369688	178369825	0	1	-1	0	A5SS
CNOT8	CNOT8	Chr5	+	154238078	154238376	154238078	154238328	154251289	154251434	0.33	1	-0.67	0	A5SS
CXorf40A	CXorf40A	ChrX	+	148623563	148623630	148623563	148623611	148626913	148627046	0.03	0.26	-0.24	0	A5SS
USP8	USP8	Chr15	+	50716573	50716851	50716573	50716711	50731205	50731374	1	0.23	0.77	0	A5SS
MFAP3	MFAP3	Chr5	+	153418518	153418868	153418518	153418571	153429116	153429577	0.2	1	-0.8	0	A5SS
USP20	USP20	Chr9	+	132597695	132597876	132597695	132597778	132612091	132612203	0.02	1	-0.98	0	A5SS
SLITRK2	SLITRK2	ChrX	+	144903522	144903681	144903522	144903671	144903912	144907360	0	0.85	-0.85	0	A5SS
FXN	FXN	Chr9	+	71679853	71679959	71679853	71679951	71687527	71693993	0	0.21	-0.21	0	A5SS
EDA	EDA	ChrX	+	69253247	69253378	69253247	69253372	69255207	69259322	0	1	-1	0	A5SS
TRMT2B	TRMT2B	ChrX	-	100306239	100306722	100306632	100306722	100297030	100297301	1	0.38	0.62	0	A5SS
FAM156B	FAM156B	ChrX	+	52926321	52927752	52926321	52926435	52928493	52928567	1	0.59	0.41	0	A5SS
FAM156B	FAM156B	ChrX	+	52926321	52928567	52926321	52927752	52929593	52929686	0.13	1	-0.87	0	A5SS
MIA2	MIA2	Chr14	+	39746137	39746269	39746137	39746159	39748540	39748562	0.7	1	-0.3	0	A5SS
HMGA1	HMGA1	Chr6	+	34204576	34204760	34204576	34204738	34204980	34205094	0.53	0	0.53	0	A5SS
KALRN	KALRN	Chr3	+	124113981	124114190	124113981	124114151	124117543	124117718	0.64	0.13	0.51	0	A5SS
TCAF1	TCAF1	Chr7	-	143554166	143554443	143554192	143554443	143548460	143551235	1	0	1	0	A5SS
ELOC	ELOC	Chr8	-	74884311	74884522	74884479	74884522	74868145	74868289	0.58	1	-0.42	0	A5SS
TRIB3	TRIB3	Chr20	+	361986	362133	361986	362035	368654	368945	1	0	1	0	A5SS
PIGG	PIGG	Chr4	+	514844	515038	514844	515016	515448	515730	0.05	0.5	-0.46	0	A5SS
PIGG	PIGG	Chr4	+	514844	515062	514844	515016	515448	515730	0.27	0.62	-0.35	0	A5SS
PACRGL	PACRGL	Chr4	+	20702035	20702240	20702035	20702234	20706088	20706156	1	0.19	0.81	0	A5SS
TRIM24	TRIM24	Chr7	+	138239442	138239711	138239442	138239609	138252225	138252399	0.78	0.5	0.28	0	A5SS
TATDN1	TATDN1	Chr8	-	125551168	125551329	125551265	125551329	125507712	125507783	0	1	-1	0	A5SS
RTEL1	RTEL1	Chr20	+	62326680	62327003	62326680	62326833	62327130	62327606	1	0.78	0.22	0	A5SS
GOSR2	GOSR2	Chr17	+	45000482	45000635	45000482	45000587	45006885	45006950	0.01	0.14	-0.13	0	A5SS
PTPRZ1	PTPRZ1	Chr7	+	121650387	121653943	121650387	121651363	121659177	121659322	0.86	0.72	0.14	0	A5SS
ASTN2	ASTN2	Chr9	-	119188154	119188367	119188188	119188367	119187503	119187905	1	0	1	0	A5SS
RMDN3	RMDN3	Chr15	-	41047280	41047534	41047396	41047534	41046794	41046988	0.88	0.58	0.3	0	A5SS
CPT2	CPT2	Chr1	+	53675686	53676991	53675686	53676922	53678935	53679869	0.76	0.98	-0.22	0	A5SS
C7orf50	C7orf50	Chr7	-	1176950	1177893	1177824	1177893	1166892	1167022	0.05	0	0.05	0	A5SS
C7orf50	C7orf50	Chr7	-	1176950	1177893	1177834	1177893	1166892	1167022	0.71	0.03	0.68	0	A5SS
CASP8AP2	CASP8AP2	Chr6	+	90539618	90539825	90539618	90539786	90562884	90562953	1	0.28	0.72	0	A5SS
COMMD6	COMMD6	Chr13	-	76111619	76111811	76111634	76111811	76104249	76104402	0.36	0	0.36	0	A5SS
COMMD6	COMMD6	Chr13	-	76111619	76111811	76111799	76111811	76104249	76104402	0.02	1	-0.98	0	A5SS
COMMD6	COMMD6	Chr13	-	76111634	76111811	76111799	76111811	76104249	76104402	0.03	1	-0.97	0	A5SS
PRKG2	PRKG2	Chr4	-	82063947	82064101	82063970	82064101	82061686	82061823	1	0	1	0	A5SS
VEGFA	VEGFA	Chr6	+	43748468	43748591	43748468	43748540	43749692	43749824	0.03	0.36	-0.33	0	A5SS
ZCCHC7	ZCCHC7	Chr9	+	37120468	37120624	37120468	37120620	37302184	37302228	1	0	1	0	A5SS
STX16	STX16	Chr20	+	57226308	57227194	57226308	57227143	57234678	57234690	1	0.53	0.47	0	A5SS
HMGN3	HMGN3	Chr6	-	79911779	79911872	79911785	79911872	79910961	79911443	1	0.16	0.84	0	A5SS
TLE3	TLE3	Chr15	-	70350488	70350630	70350497	70350630	70349797	70349997	0.32	0.12	0.19	0	A5SS
TLE3	TLE3	Chr15	-	70366841	70366946	70366871	70366946	70358352	70358557	0.02	0.2	-0.18	0	A5SS
PRNP	PRNP	Chr20	+	4666796	4667158	4666796	4667154	4679856	4682234	0.73	1	-0.27	0	A5SS
C14orf159	C14orf159	Chr14	+	91639632	91639783	91639632	91639747	91642277	91642400	0.62	0.94	-0.32	0	A5SS
ZNF566	ZNF566	Chr19	-	36980375	36980463	36980387	36980463	36967450	36967518	0.84	0.19	0.65	0	A5SS
GON4L	GON4L	Chr1	-	155826937	155827086	155826949	155827086	155823066	155823597	0.54	1	-0.46	0	A5SS
THTPA	THTPA	Chr14	+	24025190	24026243	24025190	24025552	24027903	24028790	0.58	0.22	0.36	0	A5SS
THTPA	THTPA	Chr14	+	24025190	24026248	24025190	24025552	24027903	24028790	0.58	0.22	0.36	0	A5SS
THTPA	THTPA	Chr14	+	24025190	24026513	24025190	24025552	24027903	24028790	0.67	0.29	0.38	0	A5SS
THTPA	THTPA	Chr14	+	24025190	24026248	24025190	24026243	24027903	24028790	1	0	1	0	A5SS
PDE1A	PDE1A	Chr2	-	183387364	183387572	183387391	183387572	183387002	183387113	0.38	1	-0.62	0	A5SS
FSIP1	FSIP1	Chr15	-	40074828	40075039	40074925	40075039	40068599	40068732	1	0	1	0	A5SS
ZRANB3	ZRANB3	Chr2	-	135985381	135985585	135985387	135985585	135981995	135982087	1	0.19	0.81	0	A5SS
EXO5	EXO5	Chr1	+	40974390	40974580	40974390	40974549	40975122	40975297	0	0.83	-0.83	0	A5SS
EXO5	EXO5	Chr1	+	40974390	40974779	40974390	40974580	40975404	40975462	1	0.51	0.49	0	A5SS
NFU1	NFU1	Chr2	-	69664402	69664760	69664492	69664760	69659033	69659137	0.12	0	0.12	0	A5SS
VRK2	VRK2	Chr2	+	58273776	58274003	58273776	58273956	58275961	58276102	0.13	1	-0.87	0	A5SS
RAB43	RAB43	Chr3	-	128840128	128840647	128840142	128840647	128813828	128814012	1	0	1	0	A5SS
ZNF135	ZNF135	Chr19	+	58571336	58571766	58571336	58571403	58572947	58573074	0.14	1	-0.86	0	A5SS
ZSCAN22	ZSCAN22	Chr19	+	58846117	58846571	58846117	58846555	58849619	58853712	0.31	1	-0.69	0	A5SS
ZIK1	ZIK1	Chr19	+	58095343	58095980	58095343	58095757	58099906	58100033	0.4	1	-0.6	0	A5SS
EMC6	EMC6	Chr17	+	3572016	3572306	3572016	3572193	3572391	3572963	0.29	0.15	0.14	0	A5SS
ZNF415	ZNF415	Chr19	-	53636001	53636173	53636108	53636173	53611131	53613161	0.12	1	-0.88	0	A5SS
ZNF415	ZNF415	Chr19	-	53636001	53636173	53636108	53636173	53626753	53626908	1	0.27	0.73	0	A5SS
FUZ	FUZ	Chr19	-	50315871	50315993	50315894	50315993	50314887	50314956	1	0.59	0.41	0	A5SS
TRAPPC6A	TRAPPC6A	Chr19	-	45681350	45681501	45681392	45681501	45668110	45668228	1	0.6	0.4	0	A5SS
TRAPPC6A	TRAPPC6A	Chr19	-	45681350	45681501	45681392	45681501	45668384	45668452	0.5	0.83	-0.33	0	A5SS
BDNF	BDNF	Chr11	-	27721710	27722035	27721728	27722035	27676439	27680132	1	0	1	0	A5SS
HNRNPH3	HNRNPH3	Chr10	+	70098259	70098444	70098259	70098399	70098896	70098983	0.87	0.71	0.16	0	A5SS
ANAPC11	ANAPC11	Chr17	+	79849588	79849739	79849588	79849717	79851427	79851490	0.18	0	0.18	0	A5SS
ANAPC11	ANAPC11	Chr17	+	79849588	79849717	79849588	79849709	79852342	79852462	0.6	1	-0.4	0	A5SS
ZNF567	ZNF567	Chr19	+	37178513	37178588	37178513	37178536	37180298	37180399	1	0	1	0	A5SS
AMZ2	AMZ2	Chr17	+	66244144	66244251	66244144	66244227	66244780	66244846	0.34	0	0.34	0	A5SS
SLFN11	SLFN11	Chr17	-	33700492	33700720	33700600	33700720	33689757	33690845	1	0	1	0	A5SS
SLFN11	SLFN11	Chr17	-	33694559	33694719	33694621	33694719	33693965	33694082	0.23	1	-0.77	0	A5SS
SLFN11	SLFN11	Chr17	-	33700492	33700720	33700600	33700720	33693965	33694082	1	0	1	0	A5SS
NUDT4	NUDT4	Chr12	+	93772325	93772566	93772325	93772469	93788384	93788495	0.5	1	-0.5	0	A5SS
RSPRY1	RSPRY1	Chr16	+	57220195	57220363	57220195	57220341	57238415	57238920	1	0.85	0.15	0	A5SS
RSPRY1	RSPRY1	Chr16	+	57220195	57220962	57220195	57220341	57238415	57238920	1	0.59	0.41	0	A5SS
LOC81691	LOC81691	Chr16	+	20817766	20818139	20817766	20818027	20818273	20818413	1	0.14	0.86	0	A5SS
PEX5	PEX5	Chr12	+	7342957	7343165	7342957	7343120	7343483	7343519	0.09	0	0.09	0	A5SS
GeneID	GeneSymbol	Chr	Strand	LongExonStart_0base	LongExonEnd	ShortEE	ShortEE.1	FlankingES	FlankingEE	IncLevel1	IncLevel2	IncLevelDifference	Pvalue	AS type
PER3	PER3	Chr1	+	7854016	7854068	7854019	7854068	7848104	7848306	0.62	0.96	-0.34	0	A3SS
MIER1	MIER1	Chr1	+	67394572	67394646	67394611	67394646	67391824	67391925	1	0.28	0.72	0	A3SS
C1orf162	C1orf162	Chr1	+	112020272	112020397	112020347	112020397	112019955	112020050	1	0	1	0	A3SS
FAM163A	FAM163A	Chr1	+	179781910	179782325	179782026	179782325	179781244	179781266	0	1	-1	0	A3SS
FAM163A	FAM163A	Chr1	+	179782026	179782325	179782210	179782325	179781244	179781266	0.47	0	0.47	0	A3SS
KCNMA1	KCNMA1	Chr10	-	79395956	79396327	79395956	79396273	79397022	79397577	1	0.35	0.65	0	A3SS
KCNMA1	KCNMA1	Chr10	-	79395956	79396764	79395956	79396273	79397022	79397577	1	0.5	0.5	0	A3SS
KCNMA1	KCNMA1	Chr10	-	79395956	79396764	79395956	79396327	79397022	79397577	0.46	1	-0.54	0	A3SS
CCNJ	CCNJ	Chr10	+	97816844	97817004	97816877	97817004	97816457	97816757	1	0.83	0.17	0	A3SS
CCNJ	CCNJ	Chr10	+	97816877	97817004	97816880	97817004	97816457	97816757	0	0.64	-0.64	0	A3SS
LRRC27	LRRC27	Chr10	+	134166385	134166901	134166409	134166901	134165110	134165257	0	1	-1	0	A3SS
MRVI1	MRVI1	Chr11	-	10649262	10649310	10649262	10649307	10649519	10649572	0	0.55	-0.55	0	A3SS
FERMT3	FERMT3	Chr11	+	63987350	63987487	63987362	63987487	63987211	63987261	1	0	1	0	A3SS
RPS6KA4	RPS6KA4	Chr11	+	64135957	64136073	64135960	64136073	64135603	64135732	1	0	1	0	A3SS
VPS72	VPS72	Chr1	-	151148775	151149540	151148775	151149507	151150476	151150621	0.05	0.01	0.05	0	A3SS
VPS72	VPS72	Chr1	-	151148775	151149540	151148775	151149507	151156792	151156969	0.85	0.14	0.71	0	A3SS
CACNA1C	CACNA1C	Chr12	+	2760739	2760934	2760805	2760934	2757640	2757673	1	0.18	0.82	0	A3SS
IFFO1	IFFO1	Chr12	-	6657833	6658015	6657833	6657991	6658641	6658650	0	1	-1	0	A3SS
GLB1L	GLB1L	Chr2	-	220108223	220108365	220108223	220108353	220109950	220110151	0.22	1	-0.78	0	A3SS
HDAC5	HDAC5	Chr17	-	42188096	42188171	42188096	42188168	42200871	42201014	1	0	1	0	A3SS
PCBP3	PCBP3	Chr21	+	47349830	47349909	47349833	47349909	47337501	47337543	0.89	0.5	0.4	0	A3SS
TBC1D7	TBC1D7	Chr6	-	13327018	13327195	13327018	13327138	13328547	13328815	0.31	1	-0.69	0	A3SS
ZNF131	ZNF131	Chr5	+	43122140	43122279	43122145	43122279	43120944	43121225	0	1	-1	0	A3SS
PATZ1	PATZ1	Chr22	-	31724772	31724910	31724772	31724845	31731677	31731849	0.02	0.32	-0.3	0	A3SS
SEC13	SEC13	Chr3	-	10360822	10361000	10360822	10360856	10362733	10362872	0.5	1	-0.5	0	A3SS
THRB	THRB	Chr3	-	24338716	24338862	24338716	24338814	24359848	24359985	1	0	1	0	A3SS
AZI2	AZI2	Chr3	-	28373179	28373445	28373179	28373441	28373859	28373918	0.44	0	0.44	0	A3SS
DERL1	DERL1	Chr8	-	124031434	124031545	124031434	124031485	124033686	124033739	1	0.85	0.15	0	A3SS
MAGIX	MAGIX	ChrX	+	49022412	49024496	49022427	49024496	49021527	49021699	0.18	1	-0.82	0	A3SS
DOCK1	DOCK1	Chr10	+	128810495	128810638	128810558	128810638	128806995	128807068	0.16	0.52	-0.36	0	A3SS
FOXM1	FOXM1	Chr12	-	2973848	2973921	2973848	2973918	2977728	2977920	1	0	1	0	A3SS
ZDHHC23	ZDHHC23	Chr3	+	113667532	113667810	113667640	113667810	113666747	113667037	1	0	1	0	A3SS
GOLGB1	GOLGB1	Chr3	-	121438492	121438615	121438492	121438600	121441108	121441225	0.95	0.35	0.6	0	A3SS
OGG1	OGG1	Chr3	+	9800870	9800970	9800917	9800970	9798450	9798500	1	0.16	0.84	0	A3SS
ATXN2L	ATXN2L	Chr16	+	28848048	28848558	28848071	28848558	28847253	28847443	0.74	1	-0.26	0	A3SS
SH3TC1	SH3TC1	Chr4	+	8211391	8211549	8211474	8211549	8206893	8207093	1	0	1	0	A3SS
TMEM128	TMEM128	Chr4	-	4237268	4237983	4237268	4237981	4239553	4239662	0	1	-1	0	A3SS
PARD6A	PARD6A	Chr16	+	67695795	67696681	67695798	67696681	67695357	67695580	0.2	0	0.2	0	A3SS
MYRF	MYRF	Chr11	+	61548428	61548517	61548431	61548517	61547693	61547762	1	0	1	0	A3SS
MYRF	MYRF	Chr11	+	61548428	61548517	61548431	61548517	61548183	61548264	0.28	1	-0.72	0	A3SS
NPAS1	NPAS1	Chr19	+	47544235	47544383	47544282	47544383	47543701	47543808	0	1	-1	0	A3SS
CD99	CD99	ChrY	+	2606240	2606297	2606243	2606297	2594300	2594414	0.89	0.76	0.13	0	A3SS
ATP11A	ATP11A	Chr13	+	113536129	113541482	113536189	113541482	113532530	113532617	1	0.48	0.52	0	A3SS
TRIM17	TRIM17	Chr1	-	228602344	228602814	228602344	228602778	228604239	228604583	1	0	1	0	A3SS
SV2A	SV2A	Chr1	-	149884770	149885565	149884770	149885521	149889290	149889434	0.66	0.97	-0.31	0	A3SS
SV2A	SV2A	Chr1	-	149884770	149885739	149884770	149885521	149889290	149889434	0.9	0.99	-0.09	0	A3SS
ZSCAN5A	ZSCAN5A	Chr19	-	56732671	56733695	56732671	56733692	56733959	56734110	1	0.16	0.84	0	A3SS
INPP5J	INPP5J	Chr22	+	31522279	31522475	31522361	31522475	31518908	31519105	0	1	-1	0	A3SS
SMARCA1	SMARCA1	ChrX	-	128580477	128581278	128580477	128581210	128582309	128582420	0.4	0.23	0.17	0	A3SS
PAX2	PAX2	Chr10	+	102587299	102589698	102587318	102589698	102586765	102586852	0	0.75	-0.75	0	A3SS
CLINT1	CLINT1	Chr5	-	157216370	157216575	157216370	157216521	157218710	157219003	0.86	0.57	0.3	0	A3SS
RALGPS1	RALGPS1	Chr9	+	129972973	129973057	129972976	129973057	129957369	129957496	0.81	1	-0.19	0	A3SS
SEPT6	SEPT6	ChrX	-	118750907	118754014	118750907	118752749	118759297	118759342	1	0.76	0.24	0	A3SS
GPRASP2	GPRASP2	ChrX	+	101968018	101968145	101968057	101968145	101967103	101967480	0.03	0.22	-0.19	0	A3SS
WDR45	WDR45	ChrX	-	48934303	48934412	48934303	48934409	48935495	48935570	1	0	1	0	A3SS
ZNF33A	ZNF33A	Chr10	+	38323205	38323328	38323253	38323328	38306218	38306314	0	1	-1	0	A3SS
GBGT1	GBGT1	Chr9	-	136031401	136031489	136031401	136031452	136036853	136036919	0.16	1	-0.84	0	A3SS
ZNF454	ZNF454	Chr5	+	178369685	178369825	178369688	178369825	178368191	178368387	0	1	-1	0	A3SS
BTN2A2	BTN2A2	Chr6	+	26392449	26395102	26392602	26395102	26391030	26391057	0.7	0.1	0.6	0	A3SS
JADE2	JADE2	Chr5	+	133914183	133918920	133914186	133918920	133909334	133909452	1	0	1	0	A3SS
JADE2	JADE2	Chr5	+	133914183	133918920	133914186	133918920	133912457	133912586	1	0.42	0.58	0	A3SS
CTNNA1	CTNNA1	Chr5	+	138216730	138216826	138216733	138216826	138216369	138216422	0	1	-1	0	A3SS
PCDH19	PCDH19	ChrX	-	99596900	99597073	99596900	99597070	99605643	99605702	0.35	0.7	-0.34	0	A3SS
LAMP2	LAMP2	ChrX	-	119560002	119565317	119560002	119562481	119575584	119575749	1	0.75	0.25	0	A3SS
CBLL1	CBLL1	Chr7	+	107393855	107393956	107393858	107393956	107389324	107389492	0.76	1	-0.24	0	A3SS
ZNF124	ZNF124	Chr1	-	247318290	247320705	247318290	247320519	247322307	247322368	1	0.38	0.62	0	A3SS
PON2	PON2	Chr7	-	95040964	95041091	95040964	95041055	95041623	95041789	0.78	0.96	-0.18	0	A3SS
CEP250	CEP250	Chr20	+	34065692	34065926	34065695	34065926	34064273	34064420	0.18	0	0.18	0	A3SS
ZSCAN32	ZSCAN32	Chr16	-	3440009	3440183	3440009	3440133	3440422	3440517	1	0.13	0.87	0	A3SS
ZFP37	ZFP37	Chr9	-	115812070	115812197	115812070	115812152	115818836	115819071	0.27	0	0.27	0	A3SS
CRHR2	CRHR2	Chr7	-	30705145	30705255	30705145	30705252	30706843	30706929	0.76	0	0.76	0	A3SS
GeneID	GeneSymbol	Chr	Strand	1stExonStart_0base	1stExonEnd	2ndExonStart_0base	2ndExonEnd	UpstreamES	UpstreamEE	DownstreamES	DownstreamEE	IncLevel1	IncLevel2	IncLevelDifference	Pvalue	AS type
PGAP2	PGAP2	Chr11	+	3838582	3838765	3844842	3844970	3829523	3829545	3845112	3845365	1	0	1	0	MXE
MICAL2	MICAL2	Chr11	+	12270730	12270793	12277189	12277297	12260982	12261132	12278331	12278518	1	0	1	0	MXE
TRPT1	TRPT1	Chr11	-	63992266	63992442	63992970	63993052	63992014	63992189	63993521	63993726	0.06	0.69	-0.64	0	MXE
TRPT1	TRPT1	Chr11	-	63992272	63992442	63992970	63993052	63992014	63992189	63993521	63993726	0.01	0.21	-0.2	0	MXE
TRPT1	TRPT1	Chr11	-	63992970	63993052	63993257	63993341	63992272	63992442	63993521	63993726	0.42	0	0.42	0	MXE
TPCN2	TPCN2	Chr11	+	68831362	68831435	68834970	68835073	68830351	68830458	68837897	68837963	0.89	0.33	0.56	0	MXE
C11orf65	C11orf65	Chr11	-	108277822	108277876	108302472	108302565	108277489	108277690	108332205	108332295	1	0	1	0	MXE
CACNA1C	CACNA1C	Chr12	+	2743462	2743546	2757640	2757673	2742794	2742878	2760805	2760934	1	0	1	0	MXE
ACSL3	ACSL3	Chr2	+	223752547	223752606	223765391	223765498	223725731	223725976	223773450	223773868	0.84	0.57	0.27	0	MXE
ZNF559	ZNF559	Chr19	+	9443690	9443789	9448471	9448541	9435370	9435456	9449169	9449258	1	0.26	0.74	0	MXE
DAG1	DAG1	Chr3	+	49514281	49514333	49526058	49526178	49507564	49507866	49547851	49548252	0	1	-1	0	MXE
DAG1	DAG1	Chr3	+	49514281	49514333	49530255	49530406	49507564	49507866	49547851	49548252	0	1	-1	0	MXE
DAG1	DAG1	Chr3	+	49514281	49514333	49530259	49530406	49507564	49507866	49547851	49548252	0	1	-1	0	MXE
DAG1	DAG1	Chr3	+	49514281	49514338	49526058	49526178	49507564	49507866	49547851	49548252	0	1	-1	0	MXE
DAG1	DAG1	Chr3	+	49514281	49514338	49530255	49530406	49507564	49507866	49547851	49548252	0	1	-1	0	MXE
DAG1	DAG1	Chr3	+	49514281	49514338	49530259	49530406	49507564	49507866	49547851	49548252	0	1	-1	0	MXE
LRRC7	LRRC7	Chr1	+	70493853	70494054	70501803	70501915	70488808	70489057	70502126	70502307	0.88	0	0.88	0	MXE
PTCD2	PTCD2	Chr5	+	71622438	71622568	71627084	71627202	71617998	71618091	71630844	71630923	0.25	0.83	-0.58	0	MXE
ZFYVE16	ZFYVE16	Chr5	+	79707464	79707592	79723310	79723364	79703831	79703972	79729927	79730036	0.36	0.02	0.34	0	MXE
SEC24A	SEC24A	Chr5	+	134002512	134002686	134007498	134007576	133996808	133997276	134010304	134010465	0.45	0.72	-0.27	0	MXE
SLMAP	SLMAP	Chr3	+	57850533	57850584	57857362	57857425	57850274	57850443	57875767	57875827	0.79	0.2	0.6	0	MXE
MAGOH	MAGOH	Chr1	-	53694543	53694626	53699213	53699324	53692563	53692816	53701248	53701307	0.37	0.64	-0.27	0	MXE
TIMM9	TIMM9	Chr14	-	58877560	58877656	58878624	58878689	58875211	58875886	58893771	58893960	0.23	0.01	0.21	0	MXE
GSDMB	GSDMB	Chr17	-	38063213	38063240	38064428	38064467	38062363	38062524	38065210	38065295	0	0.74	-0.74	0	MXE
NKAIN2	NKAIN2	Chr6	+	124676412	124676493	124979331	124979532	124604150	124604288	125112484	125112545	0	0.45	-0.45	0	MXE
RPS6KC1	RPS6KC1	Chr1	+	213349742	213349835	213405465	213405598	213341200	213341316	213414044	213415640	0.48	0.13	0.35	0	MXE
CXorf38	CXorf38	ChrX	-	40498260	40498380	40506258	40506393	40496258	40496408	40506556	40506819	0.27	0.63	-0.36	0	MXE
CRCP	CRCP	Chr7	+	65595730	65595829	65610429	65610487	65592690	65592727	65617194	65619555	0.32	0.65	-0.33	0	MXE
ZZZ3	ZZZ3	Chr1	-	78097534	78099090	78107206	78107340	78050201	78050340	78148269	78148343	0	0.11	-0.11	0	MXE
CADPS	CADPS	Chr3	-	62498425	62498443	62499312	62499381	62484836	62484943	62501733	62501857	1	0.27	0.73	0	MXE
COL6A3	COL6A3	Chr2	-	238296224	238296827	238303229	238303847	238289557	238290142	238305369	238305490	0	0.71	-0.71	0	MXE
UQCC1	UQCC1	Chr20	-	33902490	33902568	33934966	33935075	33894468	33894582	33969720	33969828	0.26	0	0.26	0	MXE
ZNF33A	ZNF33A	Chr10	+	38314275	38314339	38323205	38323328	38306218	38306314	38343302	38348995	1	0	1	0	MXE
ZNF33A	ZNF33A	Chr10	+	38323205	38323328	38328340	38328420	38306218	38306314	38343302	38348995	0	1	-1	0	MXE
EBPL	EBPL	Chr13	-	50237192	50237331	50243912	50243982	50234811	50235344	50265389	50265623	0.02	0.2	-0.17	0	MXE
EIF2B3	EIF2B3	Chr1	-	45323375	45323479	45340349	45340498	45316193	45316675	45341289	45341367	0.96	0.7	0.26	0	MXE
GRIA2	GRIA2	Chr4	+	158282161	158282276	158282689	158282804	158281047	158281295	158283950	158284199	0.48	0.97	-0.48	0	MXE

## Sheet: APOE3
Supplementary Table S9: Alternative splicing changes between APOE3_RBFOX1-KO and APOE3 organoids at Day 60
GeneID	GeneSymbol	Chr	Strand	ExonStart_0base	ExonEnd	UpstreamES	UpstreamEE	DownstreamES	DownstreamEE	IncLevel1	IncLevel2	IncLevelDifference	Pvalue	AS type
CPTP	CPTP	Chr1	+	1262215	1262412	1260142	1260482	1262620	1264276	0.77	1	-0.23	0	SE
MEGF6	MEGF6	Chr1	-	3410559	3410688	3407475	3407523	3410934	3411063	0.65	1	-0.35	0	SE
CEP104	CEP104	Chr1	-	3753058	3753256	3751488	3751656	3753855	3754083	0.81	1	-0.19	0	SE
RNF207	RNF207	Chr1	+	6272741	6272793	6272290	6272476	6273125	6273243	0	1	-1	0	SE
SLC45A1	SLC45A1	Chr1	+	8385357	8385450	8384365	8384786	8385877	8386102	1	0.54	0.46	0	SE
PEX14	PEX14	Chr1	+	10659294	10659423	10596269	10596354	10678388	10678474	1	0.81	0.19	0	SE
TMEM51	TMEM51	Chr1	+	15536985	15537058	15480206	15480450	15541390	15541927	0.43	1	-0.57	0	SE
FHAD1	FHAD1	Chr1	+	15623179	15623289	15615894	15616162	15627700	15627937	1	0	1	0	SE
FBLIM1	FBLIM1	Chr1	+	16103664	16103782	16101112	16101291	16111042	16113084	1	0.77	0.23	0	SE
SZRD1	SZRD1	Chr1	+	16717869	16717919	16693524	16693803	16719725	16719977	0.33	1	-0.67	0	SE
MFAP2	MFAP2	Chr1	-	17303603	17303690	17303391	17303418	17304731	17304809	1	0.89	0.11	0	SE
MINOS1	MINOS1	Chr1	+	19951885	19952126	19949967	19950077	19952880	19956315	0	0.06	-0.06	0	SE
MINOS1-NBL1	MINOS1-NBL1	Chr1	+	19927280	19927465	19923470	19923603	19981504	19981693	1	0.35	0.65	0	SE
RCC1	RCC1	Chr1	+	28857034	28857127	28856369	28856451	28858314	28858502	0.25	0.04	0.21	0	SE
AZIN2	AZIN2	Chr1	+	33557650	33557823	33546729	33547109	33558882	33559017	0.69	1	-0.31	0	SE
KIAA0319L	KIAA0319L	Chr1	-	35913773	35913933	35909761	35909904	35915467	35915606	0.87	1	-0.13	0	SE
THRAP3	THRAP3	Chr1	+	36690571	36690703	36690012	36690106	36724982	36725085	0.06	0.01	0.05	0	SE
RSPO1	RSPO1	Chr1	-	38095560	38095621	38082155	38082347	38100237	38100595	1	0	1	0	SE
HIVEP3	HIVEP3	Chr1	-	42166586	42166666	42094419	42094618	42384083	42384378	1	0	1	0	SE
CCDC30	CCDC30	Chr1	+	43102907	43103049	43076648	43076761	43108143	43108280	1	0	1	0	SE
PTPRF	PTPRF	Chr1	+	44069281	44069860	44069086	44069204	44070573	44070671	0.6	0.78	-0.18	0	SE
MUTYH	MUTYH	Chr1	-	45798589	45798631	45798434	45798506	45798956	45798996	1	0.43	0.57	0	SE
MUTYH	MUTYH	Chr1	-	45798768	45798842	45798434	45798506	45798956	45798996	1	0.58	0.42	0	SE
AKR1A1	AKR1A1	Chr1	+	46018107	46018235	46016454	46016827	46032240	46032360	1	0.74	0.26	0	SE
NASP	NASP	Chr1	+	46072992	46074009	46072153	46072263	46078840	46078920	1	0.62	0.38	0	SE
MAST2	MAST2	Chr1	+	46466630	46466651	46463395	46463471	46468476	46468555	0.8	0.48	0.32	0	SE
NRDC	NRDC	Chr1	-	52303158	52303292	52302040	52302110	52305897	52306186	0.65	1	-0.35	0	SE
ZCCHC11	ZCCHC11	Chr1	-	52981562	52981726	52912261	52912339	53018602	53018762	0.24	1	-0.76	0	SE
ZYG11A	ZYG11A	Chr1	+	53322669	53323421	53320136	53320302	53326402	53326543	1	0.1	0.9	0	SE
CYB5RL	CYB5RL	Chr1	-	54653324	54653412	54649833	54649938	54661091	54661388	0.92	0.2	0.72	0	SE
CYB5RL	CYB5RL	Chr1	-	54656420	54656569	54653324	54653412	54661091	54661388	0.03	1	-0.97	0	SE
PRKAA2	PRKAA2	Chr1	+	57140053	57140195	57110989	57111154	57157066	57157160	0.6	1	-0.4	0	SE
DOCK7	DOCK7	Chr1	-	63010617	63010710	63009326	63009416	63018402	63018572	1	0.29	0.71	0	SE
DOCK7	DOCK7	Chr1	-	63048854	63048925	63044498	63044637	63052177	63052295	1	0.82	0.18	0	SE
CACHD1	CACHD1	Chr1	+	65131739	65131850	65130180	65130362	65137246	65137369	1	0.89	0.11	0	SE
JAK1	JAK1	Chr1	-	65532310	65532485	65351941	65352024	65533286	65533429	1	0	1	0	SE
AK4	AK4	Chr1	+	65613960	65614235	65613231	65613348	65656392	65656512	0.69	1	-0.31	0	SE
DNAJC6	DNAJC6	Chr1	+	65811293	65811406	65730376	65730615	65830317	65830468	1	0.17	0.83	0	SE
WDR78	WDR78	Chr1	-	67293494	67293593	67292502	67292729	67299267	67299389	1	0	1	0	SE
ACADM	ACADM	Chr1	+	76199212	76199313	76198537	76198607	76200475	76200556	1	0.69	0.31	0	SE
IFI44	IFI44	Chr1	+	79126238	79126339	79124996	79125168	79128388	79128563	0.87	0.47	0.4	0	SE
IFI44	IFI44	Chr1	+	79128388	79128563	79124996	79125168	79129449	79129763	0.43	0.92	-0.49	0	SE
HFM1	HFM1	Chr1	-	91731573	91731664	91728037	91728149	91733301	91733412	0.37	1	-0.63	0	SE
HFM1	HFM1	Chr1	-	91817105	91817200	91816294	91816428	91818062	91818208	1	0.08	0.92	0	SE
MTF2	MTF2	Chr1	+	93586105	93586229	93584889	93584958	93592788	93592856	0.84	1	-0.16	0	SE
CCDC18	CCDC18	Chr1	+	93671066	93671188	93667448	93667545	93672663	93672955	1	0.05	0.95	0	SE
FNBP1L	FNBP1L	Chr1	+	94001888	94002047	94000261	94000465	94009663	94009773	0.12	0.04	0.08	0	SE
FNBP1L	FNBP1L	Chr1	+	94006598	94006613	94000261	94000465	94009663	94009773	0.34	0.1	0.24	0	SE
F3	F3	Chr1	-	94997876	94998036	94994731	94996152	94998645	94998824	0.76	1	-0.24	0	SE
RWDD3	RWDD3	Chr1	+	95705332	95705465	95699710	95699871	95709766	95710207	0.07	0.74	-0.66	0	SE
RWDD3	RWDD3	Chr1	+	95709766	95710207	95699710	95699871	95712097	95712213	0.76	1	-0.24	0	SE
RWDD3	RWDD3	Chr1	+	95709766	95710254	95699710	95699871	95712097	95712213	0.77	1	-0.23	0	SE
RWDD3	RWDD3	Chr1	+	95709766	95710271	95699710	95699871	95712097	95712213	0.76	1	-0.24	0	SE
FRRS1	FRRS1	Chr1	-	100182965	100183081	100181141	100181228	100185089	100185203	1	0	1	0	SE
TMEM167B	TMEM167B	Chr1	+	109635511	109635643	109633402	109633504	109637038	109639554	0.93	1	-0.07	0	SE
TMEM167B	TMEM167B	Chr1	+	109635511	109635704	109633362	109633504	109637038	109639556	0.87	1	-0.13	0	SE
SARS	SARS	Chr1	+	109779426	109779492	109779012	109779170	109779865	109779995	0.17	0.04	0.13	0	SE
AMPD2	AMPD2	Chr1	+	110167924	110168055	110163202	110163888	110168283	110168414	0.71	0.98	-0.28	0	SE
ST7L	ST7L	Chr1	-	113093222	113093315	113084411	113084712	113098489	113098640	1	0.37	0.63	0	SE
RHOC	RHOC	Chr1	-	113247721	113247790	113246265	113246428	113249699	113250025	0.5	0.23	0.28	0	SE
PPM1J	PPM1J	Chr1	-	113253629	113253693	113253365	113253473	113253887	113254006	0	1	-1	0	SE
PHTF1	PHTF1	Chr1	-	114255900	114256060	114254561	114254735	114267380	114267515	1	0.83	0.17	0	SE
PHTF1	PHTF1	Chr1	-	114292127	114292211	114281351	114281421	114300320	114300377	0	0.17	-0.17	0	SE
TRIM33	TRIM33	Chr1	-	114940561	114940612	114935398	114940482	114942078	114942231	0.74	0.33	0.41	0	SE
PDE4DIP	PDE4DIP	Chr1	-	144955215	144955292	144952565	144952689	145015859	145016011	1	0.3	0.7	0	SE
PDE4DIP	PDE4DIP	Chr1	-	144994590	144994701	144952565	144952689	145015859	145016011	1	0.79	0.21	0	SE
NUDT17	NUDT17	Chr1	-	145588871	145589055	145588609	145588635	145589235	145589435	1	0.28	0.72	0	SE
NBPF12	NBPF12	Chr1	+	146381744	146381797	146378601	146378873	146384513	146384612	0.39	0	0.39	0	SE
SEMA6C	SEMA6C	Chr1	-	151110791	151110882	151110461	151110581	151111105	151111207	0.86	1	-0.14	0	SE
PIP5K1A	PIP5K1A	Chr1	+	151196846	151196882	151196720	151196755	151199795	151199876	0.28	0.02	0.25	0	SE
DRAXIN	DRAXIN	Chr1	+	11769331	11769522	11751780	11751910	11771907	11772022	0.88	1	-0.12	0	SE
SLC27A3	SLC27A3	Chr1	+	153750236	153750361	153749537	153749696	153750636	153750831	0.39	1	-0.61	0	SE
FDPS	FDPS	Chr1	+	155279579	155279756	155278704	155278867	155279833	155279996	0.88	0.65	0.22	0	SE
UBQLN4	UBQLN4	Chr1	-	156013788	156014014	156012564	156012704	156018291	156018450	0.9	1	-0.1	0	SE
C1orf61	C1orf61	Chr1	-	156386560	156386656	156374043	156374393	156396589	156396664	0.06	0.01	0.04	0	SE
C1orf204	C1orf204	Chr1	-	159810500	159810656	159807706	159807817	159810915	159811025	1	0.59	0.41	0	SE
UAP1	UAP1	Chr1	+	162562521	162562572	162560112	162560301	162567581	162567648	0.14	0	0.14	0	SE
GPR161	GPR161	Chr1	-	168104143	168104274	168083693	168083787	168105247	168105674	0.9	0.14	0.76	0	SE
GPR161	GPR161	Chr1	-	168104143	168104274	168083693	168083787	168106402	168106905	1	0	1	0	SE
PRRX1	PRRX1	Chr1	+	170699417	170699489	170695360	170695542	170705188	170708541	0.6	0.07	0.53	0	SE
MR1	MR1	Chr1	+	181022708	181022813	181019146	181019422	181024360	181031074	1	0	1	0	SE
RGS8	RGS8	Chr1	-	182617271	182617438	182610948	182616052	182635103	182635168	1	0.77	0.23	0	SE
TROVE2	TROVE2	Chr1	+	193029003	193029352	193028551	193028906	193044949	193045170	0.71	1	-0.29	0	SE
TROVE2	TROVE2	Chr1	+	193038163	193038764	193028551	193028906	193044949	193045170	0.73	1	-0.27	0	SE
KCNT2	KCNT2	Chr1	-	196342269	196342378	196311208	196311358	196367692	196367801	0.79	1	-0.21	0	SE
CRB1	CRB1	Chr1	+	197313410	197313606	197297551	197298133	197325960	197326143	0.71	1	-0.29	0	SE
ADIPOR1	ADIPOR1	Chr1	-	202923368	202923435	202920057	202920292	202927312	202927524	0.07	0.01	0.06	0	SE
SNRPE	SNRPE	Chr1	+	203831309	203831350	203830977	203831083	203832790	203832853	1	0.8	0.2	0	SE
MDM4	MDM4	Chr1	+	204506557	204506625	204501318	204501374	204507336	204507436	0.91	0.46	0.45	0	SE
MDM4	MDM4	Chr1	+	204513662	204513812	204511911	204512072	204515924	204516005	0.73	0.97	-0.24	0	SE
NFASC	NFASC	Chr1	+	204889759	204889868	204797781	204797910	204913353	204913534	0.94	0.68	0.26	0	SE
NFASC	NFASC	Chr1	+	204966297	204966534	204960419	204960434	204978684	204978816	0.88	0.44	0.44	0	SE
EIF2D	EIF2D	Chr1	-	206772816	206772966	206772356	206772446	206773086	206773190	1	0.86	0.14	0	SE
CD46	CD46	Chr1	+	207963597	207963690	207958963	207959027	207966863	207968861	0.31	0.14	0.18	0	SE
RABGAP1L	RABGAP1L	Chr1	+	174957777	174957975	174951970	174952042	174958985	174964445	0.7	0.97	-0.27	0	SE
HHAT	HHAT	Chr1	+	210522276	210522410	210501595	210501728	210560811	210560925	1	0	1	0	SE
RCOR3	RCOR3	Chr1	+	211486061	211486303	211477424	211477482	211486765	211489727	0.87	1	-0.13	0	SE
VASH2	VASH2	Chr1	+	213124680	213125160	213123861	213124082	213134507	213134596	0.88	1	-0.12	0	SE
ESRRG	ESRRG	Chr1	-	216824314	216824431	216741329	216741440	216850417	216850833	0.52	1	-0.48	0	SE
CNIH3	CNIH3	Chr1	+	224918163	224918276	224804178	224804957	224922264	224922408	1	0.49	0.51	0	SE
CNIH3	CNIH3	Chr1	+	224918163	224918276	224872497	224872545	224922264	224922408	0.42	1	-0.58	0	SE
DNAH14	DNAH14	Chr1	+	225288414	225288586	225284819	225284941	225305385	225305490	1	0	1	0	SE
STUM	STUM	Chr1	+	226788366	226788375	226784502	226784682	226789706	226796915	1	0	1	0	SE
MRPL55	MRPL55	Chr1	-	228296137	228296175	228295935	228296019	228296961	228297013	0.28	0.88	-0.59	0	SE
OBSCN	OBSCN	Chr1	+	228407024	228407300	228404713	228404989	228430883	228431159	0.68	1	-0.32	0	SE
COG2	COG2	Chr1	+	230810743	230810870	230807261	230807386	230814658	230814798	0.82	1	-0.18	0	SE
DISC1	DISC1	Chr1	+	231930987	231931042	231906580	231906816	231954074	231954990	0.32	1	-0.68	0	SE
ARID4B	ARID4B	Chr1	-	235377083	235377341	235359345	235359430	235383107	235383283	0.58	0.89	-0.31	0	SE
RGS7	RGS7	Chr1	-	240963940	240964021	240938813	240939513	240966203	240966293	0.43	0	0.43	0	SE
CEP170	CEP170	Chr1	-	243349080	243349374	243335998	243336148	243349560	243349724	0.7	0.88	-0.17	0	SE
IDI1	IDI1	Chr10	-	1089938	1090111	1089240	1089333	1094803	1095306	0.65	0.49	0.16	0	SE
CCDC3	CCDC3	Chr10	-	13141083	13141309	13140524	13140602	13141505	13141773	1	0	1	0	SE
PTER	PTER	Chr10	+	16479355	16479489	16478941	16479046	16526335	16526815	0	1	-1	0	SE
ARL5B	ARL5B	Chr10	+	18957458	18957606	18948312	18948612	18962912	18963064	0.2	1	-0.8	0	SE
ARL5B	ARL5B	Chr10	+	18961550	18961634	18957458	18957606	18962912	18963064	1	0.84	0.16	0	SE
MLLT10	MLLT10	Chr10	+	21977419	21977467	21971153	21971186	22002700	22002879	0.65	0.06	0.59	0	SE
ARMC3	ARMC3	Chr10	+	23235072	23235190	23220924	23220973	23244735	23244861	1	0.78	0.22	0	SE
ARMC3	ARMC3	Chr10	+	23250812	23251007	23248327	23248503	23257234	23257418	1	0.8	0.2	0	SE
YME1L1	YME1L1	Chr10	-	27415624	27415715	27412475	27412628	27420787	27420870	0.92	1	-0.08	0	SE
MASTL	MASTL	Chr10	+	27470408	27470510	27462049	27462188	27475307	27476882	1	0.45	0.55	0	SE
ZNF438	ZNF438	Chr10	-	31199288	31199369	31197861	31197944	31230503	31230580	0	0.86	-0.86	0	SE
ZNF438	ZNF438	Chr10	-	31273297	31273355	31230503	31230580	31320761	31320866	0	1	-1	0	SE
ZEB1	ZEB1	Chr10	+	31663731	31663893	31661946	31662102	31676052	31676195	1	0.24	0.76	0	SE
CCDC7	CCDC7	Chr10	+	32806872	32806903	32762894	32762951	32832227	32832313	0	1	-1	0	SE
CREM	CREM	Chr10	+	35437295	35437419	35415768	35416121	35467816	35467914	1	0.68	0.32	0	SE
TIMM23	TIMM23	Chr10	-	51620323	51620382	51613217	51613311	51623108	51623386	0.31	0.77	-0.46	0	SE
CCAR1	CCAR1	Chr10	+	70497601	70497646	70496632	70496805	70500385	70500418	1	0.9	0.1	0	SE
EPHA2	EPHA2	Chr1	-	16477390	16477458	16474872	16475542	16482342	16482604	1	0.75	0.25	0	SE
PSAP	PSAP	Chr10	-	73583644	73583653	73581632	73581764	73585593	73585650	0.03	0	0.03	0	SE
USP54	USP54	Chr10	-	75264607	75264748	75260412	75260596	75265065	75265184	0.42	1	-0.58	0	SE
ADK	ADK	Chr10	+	75960521	75960596	75936246	75936644	76074424	76074503	1	0.62	0.38	0	SE
ADK	ADK	Chr10	+	76360136	76360251	76349039	76349075	76429940	76430027	1	0.84	0.16	0	SE
KAT6B	KAT6B	Chr10	+	76598440	76598510	76586170	76586543	76602357	76603236	0.54	1	-0.46	0	SE
FAM35A	FAM35A	Chr10	+	88935645	88935852	88930596	88930731	88939831	88940060	0.22	0.71	-0.49	0	SE
ATAD1	ATAD1	Chr10	-	89527429	89527480	89516545	89516679	89536077	89536184	0.7	1	-0.3	0	SE
PCGF5	PCGF5	Chr10	+	93000240	93000337	92982445	92982740	93008261	93008317	0.81	1	-0.19	0	SE
SORBS1	SORBS1	Chr10	-	97154367	97154430	97143994	97144042	97154757	97154832	1	0	1	0	SE
SLF2	SLF2	Chr10	+	102703782	102703885	102698351	102698493	102705086	102705263	1	0.8	0.2	0	SE
C10orf76	C10orf76	Chr10	-	103699619	103699695	103609532	103609649	103734968	103735057	0	1	-1	0	SE
CNNM2	CNNM2	Chr10	+	104831530	104831596	104828385	104828479	104835842	104836027	0.32	0	0.32	0	SE
NT5C2	NT5C2	Chr10	-	104940987	104941085	104934614	104934739	104952992	104953063	0.18	1	-0.82	0	SE
NEURL1	NEURL1	Chr10	+	105331257	105331579	105330628	105330870	105344292	105344982	1	0.76	0.24	0	SE
GSTO2	GSTO2	Chr10	+	106039127	106039229	106037651	106037874	106057335	106057442	1	0	1	0	SE
XPNPEP1	XPNPEP1	Chr10	-	111674768	111674857	111667448	111667573	111683159	111683311	0.83	0.59	0.24	0	SE
ADD3	ADD3	Chr10	+	111865757	111865811	111860382	111860606	111872534	111872673	0.08	0	0.08	0	SE
ADD3	ADD3	Chr10	+	111892062	111892158	111890120	111890244	111893083	111895323	0.62	0.89	-0.27	0	SE
TCF7L2	TCF7L2	Chr10	+	114849158	114849299	114799783	114799885	114900942	114901075	1	0.05	0.95	0	SE
TCF7L2	TCF7L2	Chr10	+	114918425	114918476	114917779	114917828	114925313	114927437	0.42	1	-0.58	0	SE
TCF7L2	TCF7L2	Chr10	+	114919678	114919751	114917779	114917828	114925313	114927437	0.12	1	-0.88	0	SE
TCF7L2	TCF7L2	Chr10	+	114919678	114919751	114918425	114918476	114925313	114927437	1	0.36	0.64	0	SE
FGFR2	FGFR2	Chr10	-	123324951	123325218	123324015	123324093	123353222	123353481	0.87	1	-0.13	0	SE
PGAP2	PGAP2	Chr11	+	3832479	3832654	3829523	3829545	3845112	3845365	1	0.56	0.44	0	SE
PGAP2	PGAP2	Chr11	+	3844842	3844970	3829523	3829545	3845112	3845365	1	0	1	0	SE
TMEM254	TMEM254	Chr10	+	81850135	81850187	81845986	81846014	81850552	81852307	0	1	-1	0	SE
TRIM22	TRIM22	Chr11	+	5718477	5718573	5717396	5717885	5719544	5719775	0.57	1	-0.43	0	SE
APBB1	APBB1	Chr11	-	6423206	6423212	6422803	6422918	6423311	6423439	0.44	0.66	-0.22	0	SE
RIC3	RIC3	Chr11	-	8174921	8174970	8161513	8161740	8190412	8190641	1	0	1	0	SE
SCUBE2	SCUBE2	Chr11	-	9074292	9074379	9072152	9072257	9074645	9074762	1	0	1	0	SE
MRVI1	MRVI1	Chr11	-	10647512	10648130	10645324	10645403	10649262	10649307	1	0	1	0	SE
MICAL2	MICAL2	Chr11	+	12270730	12270793	12265533	12265659	12278331	12278518	1	0	1	0	SE
HPS5	HPS5	Chr11	-	18316566	18316716	18309439	18309560	18318344	18318531	0.17	1	-0.83	0	SE
PAX6	PAX6	Chr11	-	31823418	31823460	31822777	31823324	31824251	31824382	0.71	0.48	0.24	0	SE
EIF3M	EIF3M	Chr11	+	32616459	32616559	32615411	32615495	32622234	32622378	0.92	1	-0.08	0	SE
LDLRAD3	LDLRAD3	Chr11	+	36248634	36248980	36119876	36120011	36250709	36253686	0.84	1	-0.16	0	SE
C11orf74	C11orf74	Chr11	+	36654833	36654988	36631630	36631789	36669565	36669705	0.64	0.36	0.28	0	SE
HSD17B12	HSD17B12	Chr11	+	43772460	43772507	43702142	43702537	43819869	43819977	0	0.75	-0.75	0	SE
SERPING1	SERPING1	Chr11	+	57367351	57367850	57365704	57365794	57369507	57369642	1	0.74	0.26	0	SE
FAM111A	FAM111A	Chr11	+	58913299	58913329	58910555	58910777	58916308	58916426	0	1	-1	0	SE
STX3	STX3	Chr11	+	59556345	59556420	59540683	59540767	59557991	59558059	0.65	1	-0.35	0	SE
STX3	STX3	Chr11	+	59562844	59562955	59560852	59560987	59564755	59564869	0.52	1	-0.48	0	SE
SLC15A3	SLC15A3	Chr11	-	60708593	60708762	60706951	60707110	60709506	60709617	0	1	-1	0	SE
TRIT1	TRIT1	Chr1	-	40318402	40318548	40315790	40315933	40319641	40319740	1	0.73	0.27	0	SE
SLC3A2	SLC3A2	Chr11	+	62639048	62639141	62623483	62623853	62648490	62648919	1	0.47	0.53	0	SE
SLC3A2	SLC3A2	Chr11	+	62644255	62644351	62639048	62639141	62648490	62648919	0.16	0	0.16	0	SE
HRASLS5	HRASLS5	Chr11	-	63257714	63257805	63233581	63233844	63258358	63258680	0	1	-1	0	SE
HRASLS5	HRASLS5	Chr11	-	63257714	63257835	63233581	63233844	63258358	63258680	0	1	-1	0	SE
RTN3	RTN3	Chr11	+	63486173	63488504	63448921	63449250	63517462	63517670	0.02	0.01	0.01	0	SE
RTN3	RTN3	Chr11	+	63486452	63488504	63448921	63449250	63517462	63517670	0.02	0.01	0.01	0	SE
C11orf84	C11orf84	Chr11	+	63585998	63586124	63585687	63585837	63586273	63586474	0.74	0.93	-0.19	0	SE
MARK2	MARK2	Chr11	+	63675731	63675776	63672257	63672515	63676348	63678492	1	0.5	0.5	0	SE
RNF121	RNF121	Chr11	+	71668272	71668310	71639767	71640170	71671795	71671937	0.94	0.51	0.42	0	SE
RNF121	RNF121	Chr11	+	71701642	71701763	71671795	71671937	71705764	71705898	1	0.7	0.3	0	SE
LRTOMT	LRTOMT	Chr11	+	71800074	71800211	71791376	71791931	71804541	71804747	0.52	1	-0.48	0	SE
MRPL48	MRPL48	Chr11	+	73519357	73519395	73516071	73516124	73536752	73536841	0.67	1	-0.33	0	SE
XRRA1	XRRA1	Chr11	-	74554898	74555004	74551954	74554498	74555212	74555328	0	0.53	-0.53	0	SE
XRRA1	XRRA1	Chr11	-	74641344	74641417	74632258	74632392	74644869	74644917	0	1	-1	0	SE
RPS3	RPS3	Chr11	+	75113347	75113490	75112683	75112777	75115063	75115251	0.98	0.92	0.06	0	SE
RPS3	RPS3	Chr11	+	75113395	75113490	75112683	75112777	75115063	75115251	0.99	0.97	0.02	0	SE
EMSY	EMSY	Chr11	+	76165792	76165834	76164357	76164432	76169226	76169402	0.38	0.07	0.31	0	SE
CCDC90B	CCDC90B	Chr11	-	82991183	82991303	82985681	82985783	82997142	82997450	0.15	1	-0.85	0	SE
PICALM	PICALM	Chr11	-	85694908	85695016	85692914	85693046	85707868	85707972	0.96	0.78	0.18	0	SE
TMEM135	TMEM135	Chr11	+	86802403	86802437	86782564	86782657	86947679	86947726	1	0	1	0	SE
FOSL1	FOSL1	Chr11	-	65661484	65661592	65659606	65660767	65664279	65664477	1	0	1	0	SE
KBTBD3	KBTBD3	Chr11	-	105947233	105947434	105929591	105929836	105948038	105948465	0.64	1	-0.36	0	SE
ELMOD1	ELMOD1	Chr11	+	107521610	107521634	107521060	107521129	107524897	107524948	0.67	0	0.67	0	SE
NCAM1	NCAM1	Chr11	+	113107022	113107037	113105754	113105886	113126598	113126723	0	0.05	-0.05	0	SE
PHLDB1	PHLDB1	Chr11	+	118486755	118486926	118485273	118485397	118495649	118495775	1	0.08	0.92	0	SE
HINFP	HINFP	Chr11	+	118994277	118994394	118992232	118992349	118997644	118997835	1	0.1	0.9	0	SE
NLRX1	NLRX1	Chr11	+	119043064	119043134	119042064	119042182	119043609	119043698	1	0.29	0.71	0	SE
TMEM136	TMEM136	Chr11	+	120197830	120198349	120195837	120196077	120200685	120200758	0.54	1	-0.46	0	SE
TMEM136	TMEM136	Chr11	+	120198149	120198349	120195837	120196077	120200685	120200758	0.5	1	-0.5	0	SE
TMEM136	TMEM136	Chr11	+	120198160	120198349	120195837	120196077	120200685	120204388	0.42	1	-0.57	0	SE
TMEM136	TMEM136	Chr11	+	120198174	120198349	120195837	120196077	120200685	120204388	0.45	1	-0.55	0	SE
ADAM8	ADAM8	Chr10	-	135077191	135077269	135075919	135076737	135080855	135080921	1	0	1	0	SE
CHEK1	CHEK1	Chr11	+	125497501	125497725	125496643	125496728	125499126	125499191	0.8	1	-0.2	0	SE
FAM118B	FAM118B	Chr11	+	126131319	126131379	126126461	126126747	126132014	126132879	1	0.72	0.28	0	SE
FAM118B	FAM118B	Chr11	+	126131322	126131379	126126461	126126747	126132014	126132882	1	0.7	0.3	0	SE
CCDC77	CCDC77	Chr12	+	514676	514730	498515	498652	520912	521144	0.19	1	-0.81	0	SE
CCDC77	CCDC77	Chr12	+	514676	514730	510740	510850	520912	521144	0	0.81	-0.81	0	SE
CCDC77	CCDC77	Chr12	+	518533	518587	514676	514730	520912	521144	1	0.23	0.77	0	SE
WNK1	WNK1	Chr12	+	980430	980514	977031	978270	987380	987527	1	0.63	0.37	0	SE
CACNA1C	CACNA1C	Chr12	+	2706602	2706662	2706395	2706455	2711019	2711126	0	1	-1	0	SE
CACNA1C	CACNA1C	Chr12	+	2742794	2742878	2721068	2721179	2743462	2743546	0.65	0	0.65	0	SE
CACNA1C	CACNA1C	Chr12	+	2757640	2757673	2742794	2742878	2760805	2760934	1	0	1	0	SE
RHNO1	RHNO1	Chr12	+	2994327	2994700	2986364	2986448	2997076	2998691	0.8	1	-0.2	0	SE
RHNO1	RHNO1	Chr12	+	2994428	2994700	2986364	2986448	2997076	2998691	0.83	1	-0.17	0	SE
RHNO1	RHNO1	Chr12	+	2994448	2994658	2986364	2986448	2997076	2998691	0.81	1	-0.19	0	SE
RHNO1	RHNO1	Chr12	+	2994448	2994700	2986364	2986448	2997076	2998691	0.89	1	-0.11	0	SE
GALNT8	GALNT8	Chr12	+	4855309	4855424	4854594	4854792	4870123	4870309	0.6	1	-0.4	0	SE
IFFO1	IFFO1	Chr12	-	6658641	6658650	6657833	6657991	6658921	6659062	0	0.29	-0.29	0	SE
ING4	ING4	Chr12	-	6762395	6762562	6762101	6762216	6765892	6765964	0.68	0.93	-0.25	0	SE
VTI1A	VTI1A	Chr10	+	114293288	114293309	114286845	114286923	114298004	114298089	0.54	0	0.54	0	SE
SPAG17	SPAG17	Chr1	-	118583352	118583464	118581914	118582067	118584425	118584665	0.65	1	-0.35	0	SE
TANGO2	TANGO2	Chr22	+	20040882	20041074	20039987	20040107	20043465	20043536	0.28	0	0.28	0	SE
TANGO2	TANGO2	Chr22	+	20040959	20041074	20039987	20040107	20050860	20050965	1	0.21	0.79	0	SE
TANGO2	TANGO2	Chr22	+	20049052	20049204	20039987	20040107	20050860	20050965	1	0.2	0.8	0	SE
USH1C	USH1C	Chr11	-	17554801	17554869	17552945	17553089	17565818	17565963	0	1	-1	0	SE
ZNF227	ZNF227	Chr19	+	44721943	44722005	44717221	44717397	44732598	44732725	1	0.5	0.5	0	SE
ZNF227	ZNF227	Chr19	+	44732598	44732786	44717242	44717397	44738854	44741421	0	0.84	-0.84	0	SE
ADAM22	ADAM22	Chr7	+	87822430	87822554	87811272	87811339	87825785	87832204	0.39	1	-0.61	0	SE
ZNF334	ZNF334	Chr20	-	45138243	45138390	45133252	45133379	45140720	45140779	0.54	1	-0.46	0	SE
LCA5L	LCA5L	Chr21	-	40800097	40800429	40794901	40795416	40801056	40801137	0	1	-1	0	SE
LCA5L	LCA5L	Chr21	-	40807345	40807499	40801056	40801137	40816060	40816128	0	1	-1	0	SE
BACE2	BACE2	Chr21	+	42629084	42629253	42622678	42622828	42647297	42654461	0.85	1	-0.15	0	SE
CRNDE	CRNDE	Chr16	-	54954209	54954239	54952774	54953121	54957496	54957562	1	0	1	0	SE
ABCG1	ABCG1	Chr21	+	43697004	43697055	43693412	43693545	43702383	43702529	1	0.49	0.51	0	SE
ACSL3	ACSL3	Chr2	+	223765391	223765498	223752547	223752606	223773450	223773868	0.45	0.22	0.23	0	SE
PCBP3	PCBP3	Chr21	+	47349830	47349909	47330815	47330944	47350699	47350759	1	0.43	0.57	0	SE
ARVCF	ARVCF	Chr22	-	19997977	19998031	19978107	19978335	20004111	20004309	1	0.55	0.45	0	SE
CWC27	CWC27	Chr5	+	64081307	64081406	64079662	64079806	64082350	64082454	0.85	1	-0.15	0	SE
VWA5A	VWA5A	Chr11	+	123987272	123987387	123986110	123986189	123988203	123988261	1	0.6	0.4	0	SE
GGT1	GGT1	Chr22	+	25004956	25005198	25003920	25003990	25005931	25006000	0	1	-1	0	SE
GGT1	GGT1	Chr22	+	25005931	25006000	25003920	25003990	25006324	25006498	1	0	1	0	SE
ZNF131	ZNF131	Chr5	+	43139266	43139411	43123310	43123412	43161350	43161708	1	0.85	0.15	0	SE
PISD	PISD	Chr22	-	32023988	32024196	32021748	32022002	32026789	32026810	1	0.12	0.88	0	SE
FBXL6	FBXL6	Chr8	-	145581116	145581162	145580649	145580781	145581287	145581446	1	0	1	0	SE
FBXO7	FBXO7	Chr22	+	32874967	32875262	32870706	32871111	32881054	32881196	1	0.91	0.09	0	SE
FBXO7	FBXO7	Chr22	+	32875119	32875262	32870706	32871111	32881054	32881196	1	0.46	0.55	0	SE
TOM1	TOM1	Chr22	+	35717951	35718030	35713869	35713954	35719020	35719170	1	0.88	0.12	0	SE
SH3GLB1	SH3GLB1	Chr1	+	87181406	87181548	87170252	87170654	87185189	87185318	0.79	0.98	-0.19	0	SE
ATP13A4	ATP13A4	Chr3	-	193175167	193175254	193174788	193174942	193176869	193177020	1	0	1	0	SE
ATP13A4	ATP13A4	Chr3	-	193180550	193180612	193176869	193177020	193182728	193182917	0	1	-1	0	SE
SH3BGR	SH3BGR	Chr21	+	40880924	40880954	40847060	40847141	40883606	40883736	0	1	-1	0	SE
RFC5	RFC5	Chr12	+	118467575	118467630	118465757	118465835	118468986	118470044	1	0.81	0.19	0	SE
MTIF3	MTIF3	Chr13	-	28015153	28015214	28014125	28014586	28019224	28019293	0.46	0.21	0.26	0	SE
UPK3A	UPK3A	Chr22	+	45683052	45683332	45681821	45681977	45689061	45689194	0	1	-1	0	SE
SETMAR	SETMAR	Chr3	+	4354581	4354913	4344987	4345210	4355350	4355445	0.54	1	-0.46	0	SE
GRAMD1C	GRAMD1C	Chr3	+	113594330	113594434	113588353	113588438	113601598	113601679	1	0.43	0.57	0	SE
GRAMD1C	GRAMD1C	Chr3	+	113595011	113595107	113594330	113594434	113601598	113601679	0.41	1	-0.59	0	SE
VILL	VILL	Chr3	+	38039756	38039855	38038973	38039176	38040402	38040541	1	0.48	0.52	0	SE
MIOS	MIOS	Chr7	+	7607237	7607319	7606615	7606703	7607656	7607754	1	0.09	0.91	0	SE
ARSA	ARSA	Chr22	-	51065983	51066220	51065593	51065834	51066373	51066601	0.76	1	-0.24	0	SE
IL17RC	IL17RC	Chr3	+	9970263	9970314	9969988	9970170	9971535	9971581	1	0.7	0.3	0	SE
ATP2B2	ATP2B2	Chr3	-	10420926	10420968	10419935	10420094	10429960	10430086	1	0.52	0.48	0	SE
ANKRD28	ANKRD28	Chr3	-	15793256	15793327	15778539	15778740	15807740	15807819	1	0.77	0.23	0	SE
KCNH8	KCNH8	Chr3	+	19295145	19295379	19190016	19190287	19322689	19322821	1	0.64	0.36	0	SE
SGO1	SGO1	Chr3	-	20215740	20216547	20212534	20212724	20218092	20218151	1	0.31	0.69	0	SE
SGO1	SGO1	Chr3	-	20216496	20216547	20212534	20212724	20218092	20218151	1	0.12	0.88	0	SE
THRB	THRB	Chr3	-	24338716	24338862	24270428	24270492	24378790	24378862	0	1	-1	0	SE
SLC4A7	SLC4A7	Chr3	-	27450846	27451021	27446320	27446454	27453132	27453239	0.78	1	-0.22	0	SE
CMC1	CMC1	Chr3	+	28295221	28295256	28283123	28283303	28304781	28304871	0.24	0	0.24	0	SE
CMC1	CMC1	Chr3	+	28304781	28304871	28283123	28283303	28357823	28357914	0.8	0.42	0.38	0	SE
TGFBR2	TGFBR2	Chr3	+	30664690	30664765	30647993	30648469	30686238	30686407	0.53	0.05	0.48	0	SE
XYLB	XYLB	Chr3	+	38415952	38415993	38414145	38414227	38416634	38416750	1	0.16	0.84	0	SE
EXOG	EXOG	Chr3	+	38541580	38541655	38539119	38539269	38542845	38542985	1	0	1	0	SE
MYRIP	MYRIP	Chr3	+	39942277	39942417	39851150	39851407	40085540	40085762	1	0.47	0.53	0	SE
MYRIP	MYRIP	Chr3	+	40204220	40204301	40085540	40085762	40208336	40208434	1	0	1	0	SE
AHSA2	AHSA2	Chr2	+	61413114	61413216	61412636	61412753	61413580	61413632	0.11	0.01	0.1	0	SE
IP6K2	IP6K2	Chr3	-	48752747	48752960	48730880	48732854	48754589	48754711	0.01	0.06	-0.05	0	SE
IP6K2	IP6K2	Chr3	-	48752747	48752960	48732522	48732851	48754589	48754711	0.01	0.05	-0.05	0	SE
IP6K2	IP6K2	Chr3	-	48752821	48752960	48730880	48732851	48754589	48754711	0.02	0.08	-0.06	0	SE
IP6K2	IP6K2	Chr3	-	48752821	48752960	48732522	48732854	48754589	48754711	0.02	0.08	-0.06	0	SE
MAP4K3	MAP4K3	Chr2	-	39605206	39605264	39583389	39583480	39664032	39664453	0.87	1	-0.13	0	SE
MON1A	MON1A	Chr3	-	49948958	49949444	49947551	49948317	49950652	49950792	0.23	0.86	-0.63	0	SE
SEMA3E	SEMA3E	Chr7	-	83034765	83034835	83031947	83032092	83035260	83035375	0	1	-1	0	SE
GLT8D1	GLT8D1	Chr3	-	52738739	52738968	52734460	52734512	52739462	52740099	0.37	0.66	-0.29	0	SE
UBE2R2	UBE2R2	Chr9	+	33886878	33886965	33817181	33817932	33900171	33900269	0.99	0.82	0.18	0	SE
UBA3	UBA3	Chr3	-	69120685	69120768	69112589	69112654	69126948	69127069	0	1	-1	0	SE
ROBO1	ROBO1	Chr3	-	78696778	78696805	78695297	78695340	78700881	78701079	1	0.62	0.38	0	SE
CBLB	CBLB	Chr3	-	105495239	105495386	105464760	105464882	105586253	105586435	0	1	-1	0	SE
UHRF2	UHRF2	Chr9	+	6433913	6434173	6420911	6421142	6460572	6460791	0.78	0.98	-0.2	0	SE
PDIK1L	PDIK1L	Chr1	+	26438950	26439141	26437655	26437911	26440782	26441084	0.46	1	-0.54	0	SE
PDIK1L	PDIK1L	Chr1	+	26440782	26441084	26438267	26438406	26448327	26452039	0.83	1	-0.17	0	SE
CACNA1B	CACNA1B	Chr9	+	140997162	140997259	140990935	140991063	141000150	141000259	1	0.73	0.27	0	SE
RPGRIP1	RPGRIP1	Chr14	+	21811194	21811387	21802763	21802864	21813271	21813356	0	1	-1	0	SE
HACL1	HACL1	Chr3	-	15621416	15621552	15614665	15614749	15624383	15624496	1	0.67	0.33	0	SE
HACL1	HACL1	Chr3	-	15633106	15633187	15631046	15631119	15637890	15637931	1	0.64	0.36	0	SE
LGMN	LGMN	Chr14	-	93185091	93185189	93183724	93183806	93198993	93199160	0.9	0.99	-0.09	0	SE
SASS6	SASS6	Chr1	-	100553694	100553792	100551091	100551186	100568510	100568639	1	0.64	0.36	0	SE
TM9SF2	TM9SF2	Chr13	+	100188861	100188991	100172289	100172383	100196116	100196249	0	1	-1	0	SE
LAT2	LAT2	Chr7	+	73629151	73629340	73624086	73624418	73630276	73630399	1	0	1	0	SE
PFKFB4	PFKFB4	Chr3	-	48576686	48576743	48575930	48576052	48577129	48577204	1	0.52	0.48	0	SE
CEP63	CEP63	Chr3	+	134276983	134277189	134270767	134270854	134277991	134278271	0.29	1	-0.71	0	SE
CEP63	CEP63	Chr3	+	134277991	134278271	134270767	134270854	134280218	134283870	0.32	0	0.32	0	SE
SRPRB	SRPRB	Chr3	+	133529960	133530043	133526589	133526667	133534433	133534570	1	0.8	0.2	0	SE
RASGRF1	RASGRF1	Chr15	-	79304830	79304869	79298518	79298776	79307668	79307751	0	1	-1	0	SE
PIK3CB	PIK3CB	Chr3	-	138409841	138409985	138403466	138403645	138417748	138417937	0	1	-1	0	SE
PIK3CB	PIK3CB	Chr3	-	138423284	138423335	138417748	138417937	138426000	138426131	1	0.7	0.3	0	SE
APPL1	APPL1	Chr3	+	57287709	57287766	57286296	57286339	57290984	57291079	1	0.84	0.16	0	SE
HPS3	HPS3	Chr3	+	148857790	148858285	148847370	148847727	148858803	148858975	0.85	1	-0.15	0	SE
ZNF655	ZNF655	Chr7	+	99169310	99169415	99158155	99158318	99169867	99174076	0.8	0.41	0.4	0	SE
SLC33A1	SLC33A1	Chr3	-	155560220	155560408	155551645	155551830	155571011	155572248	1	0.8	0.2	0	SE
THAP8	THAP8	Chr19	-	36530845	36531038	36530224	36530620	36545036	36545664	1	0.69	0.31	0	SE
CHRM3	CHRM3	Chr1	+	239795523	239795586	239708940	239709049	239841485	239841588	1	0	1	0	SE
SLC29A1	SLC29A1	Chr6	+	44193797	44193904	44191362	44191692	44194999	44195079	1	0	1	0	SE
NBPF1	NBPF1	Chr1	-	16921425	16921504	16921086	16921156	16935002	16935274	0.85	0.35	0.5	0	SE
ERGIC2	ERGIC2	Chr12	-	29509314	29509410	29502945	29503001	29510555	29510657	1	0.83	0.17	0	SE
INCA1	INCA1	Chr17	-	4900135	4900424	4897688	4897770	4900790	4900905	0	1	-1	0	SE
ABCC5	ABCC5	Chr3	-	183703091	183703166	183701539	183702682	183705557	183705705	1	0.18	0.82	0	SE
PUF60	PUF60	Chr8	-	144902835	144902886	144900542	144900704	144903766	144903856	0.44	0.26	0.18	0	SE
CLIP2	CLIP2	Chr7	+	73778584	73778645	73774504	73774608	73790216	73791152	1	0.88	0.12	0	SE
PAK4	PAK4	Chr19	+	39658869	39658942	39616419	39616559	39660171	39660397	0.82	0.32	0.5	0	SE
PAK4	PAK4	Chr19	+	39658869	39658952	39616419	39616559	39660171	39660397	0.85	0.33	0.52	0	SE
PAK4	PAK4	Chr19	+	39663557	39664016	39660171	39660397	39664215	39664650	0.56	0.92	-0.36	0	SE
ZBTB8OS	ZBTB8OS	Chr1	-	33100302	33100393	33099551	33099673	33116033	33116191	1	0	1	0	SE
ZBTB8OS	ZBTB8OS	Chr1	-	33100368	33100393	33099551	33099673	33116029	33116191	1	0	1	0	SE
ZBTB8OS	ZBTB8OS	Chr1	-	33100368	33100393	33099551	33099673	33116033	33116191	1	0	1	0	SE
ZBTB8OS	ZBTB8OS	Chr1	-	33100368	33100393	33099551	33099711	33116033	33116191	1	0	1	0	SE
GTPBP8	GTPBP8	Chr3	+	112711872	112711971	112709799	112710182	112713981	112714112	1	0.73	0.27	0	SE
SENP5	SENP5	Chr3	+	196654666	196654750	196630403	196630481	196656503	196656554	0.64	0.11	0.53	0	SE
TVP23C-CDRT4	TVP23C-CDRT4	Chr17	-	15456998	15457143	15450372	15450462	15458595	15458678	0.57	1	-0.42	0	SE
RNF175	RNF175	Chr4	-	154669796	154669938	154649358	154649513	154672589	154672627	0.21	0.89	-0.68	0	SE
NSD2	NSD2	Chr4	+	1900947	1901122	1895456	1895636	1902352	1902978	1	0.31	0.69	0	SE
SLC25A26	SLC25A26	Chr3	+	66293626	66293736	66271167	66271553	66312474	66312579	1	0.82	0.18	0	SE
JAKMIP1	JAKMIP1	Chr4	-	6107199	6107694	6087146	6087356	6114448	6114724	1	0.86	0.14	0	SE
LRP8	LRP8	Chr1	-	53722911	53723136	53720788	53720857	53723990	53724143	0.84	0.98	-0.14	0	SE
LRP8	LRP8	Chr1	-	53736699	53736825	53732144	53732319	53736898	53737018	0.86	0.96	-0.1	0	SE
FXYD6-FXYD2	FXYD6-FXYD2	Chr11	-	117693120	117693195	117691573	117691610	117693393	117693432	1	0.32	0.68	0	SE
TAPT1	TAPT1	Chr4	-	16172275	16172352	16168255	16168416	16175826	16175895	0.97	0.67	0.3	0	SE
LDB2	LDB2	Chr4	-	16507462	16507605	16503156	16504496	16510157	16510309	0.23	0.05	0.18	0	SE
GEMIN7	GEMIN7	Chr19	+	45583164	45583287	45582529	45582635	45593364	45594176	1	0.4	0.6	0	SE
ST3GAL1	ST3GAL1	Chr8	-	134511377	134511432	134487961	134488843	134558016	134558169	1	0.77	0.23	0	SE
NMNAT3	NMNAT3	Chr3	-	139346457	139346603	139297713	139297897	139396546	139396892	0.48	1	-0.52	0	SE
NMNAT3	NMNAT3	Chr3	-	139346457	139346606	139297713	139297897	139396546	139396892	0.5	1	-0.5	0	SE
ANKAR	ANKAR	Chr2	+	190592992	190593146	190592581	190592823	190602408	190602567	0.2	1	-0.8	0	SE
ANKAR	ANKAR	Chr2	+	190608000	190608200	190606067	190606177	190609467	190609514	1	0.17	0.83	0	SE
MCCC1	MCCC1	Chr3	-	182810196	182810333	182804480	182804576	182812346	182812393	1	0.64	0.36	0	SE
LIAS	LIAS	Chr4	+	39469137	39469266	39466904	39466962	39471638	39471784	0.77	1	-0.23	0	SE
DCUN1D4	DCUN1D4	Chr4	+	52777235	52777340	52765435	52765544	52779455	52779558	0.43	0.79	-0.36	0	SE
PDS5A	PDS5A	Chr4	-	39874605	39874764	39871013	39871082	39875908	39876032	1	0.91	0.09	0	SE
GUF1	GUF1	Chr4	+	44682457	44682569	44680411	44680804	44682710	44682859	1	0.61	0.39	0	SE
GUF1	GUF1	Chr4	+	44692733	44692877	44691859	44691992	44693682	44693816	1	0.85	0.15	0	SE
DNAJC16	DNAJC16	Chr1	+	15855582	15855767	15853307	15853453	15860731	15860798	0.7	1	-0.3	0	SE
TMEM165	TMEM165	Chr4	+	56283969	56284152	56262079	56262563	56290704	56290810	1	0.68	0.32	0	SE
QTRT2	QTRT2	Chr3	+	113786833	113786910	113785074	113785130	113789472	113789685	0.68	1	-0.32	0	SE
TTC14	TTC14	Chr3	+	180322012	180322097	180320911	180321111	180323553	180323625	1	0.74	0.26	0	SE
CLK1	CLK1	Chr2	-	201726424	201726585	201725960	201726189	201729286	201729467	0.84	0.98	-0.14	0	SE
ANKRD17	ANKRD17	Chr4	-	74005247	74006000	74000833	74000982	74007457	74007560	0.59	0.94	-0.36	0	SE
LARP4B	LARP4B	Chr10	-	890916	890995	888871	889008	909682	909823	0.78	0.98	-0.21	0	SE
ERVMER34-1	ERVMER34-1	Chr4	-	53616876	53616996	53609683	53612110	53617096	53617236	0	1	-1	0	SE
PRDM8	PRDM8	Chr4	+	81121232	81121453	81118656	81118917	81122443	81122675	0.73	1	-0.27	0	SE
IFT122	IFT122	Chr3	+	129177441	129177520	129170756	129170841	129182402	129182469	1	0.17	0.83	0	SE
IFT122	IFT122	Chr3	+	129180070	129180147	129170756	129170841	129182402	129182469	1	0.09	0.91	0	SE
HNRNPD	HNRNPD	Chr4	-	83292680	83292737	83280623	83280792	83294598	83295149	0.68	0.46	0.22	0	SE
WDFY3	WDFY3	Chr4	-	85818063	85818163	85781564	85781775	85887361	85887544	0.69	1	-0.31	0	SE
NUDT9	NUDT9	Chr4	+	88370293	88370405	88362980	88363067	88372740	88372887	0.85	1	-0.15	0	SE
GREB1L	GREB1L	Chr18	+	19097994	19098195	19096573	19096715	19100648	19100784	0	1	-1	0	SE
AASDH	AASDH	Chr4	-	57213783	57213900	57209727	57209850	57215428	57216224	1	0.18	0.82	0	SE
SEC31B	SEC31B	Chr10	-	102258461	102258561	102257785	102257964	102258916	102259015	0.97	0.63	0.34	0	SE
ZDBF2	ZDBF2	Chr2	+	207156737	207156840	207146524	207146633	207161969	207162097	0.4	0.09	0.31	0	SE
KCNT1	KCNT1	Chr9	+	138661792	138661901	138660674	138660783	138662143	138662293	0	1	-1	0	SE
EXOSC1	EXOSC1	Chr10	-	99205209	99205363	99202993	99203068	99205488	99205604	0	0.15	-0.15	0	SE
ADAM9	ADAM9	Chr8	+	38928816	38928922	38913095	38913291	38934746	38934930	0.82	0.98	-0.15	0	SE
GXYLT2	GXYLT2	Chr3	+	73004248	73004500	72971354	72971486	73006379	73006503	1	0.63	0.37	0	SE
API5	API5	Chr11	+	43348056	43348161	43344979	43345186	43350261	43350443	0.86	0.99	-0.13	0	SE
FXR1	FXR1	Chr3	+	180651121	180651174	180630233	180630524	180665652	180665724	0.12	1	-0.88	0	SE
EGF	EGF	Chr4	+	110929307	110929386	110925660	110925778	110932357	110934235	0	0.72	-0.72	0	SE
ZNF461	ZNF461	Chr19	-	37134695	37134764	37127522	37130945	37147349	37147445	1	0.61	0.39	0	SE
MFSD8	MFSD8	Chr4	-	128843014	128843118	128842678	128842926	128851837	128851972	0.8	0.4	0.4	0	SE
IL15	IL15	Chr4	+	142577338	142577460	142557748	142557901	142640518	142640629	1	0	1	0	SE
SH3D19	SH3D19	Chr4	-	152065371	152065440	152065061	152065202	152069073	152069338	0.35	0	0.35	0	SE
WASHC2C	WASHC2C	Chr10	+	46246929	46247001	46246198	46246286	46248035	46248154	0.97	0.67	0.3	0	SE
ANK2	ANK2	Chr4	+	114158754	114158778	114158142	114158328	114161640	114161739	0.95	0.73	0.22	0	SE
ANK2	ANK2	Chr4	+	114294440	114294605	114294245	114294329	114302612	114304896	0.74	0.9	-0.17	0	SE
MAP9	MAP9	Chr4	-	156296088	156296173	156294287	156294608	156297922	156298122	0.74	1	-0.26	0	SE
QRICH1	QRICH1	Chr3	-	49129829	49129889	49114141	49114471	49131344	49131806	0.09	0.02	0.07	0	SE
ZNF239	ZNF239	Chr10	-	44063342	44063469	44051791	44053619	44069084	44069125	0	1	-1	0	SE
ZNF239	ZNF239	Chr10	-	44063346	44063469	44051791	44053619	44069918	44070066	1	0	1	0	SE
IL17RB	IL17RB	Chr3	+	53889320	53889368	53886897	53887024	53890870	53891013	1	0	1	0	SE
TRAPPC11	TRAPPC11	Chr4	+	184603884	184603978	184601272	184601420	184605127	184605207	0.84	0.98	-0.14	0	SE
WDR27	WDR27	Chr6	-	170013654	170013752	170002314	170002417	170033042	170033164	1	0.09	0.91	0	SE
WDR27	WDR27	Chr6	-	170064261	170064382	170062399	170062520	170072350	170072492	1	0.07	0.93	0	SE
PRIMPOL	PRIMPOL	Chr4	+	185593326	185593614	185587070	185587218	185599385	185599548	0.73	1	-0.27	0	SE
TM2D3	TM2D3	Chr15	-	102191898	102191976	102190206	102190364	102192473	102192594	0.63	0.19	0.44	0	SE
PDCD6	PDCD6	Chr5	+	304291	304336	272825	272887	314531	315089	1	0.66	0.34	0	SE
AKR1C2	AKR1C2	Chr10	-	5041391	5041469	5040816	5040939	5042741	5042858	0.58	0.26	0.32	0	SE
SRD5A1	SRD5A1	Chr5	+	6651954	6652121	6633434	6633982	6656190	6656292	0.81	1	-0.19	0	SE
BMPER	BMPER	Chr7	+	34085917	34086017	34014313	34014396	34091472	34091582	1	0	1	0	SE
DNAH5	DNAH5	Chr5	-	13716595	13716799	13714513	13714729	13717423	13717629	1	0.08	0.92	0	SE
FAM105A	FAM105A	Chr5	+	14601459	14601551	14601321	14601353	14602291	14602441	0.64	1	-0.36	0	SE
CLN3	CLN3	Chr16	-	28498982	28499062	28498776	28498862	28500610	28500707	0.56	1	-0.44	0	SE
MTMR12	MTMR12	Chr5	-	32235067	32235235	32233878	32234040	32239106	32239279	0.7	1	-0.3	0	SE
MTMR12	MTMR12	Chr5	-	32276787	32276848	32274085	32274228	32312863	32313114	1	0.79	0.21	0	SE
CAP2	CAP2	Chr6	+	17463226	17463304	17426820	17426921	17507399	17507543	0.89	0.99	-0.1	0	SE
CAP2	CAP2	Chr6	+	17514079	17514185	17463226	17463304	17543067	17543191	1	0	1	0	SE
GRIN2C	GRIN2C	Chr17	-	72850832	72851246	72848151	72848750	72855866	72856007	1	0.3	0.7	0	SE
G3BP2	G3BP2	Chr4	-	76579166	76579265	76573822	76573925	76580249	76580430	0.32	0.18	0.14	0	SE
PRKAA1	PRKAA1	Chr5	-	40769517	40769605	40767567	40767792	40771820	40771965	1	0.84	0.16	0	SE
RICTOR	RICTOR	Chr5	-	38949457	38949529	38947365	38947543	38949813	38950822	0.35	0.09	0.26	0	SE
NNT	NNT	Chr5	+	43619133	43619221	43615949	43616167	43624133	43624222	1	0.88	0.12	0	SE
ABLIM2	ABLIM2	Chr4	-	8021344	8021398	8010776	8010829	8031382	8031503	0	1	-1	0	SE
ABLIM2	ABLIM2	Chr4	-	8029485	8029584	8021928	8022030	8031382	8031503	1	0	1	0	SE
GSTA4	GSTA4	Chr6	-	52852154	52852206	52850248	52850381	52858954	52859059	0.86	0.96	-0.1	0	SE
BANK1	BANK1	Chr4	+	102750964	102751363	102711763	102712107	102776191	102776346	1	0	1	0	SE
NAV3	NAV3	Chr12	+	78515719	78516208	78513016	78513725	78520946	78520988	1	0.68	0.32	0	SE
NAV3	NAV3	Chr12	+	78520946	78520988	78513016	78513725	78522485	78522646	0	0.73	-0.73	0	SE
SLC30A5	SLC30A5	Chr5	+	68396633	68396756	68389775	68390165	68398888	68398955	1	0.82	0.18	0	SE
MYDGF	MYDGF	Chr19	-	4660680	4660762	4659942	4660015	4664887	4664949	0.99	0.91	0.08	0	SE
SLC2A9	SLC2A9	Chr4	-	9998404	9998565	9987292	9987417	10020598	10020697	0	1	-1	0	SE
CCDC125	CCDC125	Chr5	-	68590619	68590727	68581163	68581294	68595838	68595954	1	0.36	0.64	0	SE
MCCC2	MCCC2	Chr5	+	70930769	70930869	70927947	70928012	70930977	70931073	1	0	1	0	SE
GOLGA3	GOLGA3	Chr12	-	133393125	133393398	133389892	133390005	133398581	133398897	0.8	1	-0.2	0	SE
GFM2	GFM2	Chr5	-	74034326	74034467	74034142	74034242	74035813	74035962	0.85	1	-0.15	0	SE
POLK	POLK	Chr5	+	74889702	74889874	74886168	74886265	74892046	74893003	1	0.79	0.21	0	SE
PAPD4	PAPD4	Chr5	+	78936927	78937019	78908242	78908898	78940945	78941015	0.13	1	-0.87	0	SE
ZFYVE16	ZFYVE16	Chr5	+	79707464	79707592	79703831	79703972	79729927	79730036	0.01	1	-0.99	0	SE
ZFYVE16	ZFYVE16	Chr5	+	79723310	79723364	79703831	79703972	79729927	79730036	0.23	1	-0.77	0	SE
ZFYVE16	ZFYVE16	Chr5	+	79723310	79723364	79707464	79707592	79729927	79730036	1	0.29	0.71	0	SE
MEF2C	MEF2C	Chr5	-	88026027	88026051	88025034	88025164	88027545	88027718	1	0.4	0.6	0	SE
ATP2C2	ATP2C2	Chr16	+	84493111	84493198	84492875	84492992	84494259	84494407	0	1	-1	0	SE
ADGRV1	ADGRV1	Chr5	+	89999481	89999612	89992753	89992963	90000205	90000305	1	0.85	0.15	0	SE
FAM81B	FAM81B	Chr5	+	94731814	94731879	94728497	94728601	94749650	94749894	1	0.69	0.31	0	SE
FAM81B	FAM81B	Chr5	+	94755987	94756106	94749650	94749894	94783972	94784168	1	0.68	0.32	0	SE
FAM81B	FAM81B	Chr5	+	94764306	94764436	94749650	94749894	94783972	94784168	1	0.41	0.59	0	SE
FAM81B	FAM81B	Chr5	+	94772503	94772610	94749650	94749894	94783972	94784168	1	0.15	0.85	0	SE
FAM81B	FAM81B	Chr5	+	94782265	94782401	94749650	94749894	94783972	94784168	1	0.54	0.46	0	SE
MRPS5	MRPS5	Chr2	-	95770384	95770475	95767421	95767468	95772167	95772202	1	0.91	0.09	0	SE
FAM126B	FAM126B	Chr2	-	201926029	201926147	201910218	201910316	201936332	201936394	0.15	1	-0.85	0	SE
ZNF570	ZNF570	Chr19	+	37961205	37961289	37959959	37960459	37966782	37966909	1	0.6	0.4	0	SE
SRP19	SRP19	Chr5	+	112200317	112200429	112198204	112198280	112227299	112228776	1	0.41	0.59	0	SE
KDSR	KDSR	Chr18	-	61011642	61011726	61006032	61006116	61018120	61018312	1	0.89	0.11	0	SE
PGGT1B	PGGT1B	Chr5	-	114566672	114566718	114557520	114557705	114572086	114572219	0.95	0	0.95	0	SE
CFAP44	CFAP44	Chr3	-	113092257	113092403	113084885	113085156	113098152	113098398	0.13	0.64	-0.5	0	SE
CLDND1	CLDND1	Chr3	-	98240496	98240547	98239976	98240281	98241692	98241910	1	0	1	0	SE
CLDND1	CLDND1	Chr3	-	98240496	98240547	98239976	98240286	98241692	98241910	0.07	0	0.06	0	SE
FRMD8	FRMD8	Chr11	+	65161043	65161145	65154507	65154592	65161511	65161570	1	0	1	0	SE
JKAMP	JKAMP	Chr14	+	59967908	59967985	59965444	59965626	59970571	59972125	0.99	0.82	0.17	0	SE
EWSR1	EWSR1	Chr22	+	29678378	29678546	29674018	29674205	29682911	29683123	0.96	1	-0.03	0	SE
EIF4G1	EIF4G1	Chr3	+	184033276	184033333	184032282	184032462	184035504	184035604	0.04	1	-0.96	0	SE
EIF4G1	EIF4G1	Chr3	+	184035108	184035285	184032282	184032462	184035504	184035604	0.82	1	-0.18	0	SE
LIPT1	LIPT1	Chr2	+	99772763	99772889	99771417	99771514	99778419	99779620	1	0	1	0	SE
LIPT1	LIPT1	Chr2	+	99773189	99773317	99772763	99772889	99778419	99779620	0	1	-1	0	SE
ZCCHC17	ZCCHC17	Chr1	+	31791955	31792013	31769828	31769922	31811803	31811895	1	0	1	0	SE
ZCCHC17	ZCCHC17	Chr1	+	31791955	31792013	31769828	31770060	31811803	31811895	1	0	1	0	SE
ZCCHC17	ZCCHC17	Chr1	+	31791955	31792013	31769828	31770060	31819486	31819587	1	0.36	0.64	0	SE
ZCCHC17	ZCCHC17	Chr1	+	31810021	31810122	31791955	31792013	31811803	31811895	0.87	1	-0.13	0	SE
RAPGEF6	RAPGEF6	Chr5	-	130785715	130785739	130782175	130782396	130788746	130788870	0.05	0.44	-0.4	0	SE
RAPGEF6	RAPGEF6	Chr5	-	130928075	130928159	130883739	130883883	130938963	130939020	0.5	1	-0.5	0	SE
ZNF43	ZNF43	Chr19	-	22033739	22033829	22001896	22002023	22034706	22034870	1	0	1	0	SE
ZNF43	ZNF43	Chr19	-	22033739	22033964	22001896	22002023	22034706	22034870	1	0	1	0	SE
ZNF43	ZNF43	Chr19	-	22033739	22033964	22028193	22028308	22034706	22034870	0.28	0	0.28	0	SE
HDAC11	HDAC11	Chr3	+	13542212	13542289	13524963	13525064	13543370	13543433	1	0.1	0.9	0	SE
HDAC11	HDAC11	Chr3	+	13543370	13543433	13524963	13525064	13544383	13544480	1	0.39	0.61	0	SE
ZCCHC10	ZCCHC10	Chr5	-	132335823	132335865	132332676	132334542	132342450	132342612	0.97	0.66	0.31	0	SE
ZCCHC10	ZCCHC10	Chr5	-	132358502	132358598	132342450	132342612	132362188	132362296	0.37	0	0.37	0	SE
ZCCHC10	ZCCHC10	Chr5	-	132358532	132358598	132342450	132342612	132362188	132362296	0.65	0.03	0.62	0	SE
FNDC3A	FNDC3A	Chr13	+	49771012	49771126	49765344	49765520	49771860	49772010	0.87	1	-0.13	0	SE
SEC24A	SEC24A	Chr5	+	134002512	134002686	133996808	133997276	134007498	134007576	0.78	0.98	-0.19	0	SE
CCNY	CCNY	Chr10	+	35790428	35790463	35625801	35626135	35818900	35818958	0	1	-1	0	SE
CCNY	CCNY	Chr10	+	35805450	35805551	35625801	35626135	35818900	35818958	0	1	-1	0	SE
ECHDC2	ECHDC2	Chr1	-	53372190	53372283	53370705	53370762	53373539	53373626	0.33	0	0.33	0	SE
SMAD5	SMAD5	Chr5	+	135496544	135496796	135489280	135489852	135498960	135499080	1	0.91	0.09	0	SE
ZNF517	ZNF517	Chr8	+	146029025	146029152	146028254	146028332	146029509	146029623	0.51	1	-0.49	0	SE
EMID1	EMID1	Chr22	+	29621121	29621205	29611515	29611619	29622478	29622540	0	1	-1	0	SE
EMID1	EMID1	Chr22	+	29622478	29622540	29611515	29611619	29627008	29627129	1	0	1	0	SE
CFAP61	CFAP61	Chr20	+	20171985	20172063	20168573	20168700	20177213	20177420	1	0	1	0	SE
GOLGA4	GOLGA4	Chr3	+	37315026	37315092	37292885	37292975	37323448	37323763	1	0.66	0.34	0	SE
SLC7A11	SLC7A11	Chr4	-	139103450	139103547	139101794	139101944	139104355	139104459	1	0.44	0.56	0	SE
SLC7A11	SLC7A11	Chr4	-	139106274	139106398	139104355	139104459	139135738	139135783	0.74	0.18	0.56	0	SE
COL25A1	COL25A1	Chr4	-	109746351	109746378	109745031	109745383	109748290	109748344	0.74	0	0.74	0	SE
SLMAP	SLMAP	Chr3	+	57857362	57857425	57850533	57850584	57875767	57875827	1	0.39	0.61	0	SE
STAP2	STAP2	Chr19	-	4325392	4325542	4325212	4325305	4326938	4327004	1	0.62	0.38	0	SE
TUBA1C	TUBA1C	Chr12	+	49651666	49651784	49650179	49650294	49663247	49663470	0.21	1	-0.79	0	SE
STARD8	STARD8	ChrX	+	67941377	67941588	67940765	67940964	67941888	67942003	0.12	1	-0.88	0	SE
PPARGC1B	PPARGC1B	Chr5	+	149214236	149214273	149212218	149213341	149214863	149214928	1	0	1	0	SE
MBD1	MBD1	Chr18	-	47799703	47799796	47799193	47799325	47799933	47800233	0.53	0.88	-0.35	0	SE
MBD1	MBD1	Chr18	-	47799703	47799841	47799193	47799325	47799933	47800230	0.71	0.94	-0.22	0	SE
CSF1R	CSF1R	Chr5	-	149439262	149439425	149437066	149437155	149440424	149440535	0	1	-1	0	SE
PDGFRB	PDGFRB	Chr5	-	149516570	149516616	149515117	149515441	149534959	149535422	1	0.77	0.23	0	SE
L3MBTL4	L3MBTL4	Chr18	-	6080879	6080950	5954704	5956386	6093353	6093527	1	0	1	0	SE
SS18L1	SS18L1	Chr20	+	60736491	60736636	60734932	60735017	60737807	60737987	1	0.81	0.19	0	SE
SS18L1	SS18L1	Chr20	+	60736571	60736636	60734932	60735017	60737807	60737987	1	0.58	0.42	0	SE
ZBED8	ZBED8	Chr5	-	159824448	159824522	159820154	159822546	159826645	159827104	1	0	1	0	SE
RAD17	RAD17	Chr5	+	68667280	68667384	68666861	68666998	68669656	68669914	0	1	-1	0	SE
ALPK1	ALPK1	Chr4	+	113345099	113345159	113332982	113333181	113346820	113346907	0.68	1	-0.32	0	SE
NEK5	NEK5	Chr13	-	52693454	52693551	52686403	52686501	52701501	52701640	0	1	-1	0	SE
BNIP1	BNIP1	Chr5	+	172578568	172578697	172573868	172573961	172581324	172581416	0	0.33	-0.33	0	SE
SFXN1	SFXN1	Chr5	+	174949377	174949425	174943616	174943666	174953640	174956745	0.75	1	-0.25	0	SE
KIAA1191	KIAA1191	Chr5	-	175782573	175782752	175777615	175777740	175788604	175788810	1	0.85	0.15	0	SE
KIAA1191	KIAA1191	Chr5	-	175786483	175786570	175777615	175777740	175788604	175788810	1	0.46	0.54	0	SE
CCT8	CCT8	Chr21	-	30444272	30444309	30442567	30442658	30445580	30446118	0	1	-1	0	SE
DNAH2	DNAH2	Chr17	+	7626945	7627007	7623038	7623218	7630439	7630610	0	1	-1	0	SE
DNAH2	DNAH2	Chr17	+	7699781	7699970	7697571	7697676	7700493	7700579	1	0.3	0.7	0	SE
ZFP62	ZFP62	Chr5	-	180278987	180279060	180274610	180278493	180288218	180288286	0.92	0.37	0.55	0	SE
IPO7	IPO7	Chr11	+	9424836	9424918	9406168	9406394	9430032	9430186	0.94	1	-0.06	0	SE
PDPK1	PDPK1	Chr16	+	2616356	2616454	2611480	2611523	2627425	2627501	0.27	0.92	-0.66	0	SE
PDPK1	PDPK1	Chr16	+	2616356	2616454	2611480	2611523	2631607	2631704	1	0.28	0.72	0	SE
ARIH2	ARIH2	Chr3	+	48960180	48960244	48956252	48956431	48962150	48962272	1	0.88	0.12	0	SE
GLIPR1	GLIPR1	Chr12	+	75884185	75884298	75875613	75875859	75889356	75889442	1	0	1	0	SE
MROH1	MROH1	Chr8	+	145297504	145297531	145297271	145297418	145298396	145298519	0	1	-1	0	SE
CCDC157	CCDC157	Chr22	+	30768063	30768275	30767638	30767716	30769585	30769753	0.57	1	-0.43	0	SE
ITPR1	ITPR1	Chr3	+	4695525	4695570	4693806	4693902	4699807	4699962	1	0.23	0.77	0	SE
KDM1B	KDM1B	Chr6	+	18186002	18186041	18171593	18171710	18197287	18197464	0.28	1	-0.72	0	SE
DCTD	DCTD	Chr4	-	183836075	183836211	183815641	183815758	183836613	183836728	0.91	1	-0.09	0	SE
FAM228B	FAM228B	Chr2	+	24362239	24362320	24357988	24358057	24369799	24369956	0	1	-1	0	SE
DNAH6	DNAH6	Chr2	+	84774615	84774736	84774391	84774526	84775411	84775541	1	0	1	0	SE
POLR2F	POLR2F	Chr22	+	38382160	38382319	38363105	38363177	38437074	38437922	0	0.51	-0.51	0	SE
COL4A6	COL4A6	ChrX	-	107436857	107436927	107434622	107434763	107438311	107438356	1	0.14	0.86	0	SE
NOC4L	NOC4L	Chr12	+	132633153	132633204	132632616	132632651	132633328	132633440	1	0.76	0.24	0	SE
ZMYM6	ZMYM6	Chr1	-	35496147	35496314	35485983	35486068	35497415	35497569	1	0.76	0.24	0	SE
PPA2	PPA2	Chr4	-	106374754	106374799	106370506	106370560	106395050	106395227	1	0.76	0.24	0	SE
TENM4	TENM4	Chr11	-	78574006	78574177	78567008	78567223	78600829	78601065	0.92	0.61	0.32	0	SE
C3orf18	C3orf18	Chr3	-	50602896	50603292	50599152	50599178	50604893	50605223	0.45	1	-0.55	0	SE
CFAP43	CFAP43	Chr10	-	105957679	105957796	105956610	105956691	105963429	105963561	1	0.5	0.5	0	SE
ATP2B3	ATP2B3	ChrX	+	152835060	152835214	152830378	152830561	152845435	152848387	0.53	1	-0.47	0	SE
COL11A2	COL11A2	Chr6	-	33152768	33152831	33148887	33148947	33154403	33154595	0.29	1	-0.71	0	SE
WWP2	WWP2	Chr16	+	69810091	69810144	69796186	69796294	69820898	69820983	1	0.04	0.96	0	SE
ALS2CL	ALS2CL	Chr3	-	46724619	46724816	46723518	46723584	46725271	46725338	0.24	1	-0.76	0	SE
SGCE	SGCE	Chr7	-	94268652	94268760	94259030	94259153	94273917	94273979	0	1	-1	0	SE
NFYC	NFYC	Chr1	+	41188879	41188946	41157241	41157539	41189360	41189464	1	0	1	0	SE
FIP1L1	FIP1L1	Chr4	+	54280781	54280889	54265896	54266006	54292038	54292132	0.68	0.44	0.25	0	SE
FIP1L1	FIP1L1	Chr4	+	54306748	54306775	54294193	54294350	54308819	54308874	0.73	0.46	0.27	0	SE
KCTD20	KCTD20	Chr6	+	36442565	36442839	36437828	36438034	36446897	36447000	0.78	0.98	-0.21	0	SE
C6orf89	C6orf89	Chr6	+	36862279	36862379	36853639	36853804	36867201	36867409	1	0.44	0.56	0	SE
MROH6	MROH6	Chr8	-	144650311	144650431	144649955	144650058	144650721	144650889	0.48	1	-0.52	0	SE
TLR4	TLR4	Chr9	+	120470476	120470596	120466452	120466843	120470840	120471007	0	1	-1	0	SE
ZNF250	ZNF250	Chr8	-	146112224	146112287	146102335	146108221	146114965	146115079	1	0.72	0.28	0	SE
SEC31A	SEC31A	Chr4	-	83783686	83783725	83782783	83782861	83784470	83784545	0.91	0.66	0.25	0	SE
SEC31A	SEC31A	Chr4	-	83791477	83791577	83788307	83788469	83793096	83793239	1	0.92	0.08	0	SE
DPH7	DPH7	Chr9	-	140469203	140469295	140468659	140468927	140470531	140470619	0.37	1	-0.63	0	SE
DPH7	DPH7	Chr9	-	140470160	140470346	140469203	140469295	140470531	140470619	1	0.55	0.45	0	SE
DPH7	DPH7	Chr9	-	140470531	140470619	140459536	140459606	140472961	140473078	0	1	-1	0	SE
SYNJ1	SYNJ1	Chr21	-	34072147	34072415	34067366	34067592	34074270	34074357	0.76	1	-0.24	0	SE
FOCAD	FOCAD	Chr9	+	20819794	20819899	20789349	20789607	20820322	20820424	0.72	1	-0.28	0	SE
POLB	POLB	Chr8	+	42226788	42226853	42218812	42218883	42229080	42229331	1	0.25	0.75	0	SE
GLP1R	GLP1R	Chr6	+	39046097	39046158	39041385	39041545	39046732	39046802	0	1	-1	0	SE
PHYKPL	PHYKPL	Chr5	-	177652355	177652430	177651642	177651730	177656940	177657100	0.77	1	-0.23	0	SE
OSBPL7	OSBPL7	Chr17	-	45891886	45891980	45890952	45891200	45892580	45892718	1	0.64	0.36	0	SE
SCML1	SCML1	ChrX	+	17762190	17762339	17755568	17755800	17764134	17764218	0	0.43	-0.43	0	SE
ZNF285	ZNF285	Chr19	-	44898682	44898703	44896369	44896630	44901363	44901421	0.26	1	-0.74	0	SE
AAMDC	AAMDC	Chr11	+	77542940	77543058	77532159	77532287	77553524	77553674	0	1	-1	0	SE
AAMDC	AAMDC	Chr11	+	77552064	77552106	77532159	77532287	77553524	77553674	0.6	1	-0.4	0	SE
AAMDC	AAMDC	Chr11	+	77587995	77588095	77580767	77580863	77611616	77611831	0.13	1	-0.87	0	SE
SORCS1	SORCS1	Chr10	-	108338848	108339009	108333420	108337313	108339126	108339232	0	1	-1	0	SE
ZNF497	ZNF497	Chr19	-	58869854	58869951	58865722	58869015	58874042	58874214	1	0.1	0.9	0	SE
DNM2	DNM2	Chr19	+	10919244	10919256	10916591	10916643	10922939	10923053	0.42	0	0.42	0	SE
GGT7	GGT7	Chr20	-	33448056	33448124	33447771	33447845	33449247	33449365	1	0.89	0.11	0	SE
CCDC134	CCDC134	Chr22	+	42206210	42206295	42205882	42206004	42209267	42209449	0.73	1	-0.27	0	SE
KCNMB2	KCNMB2	Chr3	+	178512929	178513006	178254085	178254499	178525130	178525253	1	0	1	0	SE
FLNA	FLNA	ChrX	-	153585618	153585642	153583192	153583440	153585801	153585991	0.42	0.22	0.2	0	SE
CCDC191	CCDC191	Chr3	-	113750472	113750626	113737524	113737715	113753771	113753995	0.96	0.57	0.39	0	SE
CCDC191	CCDC191	Chr3	-	113765437	113765579	113761549	113761693	113775223	113775460	1	0.44	0.56	0	SE
CCDC191	CCDC191	Chr3	-	113772443	113772482	113765437	113765579	113775223	113775460	0.88	0	0.88	0	SE
RNF38	RNF38	Chr9	-	36390463	36390613	36375930	36376124	36401094	36401195	1	0.36	0.64	0	SE
MELK	MELK	Chr9	+	36594624	36594768	36589532	36589649	36597218	36597287	0.61	1	-0.39	0	SE
VIPAS39	VIPAS39	Chr14	-	77923437	77923708	77920352	77920445	77923837	77923983	0.05	0.21	-0.16	0	SE
COQ4	COQ4	Chr9	+	131087421	131087518	131085294	131085426	131088057	131088160	1	0.83	0.17	0	SE
SNCAIP	SNCAIP	Chr5	+	121724261	121725565	121647763	121647979	121726783	121726886	1	0.02	0.98	0	SE
CHN2	CHN2	Chr7	+	29433294	29433326	29407547	29407603	29437988	29438102	1	0.78	0.22	0	SE
CCDC171	CCDC171	Chr9	+	15594038	15594170	15591363	15591554	15623264	15623411	1	0.43	0.57	0	SE
CCDC171	CCDC171	Chr9	+	15678755	15678894	15666160	15666321	15695232	15695335	1	0.68	0.32	0	SE
DCAF16	DCAF16	Chr4	-	17806729	17806848	17802277	17806394	17812069	17812381	0.57	0.3	0.28	0	SE
MYLK3	MYLK3	Chr16	-	46771622	46772055	46766119	46766580	46773968	46774059	1	0	1	0	SE
POLL	POLL	Chr10	-	103344634	103344676	103343264	103343438	103345072	103345235	0.36	1	-0.64	0	SE
POLL	POLL	Chr10	-	103344634	103344676	103343264	103343438	103347002	103347163	1	0	1	0	SE
DMTF1	DMTF1	Chr7	+	86783705	86783844	86781676	86781871	86792810	86792933	0.24	0.04	0.21	0	SE
C9orf135	C9orf135	Chr9	+	72459432	72459541	72435720	72435947	72471470	72471589	0.8	0.16	0.63	0	SE
DCP1A	DCP1A	Chr3	-	53338206	53338320	53326098	53326857	53346270	53346409	0.72	1	-0.28	0	SE
PTPN13	PTPN13	Chr4	+	87614739	87614827	87610157	87610343	87622393	87622954	0.71	1	-0.29	0	SE
NGLY1	NGLY1	Chr3	-	25773809	25773974	25770623	25770809	25775362	25775473	0.79	1	-0.21	0	SE
FAM120A	FAM120A	Chr9	+	96320862	96321000	96320108	96320292	96323390	96323532	0.84	1	-0.16	0	SE
WNK4	WNK4	Chr17	+	40945609	40945747	40940698	40940815	40946631	40946686	0.14	1	-0.86	0	SE
STK4	STK4	Chr20	+	43610469	43610584	43607083	43607212	43615772	43615937	1	0.76	0.24	0	SE
ZNF189	ZNF189	Chr9	+	104161676	104161812	104161135	104161471	104162165	104162292	0.07	1	-0.93	0	SE
ITGB1BP1	ITGB1BP1	Chr2	-	9558754	9558861	9552397	9552534	9563501	9563698	1	0.83	0.17	0	SE
ITGB1BP1	ITGB1BP1	Chr2	-	9558754	9558861	9554306	9554385	9563501	9563698	0.91	1	-0.09	0	SE
CAMSAP1	CAMSAP1	Chr9	-	138774661	138774924	138773478	138773640	138798845	138799005	0.85	0.99	-0.14	0	SE
GLMP	GLMP	Chr1	-	156264549	156264807	156264155	156264356	156265316	156265480	0.8	0.39	0.41	0	SE
SYNE2	SYNE2	Chr14	+	64574208	64574325	64568649	64568760	64580058	64580289	1	0.92	0.08	0	SE
C2orf76	C2orf76	Chr2	-	120075041	120075079	120069197	120069279	120097402	120097547	0.32	1	-0.68	0	SE
KMT2E	KMT2E	Chr7	+	104678572	104678646	104654636	104654982	104681285	104681470	0.25	0.07	0.17	0	SE
KMT2E	KMT2E	Chr7	+	104750923	104751049	104750726	104750815	104751217	104751315	0.74	1	-0.26	0	SE
SLC37A4	SLC37A4	Chr11	-	118896401	118896467	118895900	118896039	118896676	118896790	0.66	0.24	0.42	0	SE
TMEM71	TMEM71	Chr8	-	133740043	133740232	133734285	133734361	133759187	133759303	1	0	1	0	SE
PUDP	PUDP	ChrX	-	6995260	6995490	6966960	6968513	7023660	7023879	1	0.88	0.12	0	SE
WDR31	WDR31	Chr9	-	116093263	116093393	116091160	116091235	116094186	116094330	0.8	0	0.8	0	SE
ZNF345	ZNF345	Chr19	+	37345351	37345496	37342731	37342806	37367686	37370477	0.5	0	0.5	0	SE
TRMT13	TRMT13	Chr1	+	100605737	100605807	100605204	100605267	100605963	100606070	0.71	1	-0.29	0	SE
GMIP	GMIP	Chr19	-	19745315	19745512	19744611	19744999	19745600	19745738	0.86	1	-0.14	0	SE
MRRF	MRRF	Chr9	+	125027740	125028059	125026881	125027217	125033142	125033354	0.6	0.11	0.5	0	SE
TNRC6B	TNRC6B	Chr22	+	40677122	40677293	40675998	40676147	40681648	40681774	0.87	0.21	0.66	0	SE
ATRIP	ATRIP	Chr3	+	48505980	48506061	48505439	48505531	48506229	48506482	0.58	1	-0.42	0	SE
NQO2	NQO2	Chr6	+	3004728	3004885	3003902	3004023	3006701	3006793	1	0.62	0.38	0	SE
KDM4B	KDM4B	Chr19	+	5071020	5071070	5047486	5047680	5077377	5077481	0.9	1	-0.1	0	SE
SLC43A3	SLC43A3	Chr11	-	57194060	57194125	57193461	57193825	57194534	57194621	1	0	1	0	SE
PCBP2	PCBP2	Chr12	+	53859715	53859757	53858543	53858636	53861004	53861077	0.95	0.99	-0.04	0	SE
SPIDR	SPIDR	Chr8	+	48320422	48320523	48206455	48206619	48352884	48353104	0.41	1	-0.59	0	SE
FAM47E	FAM47E	Chr4	+	77177330	77177676	77172852	77172973	77184856	77184996	0.61	1	-0.39	0	SE
NTNG1	NTNG1	Chr1	+	107937775	107937948	107866903	107867544	107950303	107950330	1	0.6	0.4	0	SE
TSPAN2	TSPAN2	Chr1	-	115604755	115604853	115601503	115601602	115615525	115615628	1	0.22	0.78	0	SE
TSPAN2	TSPAN2	Chr1	-	115604755	115604853	115601503	115601602	115631984	115632121	1	0	1	0	SE
GAPVD1	GAPVD1	Chr9	+	128086076	128086202	128083711	128083841	128088694	128088868	0.85	1	-0.15	0	SE
GAPVD1	GAPVD1	Chr9	+	128097450	128097531	128094788	128094908	128099296	128099374	0.73	0.21	0.52	0	SE
GAPVD1	GAPVD1	Chr9	+	128104497	128104578	128103455	128103543	128109097	128109220	1	0.7	0.3	0	SE
ZNF79	ZNF79	Chr9	+	130190830	130190961	130186652	130187189	130191110	130191199	0.43	0	0.43	0	SE
POLR2J3	POLR2J3	Chr7	-	102208456	102208631	102207443	102207530	102210281	102210371	0.61	0.17	0.44	0	SE
CFAP157	CFAP157	Chr9	+	130475298	130475485	130474987	130475154	130476112	130476303	0.92	0.43	0.49	0	SE
ZNF852	ZNF852	Chr3	-	44544456	44544548	44544033	44544160	44552044	44552132	0.28	1	-0.72	0	SE
ODF2	ODF2	Chr9	+	131222791	131222945	131221845	131221936	131223220	131223289	0.76	0.94	-0.19	0	SE
SPTAN1	SPTAN1	Chr9	+	131355261	131355321	131353755	131353904	131356453	131356652	0.55	0.35	0.2	0	SE
RNF14	RNF14	Chr5	+	141354368	141354520	141353147	141353307	141357867	141358395	0.7	1	-0.3	0	SE
PDP1	PDP1	Chr8	+	94930138	94930173	94929161	94929307	94934243	94938296	0.03	0.32	-0.29	0	SE
PDP1	PDP1	Chr8	+	94930138	94930173	94929174	94929446	94934243	94938296	0	0.44	-0.44	0	SE
SIGIRR	SIGIRR	Chr11	-	406842	406993	406348	406538	407061	407164	0.72	0.92	-0.2	0	SE
FUBP3	FUBP3	Chr9	+	133470869	133470975	133454959	133455151	133485340	133485374	1	0.83	0.17	0	SE
MSMO1	MSMO1	Chr4	+	166254491	166254777	166248817	166248916	166258940	166259089	0.81	0.91	-0.1	0	SE
PARP8	PARP8	Chr5	+	50056125	50056196	50055476	50055566	50057654	50057732	1	0.37	0.63	0	SE
ZNF28	ZNF28	Chr19	-	53311259	53311386	53300660	53304955	53321196	53321284	0.44	1	-0.56	0	SE
SGPL1	SGPL1	Chr10	+	72576566	72576636	72575703	72575882	72604229	72604395	0.98	0.84	0.14	0	SE
CPEB4	CPEB4	Chr5	+	173370028	173370052	173337525	173337607	173371969	173372143	0.3	0.03	0.28	0	SE
IDNK	IDNK	Chr9	+	86242921	86243126	86237963	86238136	86243787	86243874	0.12	1	-0.88	0	SE
SEPT1	SEPT1	Chr16	-	30390755	30390855	30390338	30390504	30391252	30391354	0	1	-1	0	SE
FAM208B	FAM208B	Chr10	+	5762222	5762360	5756097	5756170	5762506	5762631	0.29	1	-0.71	0	SE
MATR3	MATR3	Chr5	+	138642927	138644016	138629438	138629717	138650363	138650425	0.93	0.84	0.09	0	SE
YTHDC2	YTHDC2	Chr5	+	112860677	112860874	112850968	112851059	112862282	112862482	0.14	0.59	-0.46	0	SE
SCMH1	SCMH1	Chr1	-	41625396	41625605	41617285	41617356	41626546	41626570	0.46	0.94	-0.48	0	SE
ERBIN	ERBIN	Chr5	+	65367996	65368119	65364704	65364848	65370851	65371058	0.34	0	0.34	0	SE
ZNF440	ZNF440	Chr19	+	11941097	11941224	11925106	11925265	11941431	11941492	1	0.53	0.47	0	SE
DNAL1	DNAL1	Chr14	+	74119872	74119918	74111577	74111745	74121549	74121588	1	0.09	0.91	0	SE
CEP68	CEP68	Chr2	+	65296532	65296935	65283494	65283658	65298587	65299703	0.8	1	-0.2	0	SE
GOLGA2	GOLGA2	Chr9	-	131029472	131029553	131028565	131028604	131029736	131029796	0.47	0.76	-0.28	0	SE
SURF4	SURF4	Chr9	-	136232860	136232904	136228324	136230635	136234134	136234321	0.48	1	-0.52	0	SE
DCST2	DCST2	Chr1	-	154996947	154997078	154996307	154996435	154998777	154998878	0	1	-1	0	SE
ABHD11	ABHD11	Chr7	-	73151258	73151440	73150423	73151021	73151891	73152065	0.73	1	-0.27	0	SE
ABHD11	ABHD11	Chr7	-	73151550	73151721	73150423	73151021	73151891	73152065	0.61	1	-0.39	0	SE
GLRB	GLRB	Chr4	+	158073869	158074162	158064958	158065111	158091583	158093242	0.75	1	-0.25	0	SE
ANK1	ANK1	Chr8	-	41557948	41557972	41556969	41557066	41559067	41559140	1	0.3	0.7	0	SE
ABHD18	ABHD18	Chr4	+	128932837	128932855	128930703	128930776	128938517	128938656	0	1	-1	0	SE
CBWD5	CBWD5	Chr9	-	70472571	70472659	70467483	70467530	70473436	70473474	0.91	0.47	0.45	0	SE
CBWD5	CBWD5	Chr9	-	70475018	70475078	70473436	70473474	70483187	70483279	0.65	1	-0.35	0	SE
NMRK1	NMRK1	Chr9	-	77693241	77693498	77692405	77692496	77698002	77698066	0.15	1	-0.85	0	SE
NMRK1	NMRK1	Chr9	-	77693241	77693527	77692405	77692496	77698002	77698066	0.14	1	-0.86	0	SE
TRAPPC8	TRAPPC8	Chr18	-	29412046	29412136	29409135	29410952	29419274	29419420	0.98	0.81	0.17	0	SE
FAAH2	FAAH2	ChrX	+	57458350	57458470	57407344	57407462	57473360	57473472	0	1	-1	0	SE
FANCD2	FANCD2	Chr3	+	10106039	10106113	10105475	10105595	10106412	10106559	0.71	1	-0.29	0	SE
TTC3	TTC3	Chr21	+	38529462	38529516	38528956	38529208	38532000	38532047	0.1	0.04	0.06	0	SE
N4BP1	N4BP1	Chr16	-	48581917	48582025	48572636	48577172	48594664	48596355	1	0.19	0.81	0	SE
FHL2	FHL2	Chr2	-	106013103	106013154	106002817	106002997	106015426	106015575	0.84	0	0.84	0	SE
ORAI2	ORAI2	Chr7	+	102076648	102076780	102073976	102074108	102079390	102079628	0.76	1	-0.24	0	SE
ORAI2	ORAI2	Chr7	+	102076671	102076780	102073976	102074108	102079390	102079628	0.82	1	-0.18	0	SE
NDOR1	NDOR1	Chr9	+	140109858	140109973	140109546	140109654	140110110	140110257	0.66	1	-0.34	0	SE
NDOR1	NDOR1	Chr9	+	140109879	140109973	140109546	140109654	140110110	140110257	0.42	1	-0.58	0	SE
EIF4H	EIF4H	Chr7	+	73604576	73604636	73604151	73604248	73609070	73609208	0.07	0.02	0.05	0	SE
ANAPC15	ANAPC15	Chr11	-	71822487	71822542	71822202	71822332	71823695	71823822	0.47	1	-0.53	0	SE
RBM6	RBM6	Chr3	+	50004902	50006181	50000008	50000118	50009491	50009581	1	0.85	0.15	0	SE
RBM6	RBM6	Chr3	+	50036872	50036946	50012755	50012825	50085677	50085752	0.61	0.39	0.22	0	SE
XPO7	XPO7	Chr8	+	21829386	21829452	21827654	21827821	21832180	21832285	1	0.91	0.09	0	SE
NWD1	NWD1	Chr19	+	16905273	16905364	16902160	16902433	16908542	16908697	1	0.54	0.46	0	SE
NWD1	NWD1	Chr19	+	16923555	16923661	16918396	16918947	16925838	16928774	0.6	0	0.6	0	SE
AURKA	AURKA	Chr20	-	54965611	54965721	54963211	54963258	54966998	54967393	0	1	-1	0	SE
CAMTA1	CAMTA1	Chr1	+	6880240	6880310	6845383	6845635	6885151	6885270	0.65	0.88	-0.23	0	SE
CLCN7	CLCN7	Chr16	-	1515267	1515339	1511603	1511675	1524834	1525085	0.8	0.98	-0.19	0	SE
SSBP2	SSBP2	Chr5	-	80911291	80911376	80809446	80809536	80946085	80946158	0.9	1	-0.1	0	SE
SSBP2	SSBP2	Chr5	-	80932375	80932437	80809446	80809536	80946085	80946158	0.93	1	-0.07	0	SE
C7orf26	C7orf26	Chr7	+	6634065	6634231	6631276	6631498	6639459	6639523	0.9	1	-0.1	0	SE
MEGF10	MEGF10	Chr5	+	126635687	126635738	126626455	126626748	126666982	126667116	0.46	0.08	0.38	0	SE
CHD1	CHD1	Chr5	-	98207754	98207905	98206390	98206507	98208120	98208259	0.87	1	-0.13	0	SE
ATP6V0A4	ATP6V0A4	Chr7	-	138424284	138424378	138418880	138418999	138429867	138430025	0	1	-1	0	SE
CUBN	CUBN	Chr10	-	17152917	17153049	17151638	17151734	17156025	17156188	0.2	1	-0.8	0	SE
SEZ6L	SEZ6L	Chr22	+	26761337	26761532	26747017	26747209	26769416	26769449	0.9	0.99	-0.09	0	SE
GPRASP1	GPRASP1	ChrX	+	101907758	101907826	101906293	101906523	101908148	101908226	0.32	1	-0.68	0	SE
RABGEF1	RABGEF1	Chr7	+	66233817	66234012	66205642	66205779	66236869	66237065	0.1	1	-0.9	0	SE
AMACR	AMACR	Chr5	-	34004678	34004839	33998745	33998932	34005860	34006004	0.54	0.9	-0.37	0	SE
AAED1	AAED1	Chr9	-	99408174	99408306	99403532	99404168	99413671	99413777	0.11	1	-0.89	0	SE
NEDD4L	NEDD4L	Chr18	+	56002709	56002769	56001049	56001124	56008269	56008401	0.08	0	0.08	0	SE
NEDD4L	NEDD4L	Chr18	+	56008909	56009029	56001049	56001124	56010137	56010335	0.87	1	-0.13	0	SE
TMEM263	TMEM263	Chr12	+	107350859	107350927	107349499	107349843	107360888	107360958	0.93	0.72	0.21	0	SE
TMEM263	TMEM263	Chr12	+	107353047	107353163	107350859	107350927	107360888	107360958	0.09	0	0.09	0	SE
TMEM263	TMEM263	Chr12	+	107353065	107353163	107350859	107350927	107360888	107360958	0.09	0.01	0.08	0	SE
DKC1	DKC1	ChrX	+	153996576	153996707	153995530	153995657	153997441	153997585	0.9	1	-0.1	0	SE
SYBU	SYBU	Chr8	-	110658112	110658233	110656864	110656945	110660916	110661132	0.12	0.67	-0.55	0	SE
XKR7	XKR7	Chr20	+	30582870	30583073	30555804	30556562	30584307	30586256	0.75	1	-0.25	0	SE
MEMO1	MEMO1	Chr2	-	32108454	32108531	32094916	32095021	32117060	32117203	1	0.8	0.2	0	SE
ATAT1	ATAT1	Chr6	+	30610544	30610788	30609952	30610024	30613671	30613751	0.68	1	-0.32	0	SE
SLA	SLA	Chr8	-	134087097	134087375	134072344	134072445	134114796	134115310	0.53	0.77	-0.24	0	SE
NME6	NME6	Chr3	-	48337608	48337648	48336564	48336725	48338216	48338319	1	0.59	0.41	0	SE
NME6	NME6	Chr3	-	48338216	48338319	48336564	48336725	48339916	48340013	0.68	1	-0.32	0	SE
DOCK3	DOCK3	Chr3	+	50879105	50879146	50712671	50712731	50971411	50971508	1	0	1	0	SE
STAG2	STAG2	ChrX	+	123155216	123155281	123094409	123094716	123156380	123156521	0.29	0	0.29	0	SE
STAG2	STAG2	ChrX	+	123155216	123155281	123095555	123095706	123156380	123156521	0.11	0	0.11	0	SE
PTPN3	PTPN3	Chr9	-	112184997	112185132	112182703	112182880	112189229	112189402	0	0.69	-0.69	0	SE
UTP6	UTP6	Chr17	-	30195064	30195131	30190189	30190535	30207591	30207773	0	1	-1	0	SE
DDX50	DDX50	Chr10	+	70694554	70694674	70679587	70679737	70696691	70696851	1	0	1	0	SE
TMEM143	TMEM143	Chr19	-	48863328	48863433	48846577	48846708	48866547	48866788	1	0	1	0	SE
ARFIP1	ARFIP1	Chr4	+	153791904	153792000	153784757	153784866	153793603	153793716	0.38	0.04	0.35	0	SE
ZNF37A	ZNF37A	Chr10	+	38383858	38384152	38383263	38383418	38384465	38384557	0.39	1	-0.61	0	SE
GYG2	GYG2	ChrX	+	2793850	2793955	2779562	2779763	2799092	2800861	0.43	0.14	0.3	0	SE
GYG2	GYG2	ChrX	+	2795240	2795348	2793850	2793955	2799092	2800861	1	0.56	0.44	0	SE
GYG2	GYG2	ChrX	+	2795243	2795348	2793850	2793955	2799092	2800861	1	0.55	0.45	0	SE
ERLIN2	ERLIN2	Chr8	+	37599289	37599336	37597882	37597964	37601872	37601934	1	0.69	0.31	0	SE
CNOT4	CNOT4	Chr7	-	135048605	135048818	135046546	135047938	135078669	135079167	0.15	0.51	-0.36	0	SE
CHM	CHM	ChrX	-	85133969	85134068	85128056	85128217	85149192	85149289	1	0.26	0.74	0	SE
CHM	CHM	ChrX	-	85236740	85236813	85233770	85233895	85282494	85282561	0.54	1	-0.46	0	SE
FOXP1	FOXP1	Chr3	-	71021161	71021331	71019886	71019956	71021705	71021827	0.25	0	0.25	0	SE
ZNF711	ZNF711	ChrX	+	84522283	84522421	84520123	84520261	84523299	84523347	0.27	0.53	-0.26	0	SE
ATXN2	ATXN2	Chr12	-	111902465	111902519	111895017	111895163	111907911	111908044	0.63	0.36	0.28	0	SE
ATXN2	ATXN2	Chr12	-	111923516	111923669	111908361	111908546	111926279	111926584	0.25	1	-0.75	0	SE
GABRA2	GABRA2	Chr4	-	46258211	46258391	46245564	46252621	46263942	46264145	0.01	0.16	-0.15	0	SE
CENPO	CENPO	Chr2	+	25016720	25016834	25015983	25016370	25022543	25022713	0.28	1	-0.72	0	SE
MINPP1	MINPP1	Chr10	+	89272880	89272978	89268092	89268290	89311838	89313218	0.7	1	-0.3	0	SE
MINPP1	MINPP1	Chr10	+	89280792	89280926	89268092	89268290	89311838	89313218	0.8	1	-0.2	0	SE
XIAP	XIAP	ChrX	+	122994016	122994143	122993661	122993755	123019480	123020389	1	0.75	0.25	0	SE
HCFC1	HCFC1	ChrX	-	153224019	153224217	153223475	153223700	153224781	153224942	0.86	0.98	-0.12	0	SE
FAM72D	FAM72D	Chr1	-	143906011	143906136	143896451	143897641	143910077	143910155	1	0.7	0.3	0	SE
STK33	STK33	Chr11	-	8435041	8435239	8413412	8414257	8457040	8457126	1	0.67	0.33	0	SE
NINL	NINL	Chr20	-	25456678	25457725	25450626	25450731	25459558	25459842	0.84	0.99	-0.15	0	SE
TTC13	TTC13	Chr1	-	231081134	231081200	231076185	231076302	231090078	231090149	0.35	1	-0.65	0	SE
PPP1R9A	PPP1R9A	Chr7	+	94916421	94916445	94915517	94915637	94917847	94918030	0.52	0	0.52	0	SE
INIP	INIP	Chr9	-	115451806	115451897	115446227	115449913	115456410	115456513	1	0.82	0.18	0	SE
INIP	INIP	Chr9	-	115459718	115459862	115456410	115456513	115464067	115464160	0	1	-1	0	SE
INIP	INIP	Chr9	-	115478740	115478821	115456410	115456513	115480266	115480429	0.9	0.55	0.35	0	SE
INIP	INIP	Chr9	-	115478740	115478821	115464067	115464160	115480266	115480429	1	0.69	0.31	0	SE
GSK3B	GSK3B	Chr3	-	119585436	119585475	119582265	119582452	119595259	119595355	0.07	0.18	-0.11	0	SE
GSK3B	GSK3B	Chr3	-	119562101	119562200	119540799	119545702	119582265	119582452	1	0.89	0.11	0	SE
CCDC150	CCDC150	Chr2	+	197559769	197559883	197542016	197542085	197565832	197565904	0.35	1	-0.65	0	SE
SHROOM4	SHROOM4	ChrX	-	50381173	50381308	50376177	50378668	50438785	50438937	0	1	-1	0	SE
PAM	PAM	Chr5	+	102363885	102363942	102360834	102361038	102364590	102366809	0.89	1	-0.11	0	SE
PAM	PAM	Chr5	+	102363888	102363942	102360834	102361038	102364590	102366809	0.9	1	-0.1	0	SE
HS6ST2	HS6ST2	ChrX	-	131842489	131842522	131803140	131803227	132090835	132091354	0.55	1	-0.45	0	SE
SH3YL1	SH3YL1	Chr2	-	224863	224920	218135	219001	229965	230044	0.6	0.28	0.32	0	SE
MAP2K1	MAP2K1	Chr15	+	66735617	66735695	66729083	66729230	66736993	66737045	0.75	0.96	-0.2	0	SE
PKIA	PKIA	Chr8	+	79485045	79485174	79428335	79428703	79510592	79510770	0.76	0.55	0.21	0	SE
MCF2	MCF2	ChrX	-	138695374	138695422	138692459	138692497	138697039	138697211	0.75	0	0.75	0	SE
SENP2	SENP2	Chr3	+	185307901	185307957	185304030	185304302	185324117	185324286	1	0.72	0.28	0	SE
NSDHL	NSDHL	ChrX	+	152000177	152000244	151999510	151999661	152014825	152014976	0.32	0.01	0.32	0	SE
RALGPS1	RALGPS1	Chr9	+	129958752	129958910	129957369	129957496	129972973	129973057	0.52	0.22	0.3	0	SE
RALGPS1	RALGPS1	Chr9	+	129961293	129961345	129958752	129958910	129972973	129973057	0.65	1	-0.35	0	SE
RPRD2	RPRD2	Chr1	+	150414356	150414434	150413398	150413499	150415706	150415759	0.81	0.4	0.41	0	SE
SDCCAG3	SDCCAG3	Chr9	-	139303450	139303519	139302277	139302390	139304779	139305054	0.46	0.08	0.39	0	SE
SDCCAG3	SDCCAG3	Chr9	-	139304541	139304691	139303450	139303519	139304779	139305054	0.31	1	-0.69	0	SE
ABHD6	ABHD6	Chr3	+	58235604	58235669	58223228	58223643	58242288	58242432	0.33	0.12	0.2	0	SE
FAM222B	FAM222B	Chr17	-	27117395	27117443	27093603	27093725	27161310	27161344	0	0.6	-0.6	0	SE
DMKN	DMKN	Chr19	-	35997027	35997087	35996840	35996888	35999106	35999142	0	1	-1	0	SE
DMKN	DMKN	Chr19	-	35999106	35999142	35996840	35996888	36000812	36000863	1	0	1	0	SE
SEPT6	SEPT6	ChrX	-	118759297	118759342	118750907	118752749	118763280	118763471	1	0.16	0.84	0	SE
PGPEP1	PGPEP1	Chr19	+	18459757	18459878	18451396	18451525	18466704	18466821	1	0.12	0.88	0	SE
PGPEP1	PGPEP1	Chr19	+	18468192	18468425	18466704	18466821	18474200	18480762	0.82	0.47	0.35	0	SE
LYRM1	LYRM1	Chr16	+	20913807	20914039	20911619	20911857	20926877	20927036	1	0.33	0.67	0	SE
NSMF	NSMF	Chr9	-	140349690	140349759	140348842	140348895	140350080	140350086	0.83	1	-0.17	0	SE
OGT	OGT	ChrX	+	70764416	70764485	70757678	70757922	70767756	70767873	0.86	0.61	0.25	0	SE
CBWD3	CBWD3	Chr9	+	70871836	70871896	70863721	70863813	70873447	70873485	1	0	1	0	SE
ATP11B	ATP11B	Chr3	+	182547459	182547540	182511290	182511574	182553822	182553930	0.51	1	-0.49	0	SE
POU6F2	POU6F2	Chr7	+	39125459	39125631	39046356	39046467	39243833	39243925	1	0	1	0	SE
POU6F2	POU6F2	Chr7	+	39446198	39446339	39379240	39379614	39472675	39472882	0.2	1	-0.8	0	SE
ZNF418	ZNF418	Chr19	-	58445184	58445270	58443797	58444014	58446528	58446755	1	0	1	0	SE
PTK2	PTK2	Chr8	-	141756858	141756959	141753328	141753429	141771263	141771361	1	0	1	0	SE
PTK2	PTK2	Chr8	-	141772466	141772487	141771263	141771361	141774332	141774389	0.54	0.17	0.36	0	SE
PTK2	PTK2	Chr8	-	141779673	141779691	141774332	141774389	141799572	141799625	0.34	0.05	0.3	0	SE
TRIM36	TRIM36	Chr5	-	114499214	114499449	114482765	114483091	114505304	114505660	1	0.82	0.18	0	SE
SLC25A14	SLC25A14	ChrX	+	129474080	129474327	129473861	129473950	129483224	129483319	1	0.7	0.3	0	SE
SLC25A14	SLC25A14	ChrX	+	129479155	129479249	129473861	129473950	129483224	129483319	1	0	1	0	SE
ARMCX2	ARMCX2	ChrX	-	100914404	100914487	100914061	100914134	100914742	100914876	0.86	0.54	0.32	0	SE
ADGRB1	ADGRB1	Chr8	+	143592292	143592434	143572132	143572176	143599498	143599602	0.98	0.78	0.2	0	SE
UNC80	UNC80	Chr2	+	210849579	210849636	210846902	210847041	210856889	210856971	0.09	1	-0.91	0	SE
LEMD1	LEMD1	Chr1	-	205385359	205385424	205353415	205353492	205388357	205388480	1	0	1	0	SE
SMPDL3A	SMPDL3A	Chr6	+	123124808	123124978	123117968	123118113	123126053	123126234	0.95	0.55	0.4	0	SE
SMPDL3A	SMPDL3A	Chr6	+	123127377	123127502	123126053	123126234	123130235	123130865	0.96	0.55	0.41	0	SE
POU6F1	POU6F1	Chr12	-	51600572	51600667	51597955	51598151	51611425	51611539	0.75	0.26	0.5	0	SE
UQCC1	UQCC1	Chr20	-	33969720	33969828	33954359	33954417	33981894	33981999	1	0.41	0.59	0	SE
WNK2	WNK2	Chr9	+	96061351	96061543	96060134	96060349	96070609	96070866	0.7	1	-0.3	0	SE
WNK2	WNK2	Chr9	+	96069058	96069103	96060134	96060349	96070609	96070866	0.69	1	-0.31	0	SE
WNK2	WNK2	Chr9	+	96069058	96069103	96061351	96061543	96070609	96070866	1	0.32	0.68	0	SE
FAM86B2	FAM86B2	Chr8	-	12287858	12287960	12286489	12286623	12289590	12289671	1	0	1	0	SE
TMEM218	TMEM218	Chr11	-	124972629	124972705	124971096	124971199	124981434	124981604	1	0	1	0	SE
ICA1L	ICA1L	Chr2	-	203735252	203735379	203693570	203693739	203736341	203736708	0.72	0	0.72	0	SE
TYW5	TYW5	Chr2	-	200801127	200801215	200800653	200800770	200803655	200803793	1	0.61	0.39	0	SE
PTGS1	PTGS1	Chr9	+	125133891	125134113	125133464	125133551	125140177	125140294	0.48	0	0.48	0	SE
GPBP1	GPBP1	Chr5	+	56532939	56532999	56531792	56531859	56542126	56542311	0.41	0.14	0.28	0	SE
MAPKAPK5	MAPKAPK5	Chr12	+	112305375	112305473	112303959	112304035	112306556	112306665	0.88	1	-0.12	0	SE
DDHD1	DDHD1	Chr14	-	53569748	53569769	53560033	53560162	53570400	53570574	1	0.24	0.76	0	SE
RAB18	RAB18	Chr10	+	27815756	27815818	27798803	27798859	27822663	27822782	1	0.86	0.14	0	SE
MBTD1	MBTD1	Chr17	-	49336503	49336567	49302368	49302570	49337195	49337427	1	0.55	0.45	0	SE
UBR1	UBR1	Chr15	-	43378181	43378438	43374835	43374914	43398139	43398286	1	0.79	0.21	0	SE
ACACB	ACACB	Chr12	+	109639371	109639506	109637206	109637357	109644514	109644661	1	0.69	0.31	0	SE
ACACB	ACACB	Chr12	+	109685410	109685508	109683983	109684253	109687788	109687909	1	0.32	0.68	0	SE
MYH7	MYH7	Chr14	-	23903402	23903458	23902740	23902949	23904828	23904895	1	0	1	0	SE
PPP1R12A	PPP1R12A	Chr12	-	80199945	80200113	80199371	80199548	80201005	80201110	1	0.77	0.23	0	SE
NFAT5	NFAT5	Chr16	+	69680419	69680481	69660305	69660431	69680930	69681489	0.31	0	0.31	0	SE
FRMD4B	FRMD4B	Chr3	-	69336902	69336987	69299193	69299250	69351493	69351586	1	0.8	0.2	0	SE
NR4A1	NR4A1	Chr12	+	52446279	52446429	52445185	52445352	52448110	52448988	0	0.47	-0.47	0	SE
CNOT8	CNOT8	Chr5	+	154242766	154242955	154238078	154238328	154250220	154250382	0.84	1	-0.16	0	SE
CNOT8	CNOT8	Chr5	+	154244751	154244945	154238078	154238328	154250220	154250382	0.87	1	-0.13	0	SE
CNOT8	CNOT8	Chr5	+	154244751	154244945	154238078	154238328	154251289	154251434	0.79	1	-0.21	0	SE
CNOT8	CNOT8	Chr5	+	154250220	154250382	154238198	154238328	154251289	154251434	0.88	1	-0.12	0	SE
TRPM7	TRPM7	Chr15	-	50916362	50916497	50911941	50911995	50923613	50923686	1	0.69	0.31	0	SE
GeneID	GeneSymbol	Chr	Strand	RiExonStart_0base	RiExonEnd	UpstreamES	UpstreamEE	DownstreamES	DownstreamEE	IncLevel1	IncLevel2	IncLevelDifference	Pvalue	AS type
DMAP1	DMAP1	Chr1	+	44679124	44679530	44679124	44679199	44679380	44679530	0.36	0.07	0.3	0	RI
PHTF1	PHTF1	Chr1	-	114301280	114302162	114301280	114301470	114301644	114302162	0.77	0.12	0.66	0	RI
CIART	CIART	Chr1	+	150254942	150256043	150254942	150255028	150255923	150256043	0.52	1	-0.48	0	RI
NDUFS2	NDUFS2	Chr1	+	161183653	161184185	161183653	161183711	161183945	161184185	0.17	0.37	-0.19	0	RI
TMEM9	TMEM9	Chr1	-	201122985	201123683	201122985	201123087	201123489	201123683	0.76	1	-0.24	0	RI
PAX6	PAX6	Chr11	-	31824251	31825785	31824251	31824382	31825499	31825785	1	0.82	0.18	0	RI
IP6K2	IP6K2	Chr3	-	48730880	48732851	48730880	48731673	48732522	48732851	0.5	0.83	-0.33	0	RI
CAMKV	CAMKV	Chr3	-	49895413	49897314	49895413	49897109	49897202	49897314	0.58	0.42	0.16	0	RI
OGG1	OGG1	Chr3	+	9798450	9799091	9798450	9798500	9798727	9799091	0.44	1	-0.56	0	RI
PDDC1	PDDC1	Chr11	-	767221	771104	767221	770903	770992	771104	0.52	0.2	0.32	0	RI
ABHD11	ABHD11	Chr7	-	73150423	73152065	73150423	73151021	73151891	73152065	0.58	1	-0.42	0	RI
SCAF8	SCAF8	Chr6	+	155054511	155055064	155054511	155054637	155054980	155055064	0.77	1	-0.23	0	RI
ERLIN1	ERLIN1	Chr10	-	101945270	101945734	101945270	101945394	101945555	101945734	1	0	1	0	RI
ERLIN1	ERLIN1	Chr10	-	101945270	101945734	101945270	101945394	101945660	101945734	0.41	0	0.41	0	RI
PHF8	PHF8	ChrX	-	53963112	53965679	53963112	53964492	53965594	53965679	1	0.74	0.26	0	RI
USP20	USP20	Chr9	+	132642391	132644117	132642391	132642568	132642745	132644117	0.22	0.04	0.17	0	RI
C2orf49	C2orf49	Chr2	+	105959304	105959680	105959304	105959431	105959557	105959680	0.6	0.32	0.28	0	RI
URM1	URM1	Chr9	+	131150094	131154295	131150094	131150176	131151539	131154295	0.05	0.16	-0.11	0	RI
URM1	URM1	Chr9	+	131151539	131154295	131151539	131151588	131151944	131154295	0.06	0.18	-0.12	0	RI
RND3	RND3	Chr2	-	151343781	151344209	151343781	151343969	151344062	151344209	0.1	0.01	0.08	0	RI
NSUN5	NSUN5	Chr7	-	72716512	72717737	72716512	72717521	72717596	72717737	0	1	-1	0	RI
RABL2A	RABL2A	Chr2	+	114399607	114400975	114399607	114399722	114400766	114400975	1	0.82	0.18	0	RI
ZBTB21	ZBTB21	Chr21	-	43406939	43414217	43406939	43411998	43412601	43414217	0.61	0.95	-0.33	0	RI
SHISA5	SHISA5	Chr3	-	48509196	48510972	48509196	48510585	48510759	48510972	0.01	0.03	-0.02	0	RI
FAM136A	FAM136A	Chr2	-	70527971	70528735	70527971	70528112	70528653	70528735	1	0.42	0.58	0	RI
HMGN3	HMGN3	Chr6	-	79910961	79912106	79910961	79911443	79911992	79912106	0.64	0.81	-0.17	0	RI
FRMD5	FRMD5	Chr15	-	44162958	44166660	44162958	44166137	44166316	44166660	1	0.63	0.37	0	RI
ARHGEF4	ARHGEF4	Chr2	+	131802941	131804826	131802941	131803019	131803610	131804826	0.11	0.29	-0.17	0	RI
PRX	PRX	Chr19	-	40899670	40904723	40899670	40903877	40904526	40904723	0.2	0	0.2	0	RI
GeneID	GeneSymbol	Chr	Strand	LongExonStart_0base	LongExonEnd	ShortEE	ShortEE.1	FlankingES	FlankingEE	IncLevel1	IncLevel2	IncLevelDifference	Pvalue	AS type
ZBTB48	ZBTB48	Chr1	+	6640050	6640130	6640050	6640109	6640600	6641359	1	0.42	0.58	0	A5SS
CNKSR1	CNKSR1	Chr1	+	26509836	26509926	26509836	26509905	26510219	26510321	0.11	1	-0.89	0	A5SS
RCC1	RCC1	Chr1	+	28857034	28857127	28857034	28857085	28858314	28858502	1	0.28	0.72	0	A5SS
PABPC4	PABPC4	Chr1	-	40030094	40030214	40030142	40030214	40029507	40029594	0.6	0.84	-0.24	0	A5SS
SPATA6	SPATA6	Chr1	-	48821341	48821441	48821389	48821441	48771458	48771550	0.47	1	-0.53	0	A5SS
DNAJB4	DNAJB4	Chr1	+	78444841	78445303	78444841	78444977	78478734	78479303	1	0.58	0.42	0	A5SS
RWDD3	RWDD3	Chr1	+	95709766	95710271	95709766	95710254	95712097	95712213	1	0	1	0	A5SS
TMEM9	TMEM9	Chr1	-	201123489	201123683	201123576	201123683	201122985	201123087	0.75	0	0.75	0	A5SS
KCNK2	KCNK2	Chr1	+	215256559	215256774	215256559	215256650	215259710	215260021	1	0	1	0	A5SS
NIPAL3	NIPAL3	Chr1	+	24742514	24742789	24742514	24742722	24745780	24746130	0	1	-1	0	A5SS
NTPCR	NTPCR	Chr1	+	233092092	233092193	233092092	233092189	233113908	233114548	1	0	1	0	A5SS
CCDC7	CCDC7	Chr10	+	32735009	32735559	32735009	32735325	32740519	32740849	0.74	0	0.74	0	A5SS
KAT6B	KAT6B	Chr10	+	76735156	76736088	76735156	76735212	76737073	76737195	0.52	1	-0.48	0	A5SS
ATAD1	ATAD1	Chr10	-	89577551	89577988	89577923	89577988	89574194	89574369	0.27	0.12	0.16	0	A5SS
ZFYVE27	ZFYVE27	Chr10	+	99496877	99497082	99496877	99497078	99498233	99498431	0.63	0.19	0.45	0	A5SS
ZFYVE27	ZFYVE27	Chr10	+	99498233	99498431	99498233	99498406	99504485	99504672	0.67	1	-0.33	0	A5SS
OAT	OAT	Chr10	-	126102686	126103001	126102914	126103001	126100541	126100769	1	0	1	0	A5SS
CDK11A	CDK11A	Chr1	-	1650766	1650894	1650796	1650894	1647784	1647917	0.72	0.33	0.39	0	A5SS
TANGO2	TANGO2	Chr22	+	20008591	20008769	20008591	20008657	20024282	20024377	0.52	1	-0.48	0	A5SS
ZNF334	ZNF334	Chr20	-	45142048	45142198	45142135	45142198	45140720	45140779	0	1	-1	0	A5SS
ABCG1	ABCG1	Chr21	+	43707998	43708183	43707998	43708147	43708320	43708422	0.69	1	-0.31	0	A5SS
NPHP1	NPHP1	Chr2	-	110922096	110922307	110922264	110922307	110920624	110920712	0.44	1	-0.56	0	A5SS
ARSA	ARSA	Chr22	-	51065983	51066601	51066373	51066601	51065593	51065834	0.76	1	-0.24	0	A5SS
THRB	THRB	Chr3	-	24536142	24536313	24536177	24536313	24378790	24378862	0	1	-1	0	A5SS
EXOG	EXOG	Chr3	+	38539119	38539180	38539119	38539175	38541580	38541655	0	1	-1	0	A5SS
CCDC51	CCDC51	Chr3	-	48481397	48481529	48481505	48481529	48476226	48476420	1	0.22	0.78	0	A5SS
ZBTB8OS	ZBTB8OS	Chr1	-	33100302	33100393	33100368	33100393	33099551	33099673	0.12	1	-0.88	0	A5SS
THAP5	THAP5	Chr7	-	108206273	108206466	108206395	108206466	108202587	108205549	0.69	1	-0.31	0	A5SS
DENND5A	DENND5A	Chr11	-	9163486	9163655	9163520	9163655	9160371	9161401	0.93	0.99	-0.07	0	A5SS
ZNF239	ZNF239	Chr10	-	44069918	44070066	44069987	44070066	44051791	44053619	0	1	-1	0	A5SS
ATF6B	ATF6B	Chr6	-	32095893	32096017	32095902	32096017	32095447	32095527	0.93	0.75	0.17	0	A5SS
ELOVL7	ELOVL7	Chr5	-	60067729	60067920	60067775	60067920	60063649	60063730	0.27	1	-0.73	0	A5SS
CENPK	CENPK	Chr5	-	64857289	64857391	64857323	64857391	64838628	64838675	0.55	1	-0.46	0	A5SS
NPL	NPL	Chr1	+	182775279	182775666	182775279	182775367	182781290	182781348	0.1	1	-0.9	0	A5SS
OSBPL9	OSBPL9	Chr1	+	52195485	52195796	52195485	52195673	52211207	52211303	0.59	1	-0.41	0	A5SS
PCDHGC3	PCDHGC3	Chr5	+	140855568	140858113	140855568	140855713	140874373	140874432	0.84	1	-0.16	0	A5SS
C18orf54	C18orf54	Chr18	+	51888012	51888801	51888012	51888261	51889140	51889291	0.31	0.84	-0.54	0	A5SS
SERPINB6	SERPINB6	Chr6	-	2971481	2972399	2971825	2972399	2959401	2959576	0.3	1	-0.7	0	A5SS
KCNH1	KCNH1	Chr1	-	211192124	211192598	211192205	211192598	211092981	211093411	0	0.71	-0.71	0	A5SS
MAP3K19	MAP3K19	Chr2	-	135741245	135741395	135741277	135741395	135738390	135739088	0.69	1	-0.31	0	A5SS
PPT2	PPT2	Chr6	+	32121775	32122181	32121775	32122171	32122363	32122554	1	0.83	0.17	0	A5SS
PFDN6	PFDN6	Chr6	+	33257373	33257405	33257373	33257397	33257546	33257697	0	1	-1	0	A5SS
DPH7	DPH7	Chr9	-	140470160	140470619	140470531	140470619	140469203	140469295	1	0.8	0.2	0	A5SS
MTFR2	MTFR2	Chr6	-	136571113	136571473	136571401	136571473	136570174	136570291	1	0	1	0	A5SS
POLL	POLL	Chr10	-	103344358	103344676	103344634	103344676	103343264	103343438	0.76	1	-0.24	0	A5SS
BRPF1	BRPF1	Chr3	+	9783708	9783855	9783708	9783837	9784627	9784937	0.43	0.06	0.37	0	A5SS
ADAMTS18	ADAMTS18	Chr16	-	77401333	77401620	77401337	77401620	77398084	77398278	1	0.33	0.67	0	A5SS
C2orf76	C2orf76	Chr2	-	120123932	120124318	120124011	120124318	120097734	120097937	0.14	1	-0.86	0	A5SS
ZC2HC1C	ZC2HC1C	Chr14	+	75537257	75538441	75537257	75538099	75544234	75546690	1	0	1	0	A5SS
ZC2HC1C	ZC2HC1C	Chr14	+	75537257	75538614	75537257	75538099	75544234	75546690	1	0.12	0.88	0	A5SS
GAPVD1	GAPVD1	Chr9	+	128083711	128083841	128083711	128083778	128086076	128086202	0.72	1	-0.28	0	A5SS
DSE	DSE	Chr6	+	116575314	116575546	116575314	116575458	116579608	116580130	0.13	1	-0.87	0	A5SS
NTMT1	NTMT1	Chr9	+	132388431	132388600	132388431	132388574	132394928	132395144	0	0.08	-0.08	0	A5SS
HHLA3	HHLA3	Chr1	+	70820492	70820794	70820492	70820790	70832126	70832220	1	0.23	0.77	0	A5SS
ZNF302	ZNF302	Chr19	+	35168543	35169008	35168543	35168767	35169641	35169718	0.65	1	-0.35	0	A5SS
NAA35	NAA35	Chr9	+	88556056	88556188	88556056	88556184	88557069	88557198	0.92	0	0.92	0	A5SS
ANAPC15	ANAPC15	Chr11	-	71823261	71823318	71823284	71823318	71822457	71822542	0	1	-1	0	A5SS
AURKA	AURKA	Chr20	-	54966998	54967393	54967223	54967393	54965611	54965721	1	0.33	0.67	0	A5SS
TM2D2	TM2D2	Chr8	-	38853731	38854041	38853937	38854041	38852836	38853313	1	0.88	0.12	0	A5SS
NME6	NME6	Chr3	-	48342759	48342901	48342785	48342901	48339916	48340013	0.14	1	-0.86	0	A5SS
PIGBOS1	PIGBOS1	Chr15	-	55611104	55611392	55611128	55611392	55609381	55610065	1	0.4	0.6	0	A5SS
TMEM218	TMEM218	Chr11	-	124981480	124981659	124981482	124981659	124972629	124972705	0	0.71	-0.71	0	A5SS
CNOT8	CNOT8	Chr5	+	154238078	154238376	154238078	154238328	154251289	154251434	0.42	1	-0.57	0	A5SS
DNASE1L1	DNASE1L1	ChrX	-	153636893	153637614	153637447	153637614	153633774	153633996	0.11	0.01	0.1	0	A5SS
LMX1B	LMX1B	Chr9	+	129458117	129458282	129458117	129458261	129458572	129463311	0	1	-1	0	A5SS
SLITRK2	SLITRK2	ChrX	+	144903522	144903681	144903522	144903671	144903912	144907360	0	1	-1	0	A5SS
CNOT6L	CNOT6L	Chr4	-	78740386	78740544	78740457	78740544	78697424	78697546	0.3	1	-0.7	0	A5SS
ADRM1	ADRM1	Chr20	+	60877951	60878105	60877951	60878101	60878623	60878837	0.83	0.95	-0.12	0	A5SS
TMEM170A	TMEM170A	Chr16	-	75485566	75485737	75485635	75485737	75477141	75481586	0.31	0.62	-0.3	0	A5SS
ARHGEF9	ARHGEF9	ChrX	-	62974183	62975031	62974194	62975031	62926137	62926329	0	0.58	-0.58	0	A5SS
STK25	STK25	Chr2	-	242447857	242448110	242447919	242448110	242447420	242447550	0.81	0.95	-0.13	0	A5SS
TRMT2B	TRMT2B	ChrX	-	100306772	100307105	100306805	100307105	100292905	100293040	1	0	1	0	A5SS
FAM156B	FAM156B	ChrX	+	52926321	52928567	52926321	52927752	52929593	52929686	0.07	1	-0.93	0	A5SS
ENY2	ENY2	Chr8	+	110346551	110346703	110346551	110346631	110348356	110348433	0.91	1	-0.09	0	A5SS
NFKBIL1	NFKBIL1	Chr6	+	31525404	31525626	31525404	31525581	31525798	31526606	0.68	0.88	-0.2	0	A5SS
RPP14	RPP14	Chr3	+	58291971	58292378	58291971	58292144	58296233	58296318	1	0.31	0.69	0	A5SS
CAMK2D	CAMK2D	Chr4	-	114378446	114378719	114378490	114378719	114372187	114375671	0.36	0.08	0.28	0	A5SS
KIF2A	KIF2A	Chr5	+	61648414	61648537	61648414	61648480	61649101	61649202	0.88	0.98	-0.1	0	A5SS
NUDT1	NUDT1	Chr7	+	2282539	2282683	2282539	2282610	2284197	2284361	0.56	0	0.56	0	A5SS
WDR26	WDR26	Chr1	-	224619178	224619283	224619226	224619283	224612219	224612356	0.35	0.58	-0.23	0	A5SS
ACSF3	ACSF3	Chr16	+	89160216	89160404	89160216	89160400	89169011	89169167	0.33	1	-0.67	0	A5SS
PLCE1	PLCE1	Chr10	+	96014649	96014806	96014649	96014758	96018556	96018679	0.64	1	-0.36	0	A5SS
PACRGL	PACRGL	Chr4	+	20702035	20702240	20702035	20702234	20706088	20706156	0	1	-1	0	A5SS
ANAPC16	ANAPC16	Chr10	+	73975757	73975896	73975757	73975830	73990123	73990198	1	0	1	0	A5SS
ENTPD4	ENTPD4	Chr8	-	23299081	23299236	23299105	23299236	23297261	23297428	0.21	0.05	0.16	0	A5SS
TRIM24	TRIM24	Chr7	+	138239442	138239711	138239442	138239609	138252225	138252399	0.55	0.75	-0.2	0	A5SS
ZSCAN26	ZSCAN26	Chr6	+	28239933	28240116	28239933	28240113	28240446	28240564	0.5	1	-0.5	0	A5SS
NAT9	NAT9	Chr17	-	72772405	72772564	72772409	72772564	72771760	72771991	0	1	-1	0	A5SS
LAMA4	LAMA4	Chr6	-	112575643	112575917	112575660	112575917	112574983	112575493	0.51	0.07	0.44	0	A5SS
TMIGD2	TMIGD2	Chr19	-	4294563	4294677	4294575	4294677	4292223	4292882	0	1	-1	0	A5SS
CPT2	CPT2	Chr1	+	53675686	53676991	53675686	53676922	53678935	53679869	1	0.7	0.3	0	A5SS
NCOA5	NCOA5	Chr20	-	44691975	44692319	44691998	44692319	44689623	44691528	0.48	0.13	0.34	0	A5SS
MAP3K9	MAP3K9	Chr14	-	71206614	71206881	71206758	71206881	71204961	71205115	0.16	0.54	-0.38	0	A5SS
SEC23B	SEC23B	Chr20	+	18488187	18488616	18488187	18488313	18491465	18491700	0.69	0.95	-0.26	0	A5SS
MCM8	MCM8	Chr20	+	5931297	5931723	5931297	5931669	5932656	5932809	0.38	0	0.38	0	A5SS
PRNP	PRNP	Chr20	+	4666796	4667158	4666796	4667154	4679861	4682234	0	1	-1	0	A5SS
RNF24	RNF24	Chr20	-	3995791	3996238	3995847	3996238	3944521	3944671	0.22	1	-0.78	0	A5SS
C14orf159	C14orf159	Chr14	+	91580356	91580872	91580356	91580627	91611564	91611657	1	0	1	0	A5SS
RAB23	RAB23	Chr6	-	57086523	57087112	57086992	57087112	57075023	57075243	0.56	1	-0.44	0	A5SS
RAB23	RAB23	Chr6	-	57086820	57087112	57086992	57087112	57075023	57075243	0.4	1	-0.6	0	A5SS
DDX11	DDX11	Chr12	+	31226778	31227025	31226778	31226903	31231323	31231471	0.78	1	-0.22	0	A5SS
ZNF606	ZNF606	Chr19	-	58513763	58514195	58514147	58514195	58512656	58512738	1	0.74	0.26	0	A5SS
NFU1	NFU1	Chr2	-	69664402	69664760	69664492	69664760	69659033	69659137	0	0.07	-0.07	0	A5SS
PROM2	PROM2	Chr2	+	95943111	95943314	95943111	95943244	95943677	95943752	0.75	0	0.75	0	A5SS
RAB43	RAB43	Chr3	-	128840128	128840647	128840142	128840647	128813828	128814012	1	0.72	0.28	0	A5SS
KRBOX4	KRBOX4	ChrX	+	46322632	46322743	46322632	46322728	46330576	46330620	1	0	1	0	A5SS
ZNF135	ZNF135	Chr19	+	58571336	58571766	58571336	58571403	58572947	58573074	1	0.06	0.94	0	A5SS
MYCN	MYCN	Chr2	+	16080559	16081175	16080559	16080865	16082069	16082976	0.93	0.38	0.55	0	A5SS
RNASEH1	RNASEH1	Chr2	-	3605484	3605961	3605722	3605961	3604378	3604494	0.02	0.13	-0.11	0	A5SS
STRADA	STRADA	Chr17	-	61781700	61781942	61781791	61781942	61781364	61781407	0.82	1	-0.18	0	A5SS
ZBTB45	ZBTB45	Chr19	-	59030385	59030926	59030629	59030926	59027761	59029040	1	0.11	0.89	0	A5SS
EPB41L2	EPB41L2	Chr6	-	131384281	131384462	131384294	131384462	131277133	131277639	0.33	0.06	0.27	0	A5SS
EMC6	EMC6	Chr17	+	3572016	3572306	3572016	3572193	3572391	3572963	0.13	0.32	-0.19	0	A5SS
C18orf21	C18orf21	Chr18	+	33552587	33552870	33552587	33552803	33554858	33555058	1	0.77	0.23	0	A5SS
ZNF610	ZNF610	Chr19	+	52850959	52851197	52850959	52851084	52852406	52852488	0.55	1	-0.45	0	A5SS
RPL13A	RPL13A	Chr19	+	49993106	49993179	49993106	49993169	49993731	49993833	0.12	1	-0.88	0	A5SS
FKRP	FKRP	Chr19	+	47251771	47251974	47251771	47251922	47258668	47261832	0.32	1	-0.68	0	A5SS
RPL17	RPL17	Chr18	-	47018627	47018834	47018644	47018834	47018105	47018203	0.84	0	0.84	0	A5SS
ANAPC11	ANAPC11	Chr17	+	79849588	79849739	79849588	79849717	79851427	79851490	0.05	0.21	-0.16	0	A5SS
TGIF2	TGIF2	Chr20	+	35201875	35202055	35201875	35201927	35207143	35207369	1	0.11	0.89	0	A5SS
ZNF567	ZNF567	Chr19	+	37178513	37178588	37178513	37178536	37180298	37180399	0	1	-1	0	A5SS
AHCY	AHCY	Chr20	-	32889552	32890812	32889741	32890812	32883200	32883391	0.18	1	-0.82	0	A5SS
AMZ2	AMZ2	Chr17	+	66244144	66244303	66244144	66244199	66244780	66244846	1	0	1	0	A5SS
TGDS	TGDS	Chr13	-	95248228	95248529	95248304	95248529	95246094	95246161	0.18	0	0.18	0	A5SS
TLE6	TLE6	Chr19	+	2977535	2977617	2977535	2977608	2978195	2978282	0.56	0	0.56	0	A5SS
METTL18	METTL18	Chr1	-	169763955	169764117	169764010	169764117	169761669	169763038	0.49	1	-0.51	0	A5SS
SNX11	SNX11	Chr17	+	46189392	46189473	46189392	46189447	46189935	46190022	0.17	0	0.17	0	A5SS
RSPRY1	RSPRY1	Chr16	+	57220195	57220962	57220195	57220341	57238415	57238920	1	0.59	0.41	0	A5SS
EIF3CL	EIF3CL	Chr16	-	28415058	28415206	28415103	28415206	28414838	28414969	0	0.87	-0.87	0	A5SS
EIF3CL	EIF3CL	Chr16	-	28415058	28415206	28415107	28415206	28414838	28414969	0	0.77	-0.77	0	A5SS
BEND7	BEND7	Chr10	-	13541738	13542080	13541777	13542080	13538765	13538888	0.56	1	-0.44	0	A5SS
SPATS2L	SPATS2L	Chr2	+	201170603	201171015	201170603	201170883	201194153	201194203	0.53	1	-0.47	0	A5SS
HAGHL	HAGHL	Chr16	+	776935	777175	776935	777140	777411	777614	1	0.17	0.83	0	A5SS
RGS11	RGS11	Chr16	-	325837	325943	325848	325943	325401	325498	1	0.12	0.88	0	A5SS
NIPA2	NIPA2	Chr15	-	23034120	23034427	23034146	23034427	23027800	23027922	0.3	1	-0.7	0	A5SS
NIPA2	NIPA2	Chr15	-	23034120	23034427	23034146	23034427	23033277	23033413	0.4	1	-0.6	0	A5SS
MRPS11	MRPS11	Chr15	+	89011141	89012376	89011141	89011255	89015466	89015851	1	0.52	0.48	0	A5SS
SIKE1	SIKE1	Chr1	-	115323057	115323308	115323069	115323308	115322730	115322836	0.23	0.01	0.22	0	A5SS
RAB29	RAB29	Chr1	-	205743960	205744610	205744400	205744610	205740599	205740781	1	0.57	0.43	0	A5SS
RAB29	RAB29	Chr1	-	205744400	205744610	205744501	205744610	205743960	205744214	0.43	1	-0.57	0	A5SS
UBL7	UBL7	Chr15	-	74753008	74753529	74753498	74753529	74751024	74751237	0.4	1	-0.6	0	A5SS
PKM	PKM	Chr15	-	72523236	72523965	72523456	72523965	72513508	72513625	0.7	1	-0.3	0	A5SS
NRXN3	NRXN3	Chr14	+	80271454	80271542	80271454	80271533	80327381	80334633	1	0	1	0	A5SS
SLC38A1	SLC38A1	Chr12	-	46662308	46663208	46662647	46663208	46623346	46623422	0.61	1	-0.39	0	A5SS
PEX5	PEX5	Chr12	+	7342281	7342812	7342281	7342346	7342957	7343120	1	0.38	0.62	0	A5SS
GeneID	GeneSymbol	Chr	Strand	LongExonStart_0base	LongExonEnd	ShortEE	ShortEE.1	FlankingES	FlankingEE	IncLevel1	IncLevel2	IncLevelDifference	Pvalue	AS type
PER3	PER3	Chr1	+	7854016	7854068	7854019	7854068	7848104	7848306	0.72	1	-0.28	0	A3SS
SZRD1	SZRD1	Chr1	+	16719722	16719977	16719725	16719977	16693524	16693803	0.5	1	-0.5	0	A3SS
RPL11	RPL11	Chr1	+	24019098	24019249	24019101	24019249	24018268	24018319	0.97	0.9	0.08	0	A3SS
MTFR1L	MTFR1L	Chr1	+	26155999	26156321	26156108	26156321	26153105	26153317	0.78	0.92	-0.14	0	A3SS
RNF19B	RNF19B	Chr1	-	33402046	33402910	33402046	33402860	33403997	33404129	0.28	0.08	0.2	0	A3SS
ZC3H12A	ZC3H12A	Chr1	+	37941059	37941540	37941062	37941540	37940118	37940230	1	0	1	0	A3SS
MUTYH	MUTYH	Chr1	-	45799084	45799233	45799084	45799169	45800062	45800183	0.53	0.94	-0.41	0	A3SS
CIART	CIART	Chr1	+	150255617	150256043	150255923	150256043	150254942	150255028	0.6	1	-0.4	0	A3SS
CIART	CIART	Chr1	+	150255871	150256043	150255923	150256043	150254942	150255028	0.55	1	-0.45	0	A3SS
YY1AP1	YY1AP1	Chr1	-	155638417	155638568	155638417	155638508	155640110	155640255	0.6	0.84	-0.24	0	A3SS
CD34	CD34	Chr1	-	208059882	208061463	208059882	208061268	208062026	208062191	0	1	-1	0	A3SS
ESRRG	ESRRG	Chr1	-	216737560	216737743	216737560	216737722	216741329	216741440	0	0.72	-0.72	0	A3SS
CELF2	CELF2	Chr10	+	11363151	11363349	11363169	11363349	11356101	11356233	0.58	0.12	0.46	0	A3SS
CELF2	CELF2	Chr10	+	11363151	11363349	11363169	11363349	11362819	11362861	1	0.23	0.77	0	A3SS
CACNA1C	CACNA1C	Chr12	+	2602355	2602552	2602364	2602552	2595269	2595428	0	1	-1	0	A3SS
IFFO1	IFFO1	Chr12	-	6657833	6658015	6657833	6657991	6658641	6658650	1	0	1	0	A3SS
GLB1L	GLB1L	Chr2	-	220108223	220108365	220108223	220108353	220109950	220110151	1	0	1	0	A3SS
NPHP1	NPHP1	Chr2	-	110920624	110920712	110920624	110920709	110922264	110922307	1	0	1	0	A3SS
DCAF11	DCAF11	Chr14	+	24586125	24586253	24586180	24586253	24584751	24584958	0.92	1	-0.08	0	A3SS
ZNF131	ZNF131	Chr5	+	43122140	43122279	43122145	43122279	43120944	43121225	1	0	1	0	A3SS
SETMAR	SETMAR	Chr3	+	4354581	4355445	4355350	4355445	4344987	4345210	0.64	1	-0.36	0	A3SS
SETMAR	SETMAR	Chr3	+	4355330	4355445	4355350	4355445	4344987	4345210	0.67	1	-0.33	0	A3SS
LRRN1	LRRN1	Chr3	+	3842648	3842930	3842725	3842930	3841114	3841603	0.59	1	-0.41	0	A3SS
NECTIN3	NECTIN3	Chr3	+	110852481	110856407	110852507	110856407	110845030	110845182	0.54	1	-0.46	0	A3SS
SCAP	SCAP	Chr3	-	47458793	47459316	47458793	47459313	47459623	47459739	0.18	0.01	0.17	0	A3SS
SLC25A27	SLC25A27	Chr6	+	46644119	46645927	46644383	46645927	46638862	46638965	0.97	0.51	0.46	0	A3SS
ZDHHC23	ZDHHC23	Chr3	+	113675185	113675353	113675194	113675353	113672546	113673257	1	0	1	0	A3SS
IQCB1	IQCB1	Chr3	-	121547707	121547819	121547707	121547818	121553237	121553326	1	0.78	0.22	0	A3SS
MYLK	MYLK	Chr3	-	123337485	123337617	123337485	123337614	123339053	123339454	1	0	1	0	A3SS
ZBTB8OS	ZBTB8OS	Chr1	-	33099551	33099711	33099551	33099673	33116002	33116191	1	0	1	0	A3SS
LDB2	LDB2	Chr4	-	16503156	16504754	16503156	16504496	16510157	16510309	0.31	0.11	0.2	0	A3SS
LDB2	LDB2	Chr4	-	16503156	16504754	16503156	16504496	16510163	16510309	0.54	0.16	0.38	0	A3SS
NMNAT3	NMNAT3	Chr3	-	139346457	139346606	139346457	139346603	139353452	139353489	0	1	-1	0	A3SS
PLEKHA7	PLEKHA7	Chr11	-	16812557	16812749	16812557	16812746	16816034	16816261	1	0.7	0.3	0	A3SS
KCTD10	KCTD10	Chr12	-	109895796	109895886	109895796	109895883	109898440	109898610	0.34	0.09	0.26	0	A3SS
REPS2	REPS2	ChrX	+	17043181	17043308	17043184	17043308	17040245	17040394	0.5	0	0.5	0	A3SS
ZFP82	ZFP82	Chr19	-	36874003	36875357	36874003	36875337	36896481	36896574	1	0.13	0.87	0	A3SS
MORF4L2	MORF4L2	ChrX	-	102933426	102933579	102933426	102933528	102939608	102939657	0.81	0.92	-0.12	0	A3SS
NSUN5	NSUN5	Chr7	-	72716512	72717526	72716512	72717521	72717596	72717737	0	1	-1	0	A3SS
SEMA6D	SEMA6D	Chr15	+	48058773	48058874	48058812	48058874	48058301	48058379	0.2	0.7	-0.49	0	A3SS
HMGN3	HMGN3	Chr6	-	79910961	79911872	79910961	79911443	79911992	79912106	0.53	0.74	-0.22	0	A3SS
MOK	MOK	Chr14	-	102717148	102717327	102717148	102717324	102718092	102718141	0.37	1	-0.63	0	A3SS
NIF3L1	NIF3L1	Chr2	+	201756640	201757102	201756691	201757102	201754049	201754114	0.56	1	-0.44	0	A3SS
CFAP65	CFAP65	Chr2	-	219903617	219903772	219903617	219903666	219905240	219905286	0.12	1	-0.88	0	A3SS
ATF7IP	ATF7IP	Chr12	+	14587270	14587357	14587273	14587357	14576842	14578407	0.8	0.57	0.23	0	A3SS
NAB1	NAB1	Chr2	+	191550201	191550364	191550204	191550364	191548463	191548553	0.98	0.82	0.16	0	A3SS
ZNF473	ZNF473	Chr19	+	50534148	50534348	50534270	50534348	50529149	50529379	0.5	0.91	-0.42	0	A3SS
RAB34	RAB34	Chr17	-	27043010	27043079	27043010	27043076	27044230	27044309	0.9	0	0.9	0	A3SS
WDR54	WDR54	Chr2	+	74649246	74649502	74649279	74649502	74648849	74648943	0.17	0.39	-0.22	0	A3SS
CCDC88A	CCDC88A	Chr2	-	55555429	55555571	55555429	55555568	55559701	55559829	0.92	0.66	0.26	0	A3SS
PROM2	PROM2	Chr2	+	95941616	95941880	95941677	95941880	95941208	95941258	0.3	0	0.3	0	A3SS
RASSF8	RASSF8	Chr12	+	26208168	26208379	26208211	26208379	26111963	26112081	0	0.39	-0.39	0	A3SS
CELF1	CELF1	Chr11	-	47500428	47500504	47500428	47500492	47504246	47504408	0.64	0.89	-0.26	0	A3SS
FLT3LG	FLT3LG	Chr19	+	49978930	49979058	49978947	49979058	49977859	49977929	0	1	-1	0	A3SS
CHAMP1	CHAMP1	Chr13	+	115089262	115092803	115089265	115092803	115086584	115086707	0.75	1	-0.25	0	A3SS
ATP1A3	ATP1A3	Chr19	-	42492627	42492753	42492627	42492714	42498222	42498428	0.06	0.02	0.05	0	A3SS
DBF4	DBF4	Chr7	+	87529535	87529664	87529596	87529664	87526608	87526654	0.76	1	-0.24	0	A3SS
DPF1	DPF1	Chr19	-	38702919	38703031	38702919	38703001	38704283	38704396	0.4	0	0.4	0	A3SS
KCTD15	KCTD15	Chr19	+	34302695	34306666	34303694	34306666	34302151	34302457	0.12	0.04	0.08	0	A3SS
BRD8	BRD8	Chr5	-	137502206	137502416	137502206	137502299	137503622	137503767	0.87	1	-0.13	0	A3SS
HAUS8	HAUS8	Chr19	-	17170806	17170902	17170806	17170899	17173507	17173589	1	0.46	0.54	0	A3SS
ZNF557	ZNF557	Chr19	+	7075665	7075754	7075686	7075754	7075006	7075116	0.59	1	-0.41	0	A3SS
MCM10	MCM10	Chr10	+	13214624	13214765	13214627	13214765	13214375	13214480	0.31	0	0.31	0	A3SS
EVC	EVC	Chr4	+	5812679	5816031	5812682	5816031	5812065	5812177	0.82	0.26	0.56	0	A3SS
ENOSF1	ENOSF1	Chr18	-	690548	690745	690548	690631	693881	693908	1	0.42	0.58	0	A3SS
DNAI2	DNAI2	Chr17	+	72277945	72278139	72277948	72278139	72270385	72270484	1	0	1	0	A3SS
TIAL1	TIAL1	Chr10	-	121341970	121342120	121341970	121342069	121347663	121347760	0.06	0.36	-0.3	0	A3SS
DDIT3	DDIT3	Chr12	-	57911051	57911378	57911051	57911207	57911488	57911536	0.76	0.35	0.41	0	A3SS
SMUG1	SMUG1	Chr12	-	54581602	54581689	54581602	54581686	54582504	54582741	1	0	1	0	A3SS
GeneID	GeneSymbol	Chr	Strand	1stExonStart_0base	1stExonEnd	2ndExonStart_0base	2ndExonEnd	UpstreamES	UpstreamEE	DownstreamES	DownstreamEE	IncLevel1	IncLevel2	IncLevelDifference	Pvalue	AS type
SLC25A33	SLC25A33	Chr1	+	9627341	9627419	9633403	9633470	9613683	9613863	9640011	9640292	0.67	0.25	0.42	0	MXE
CSMD2	CSMD2	Chr1	-	34238169	34238352	34254200	34254313	34208880	34209207	34258023	34258127	0.31	0.68	-0.36	0	MXE
SPATA6	SPATA6	Chr1	-	48878781	48878823	48917223	48917272	48877135	48877260	48918665	48918803	0	0.74	-0.74	0	MXE
DOCK7	DOCK7	Chr1	-	63009326	63009416	63010617	63010710	63008278	63008374	63018402	63018572	0.58	0.14	0.44	0	MXE
MTF2	MTF2	Chr1	+	93586105	93586229	93592788	93592856	93584889	93584958	93599259	93599365	0.78	1	-0.22	0	MXE
MUC1	MUC1	Chr1	-	155159930	155160020	155160197	155160334	155159700	155159850	155160483	155160539	0.62	0	0.62	0	MXE
MRPL55	MRPL55	Chr1	-	228296137	228296175	228296655	228296722	228295935	228296019	228296961	228297013	0.46	0	0.46	0	MXE
RGS7	RGS7	Chr1	-	240963940	240964021	240964754	240964808	240938813	240939513	240966203	240966293	0	1	-1	0	MXE
TMEM254	TMEM254	Chr10	+	81845986	81846014	81850135	81850187	81841900	81841960	81850552	81852307	1	0	1	0	MXE
RTN3	RTN3	Chr11	+	63472322	63472379	63486173	63488504	63448921	63449250	63517462	63517670	0.46	0.74	-0.29	0	MXE
RTN3	RTN3	Chr11	+	63472322	63472379	63486452	63488504	63448921	63449250	63517462	63517670	0.46	0.76	-0.3	0	MXE
C2CD3	C2CD3	Chr11	-	73765651	73765716	73768450	73768589	73760381	73760587	73785297	73785645	0.83	0.1	0.74	0	MXE
RPS3	RPS3	Chr11	+	75112683	75112777	75113395	75113490	75110534	75110621	75115063	75115251	0.01	0.03	-0.03	0	MXE
CACNA1C	CACNA1C	Chr12	+	2742794	2742878	2743462	2743546	2721068	2721179	2757640	2757673	0.62	0	0.62	0	MXE
ING4	ING4	Chr12	-	6762395	6762562	6765892	6765964	6762101	6762216	6772230	6772308	0.37	0.1	0.27	0	MXE
LCA5L	LCA5L	Chr21	-	40794901	40795416	40800097	40800429	40792631	40792769	40801056	40801137	0	0.3	-0.3	0	MXE
SLC2A11	SLC2A11	Chr22	+	24225958	24226060	24226060	24226211	24224945	24225056	24226488	24226616	1	0.48	0.52	0	MXE
UPK3A	UPK3A	Chr22	+	45683052	45683332	45684941	45685024	45681821	45681977	45689061	45689194	0	1	-1	0	MXE
ATG7	ATG7	Chr3	+	11421445	11421526	11468277	11468400	11406132	11406208	11596284	11599139	0.96	0.54	0.42	0	MXE
CTBP2	CTBP2	Chr10	-	126727565	126727724	126799558	126799662	126691906	126692061	126847203	126847687	0.11	0.01	0.1	0	MXE
NAV3	NAV3	Chr12	+	78515719	78516208	78520946	78520988	78513016	78513725	78522485	78522646	1	0.71	0.29	0	MXE
FRMD8	FRMD8	Chr11	+	65156831	65156999	65161043	65161145	65154507	65154592	65161511	65161570	0.68	1	-0.32	0	MXE
MTHFSD	MTHFSD	Chr16	-	86585638	86585752	86585784	86585898	86582069	86582183	86588250	86588354	0.72	0.27	0.45	0	MXE
ZCCHC17	ZCCHC17	Chr1	+	31811803	31811895	31819486	31819665	31791955	31792013	31821675	31821821	0.8	0	0.8	0	MXE
PDPK1	PDPK1	Chr16	+	2611480	2611523	2616356	2616454	2607703	2607964	2627425	2627501	0.96	0.51	0.44	0	MXE
RBM6	RBM6	Chr3	+	50036872	50036946	50085677	50085752	50012755	50012825	50091767	50091828	0.33	0.14	0.18	0	MXE
TMEM143	TMEM143	Chr19	-	48848416	48848611	48863328	48863433	48846577	48846708	48866547	48866788	0.37	0	0.37	0	MXE
ACVR1	ACVR1	Chr2	-	158683039	158683158	158716544	158716691	158674896	158675071	158732307	158732374	1	0	1	0	MXE
INIP	INIP	Chr9	-	115459718	115459862	115464067	115464160	115456410	115456513	115478740	115478821	1	0	1	0	MXE
RALGPS1	RALGPS1	Chr9	+	129796709	129796793	129815125	129815218	129739973	129740024	129831508	129831635	0.46	0.18	0.28	0	MXE
SGIP1	SGIP1	Chr1	+	67155872	67155999	67160121	67160187	67154830	67154958	67184976	67185088	1	0.84	0.16	0	MXE
LYRM1	LYRM1	Chr16	+	20926877	20927036	20931443	20931536	20913807	20914039	20935321	20936328	0.09	0.36	-0.27	0	MXE
EIF4G3	EIF4G3	Chr1	-	21329205	21329301	21377358	21377487	21307540	21307720	21415630	21415706	1	0.71	0.29	0	MXE
CTSB	CTSB	Chr8	-	11718869	11718988	11721884	11721972	11710837	11710988	11725509	11725659	0	1	-1	0	MXE
FRMD3	FRMD3	Chr9	-	85964593	85964672	86004518	86004623	85958104	85958202	86152999	86153348	0.49	0.84	-0.35	0	MXE
MORF4L2	MORF4L2	ChrX	-	102933426	102933528	102939608	102939657	102930425	102931979	102940098	102940188	0.07	0.02	0.05	0	MXE
TAF1C	TAF1C	Chr16	-	84217302	84217384	84218456	84218505	84217015	84217113	84220506	84220676	0.33	0.04	0.29	0	MXE
HOMER2	HOMER2	Chr15	-	83532918	83533011	83544024	83544156	83527780	83527887	83561436	83561593	0.26	0.64	-0.38	0	MXE
MATN2	MATN2	Chr8	+	98991113	98991236	99006707	99006830	98973635	98973758	99015888	99016011	0.32	0.91	-0.59	0	MXE
CERS5	CERS5	Chr12	-	50537985	50538147	50538551	50538752	50537734	50537840	50560883	50561316	0.83	0.3	0.52	0	MXE
U2AF1	U2AF1	Chr21	-	44520562	44520629	44521475	44521542	44515803	44515853	44524424	44524512	0.34	0.58	-0.24	0	MXE
TUBD1	TUBD1	Chr17	-	57943969	57944110	57951899	57952064	57941024	57941208	57955463	57955695	1	0.4	0.6	0	MXE
SCN8A	SCN8A	Chr12	+	52082541	52082633	52082788	52082880	52080874	52081003	52093353	52093575	0	0.86	-0.86	0	MXE
RFC2	RFC2	Chr7	-	73660991	73661093	73663341	73663448	73657475	73657576	73664068	73664110	0.23	0.57	-0.34	0	MXE
DHFR	DHFR	Chr5	-	79929695	79929811	79933701	79933828	79922044	79924984	79945207	79945313	0	0.29	-0.29	0	MXE
RNF146	RNF146	Chr6	+	127601660	127601749	127603431	127603540	127601375	127601485	127607194	127607322	0.84	0	0.84	0	MXE
ABHD14A-ACY1	ABHD14A-ACY1	Chr3	+	52018062	52018174	52019222	52019287	52012274	52012390	52019376	52019481	0	0.59	-0.59	0	MXE
MFF	MFF	Chr2	+	228207460	228207535	228217229	228217289	228205007	228205096	228220392	228220477	0.26	0.02	0.23	0	MXE
MOB4	MOB4	Chr2	+	198388347	198388410	198400253	198400354	198380766	198380870	198404834	198404877	0.17	0.02	0.15	0	MXE
METTL8	METTL8	Chr2	-	172248552	172248707	172271112	172271236	172216931	172217023	172290392	172290619	0.68	0	0.68	0	MXE
R3HDM1	R3HDM1	Chr2	+	136379063	136379178	136389430	136389571	136362375	136362586	136393459	136393568	0.43	0.16	0.27	0	MXE
C11orf54	C11orf54	Chr11	+	93480462	93480614	93483511	93483610	93474759	93474894	93486847	93486921	0.4	0.04	0.36	0	MXE
RPAIN	RPAIN	Chr17	+	5329290	5329402	5331390	5331531	5326088	5326149	5335861	5336340	0.99	0.54	0.45	0	MXE
PPCDC	PPCDC	Chr15	+	75320587	75320794	75335781	75335877	75315895	75315967	75340893	75341062	1	0	1	0	MXE
ZNF778	ZNF778	Chr16	+	89289564	89289691	89291126	89291210	89288499	89288591	89291962	89292039	0.47	0	0.47	0	MXE
ZFPM1	ZFPM1	Chr16	+	88555438	88555561	88580794	88580928	88552346	88552451	88593221	88593324	1	0.51	0.49	0	MXE
BANP	BANP	Chr16	+	88017665	88017865	88037900	88038017	88014641	88014733	88039695	88039871	0.55	0.9	-0.35	0	MXE
UBE2V1	UBE2V1	Chr20	-	48720910	48721028	48727825	48728099	48713208	48713357	48729643	48729735	0	1	-1	0	MXE
ARNT2	ARNT2	Chr15	+	80743220	80743335	80750269	80750317	80696691	80696888	80762558	80762772	0.08	0.42	-0.34	0	MXE
TTC8	TTC8	Chr14	+	89312941	89313019	89313191	89313251	89310149	89310194	89319314	89319400	1	0	1	0	MXE
BBOF1	BBOF1	Chr14	+	74514632	74514777	74516404	74516898	74512762	74512833	74522286	74522388	0.25	0	0.25	0	MXE
ENTPD5	ENTPD5	Chr14	-	74463352	74463479	74474398	74474515	74454588	74454875	74477793	74477853	0	1	-1	0	MXE
ITGBL1	ITGBL1	Chr13	+	102106233	102106451	102220049	102220196	102104943	102105282	102227774	102227897	1	0	1	0	MXE
MBNL2	MBNL2	Chr13	+	98017389	98017425	98018712	98018807	98009735	98009889	98043575	98046374	0.31	0.02	0.29	0	MXE
